# Supplementary material for: Bone marrow mesenchymal stem cells and their derived exosomes resolve doxorubicin-induced chemobrain: critical role of their miRNA cargo
Source: Stem Cell Res Ther. 2021 Jun 5;12:322. doi: 10.1186/s13287-021-02384-9 (PMC8180158; doi:10.1186/s13287-021-02384-9)
Supplement: Supplementary file 2 — Additional file 2. [file 13287_2021_2384_MOESM2_ESM.xlsx]

## Sheet: Sheet1
Target	Evidence
A1CF	predicted (union)
A2M	predicted (union)
AADACL4	predicted (union)
AADAT	predicted (union)
AAK1	predicted (intersection) + predicted (union)
AARD	predicted (union)
AASDHPPT	predicted (union)
ABAT	predicted (intersection) + predicted (union)
ABCA1	predicted (intersection) + predicted (union)
ABCA12	predicted (union)
ABCA5	predicted (intersection) + predicted (union)
ABCA8	predicted (union)
ABCB1	experimental (strong) + experimental (all)
ABCB11	predicted (intersection) + predicted (union)
ABCC4	predicted (union)
ABCC5	predicted (union)
ABCC9	predicted (union)
ABCD2	predicted (union)
ABCD3	experimental (all)
ABCF2	predicted (union)
ABCF3	predicted (union)
ABCG1	predicted (union)
ABCG2	predicted (union)
ABHD10	predicted (intersection) + predicted (union)
ABHD12B	predicted (intersection) + predicted (union)
ABHD15	predicted (union)
ABHD17B	predicted (union)
ABHD2	predicted (intersection) + predicted (union)
ABHD4	predicted (union)
ABL2	predicted (union)
ABLIM1	predicted (union)
ABLIM2	predicted (union)
ABR	predicted (union)
ABRACL	predicted (intersection) + predicted (union)
ABRAXAS2	predicted (union)
ACAD8	predicted (union)
ACADL	predicted (union)
ACAP2	predicted (union)
ACAT1	experimental (all)
ACBD5	experimental (all) + predicted (intersection) + predicted (union)
ACCS	predicted (union)
ACER1	predicted (union)
ACER3	predicted (union)
ACKR4	predicted (intersection) + predicted (union)
ACOT13	predicted (union)
ACOT2	predicted (intersection) + predicted (union)
ACOT4	predicted (intersection) + predicted (union)
ACOX1	predicted (union)
ACP1	predicted (intersection) + predicted (union)
ACP7	predicted (union)
ACSF2	predicted (union)
ACSL3	predicted (union)
ACSL6	predicted (union)
ACSM2A	predicted (intersection) + predicted (union)
ACSM2B	predicted (intersection) + predicted (union)
ACSM5	predicted (union)
ACSS3	predicted (union)
ACTA1	predicted (intersection) + predicted (union)
ACTA2	predicted (union)
ACTN4	predicted (union)
ACTR1A	predicted (union)
ACTR2	experimental (all) + predicted (union)
ACTR3	predicted (intersection) + predicted (union)
ACTR6	predicted (union)
ACTRT3	predicted (intersection) + predicted (union)
ACVR1B	predicted (union)
ACVR1C	predicted (intersection) + predicted (union)
ACVR2A	predicted (union)
ACVR2B	predicted (intersection) + predicted (union)
ACVRL1	predicted (intersection) + predicted (union)
ACYP1	predicted (union)
ADA2	predicted (intersection) + predicted (union)
ADAL	predicted (intersection) + predicted (union)
ADAM19	predicted (union)
ADAM22	predicted (union)
ADAM23	predicted (intersection) + predicted (union)
ADAM28	predicted (intersection) + predicted (union)
ADAM8	predicted (intersection) + predicted (union)
ADAM9	predicted (intersection) + predicted (union)
ADAMTS12	predicted (intersection) + predicted (union)
ADAMTS17	predicted (union)
ADAMTS18	predicted (union)
ADAMTS3	predicted (union)
ADAMTS5	predicted (union)
ADAMTSL1	predicted (union)
ADAMTSL3	predicted (union)
ADARB1	predicted (intersection) + predicted (union)
ADARB2	predicted (union)
ADAT2	predicted (union)
ADCY1	predicted (union)
ADCY2	predicted (intersection) + predicted (union)
ADCYAP1R1	predicted (union)
ADD2	predicted (union)
ADGRA3	predicted (intersection) + predicted (union)
ADGRE2	predicted (intersection) + predicted (union)
ADGRE5	predicted (union)
ADGRF5	predicted (intersection) + predicted (union)
ADGRG2	experimental (all) + predicted (intersection) + predicted (union)
ADGRL2	predicted (union)
ADGRL3	predicted (intersection) + predicted (union)
ADH5	predicted (union)
ADI1	predicted (union)
ADIPOR1	predicted (union)
ADNP	experimental (all) + predicted (intersection) + predicted (union)
ADORA2A	predicted (union)
ADPGK	predicted (union)
ADPRM	predicted (intersection) + predicted (union)
ADRB1	predicted (union)
ADRB2	predicted (union)
ADSL	predicted (union)
ADTRP	predicted (union)
AEBP2	predicted (intersection) + predicted (union)
AEN	predicted (union)
AFAP1L1	predicted (union)
AFDN	predicted (union)
AFF1	predicted (union)
AFF2	predicted (union)
AFF3	predicted (union)
AFG1L	predicted (union)
AFTPH	experimental (all) + predicted (intersection) + predicted (union)
AGBL4	predicted (union)
AGFG1	predicted (union)
AGGF1	experimental (all) + predicted (union)
AGK	predicted (union)
AGMAT	predicted (union)
AGO1	predicted (intersection) + predicted (union)
AGO2	experimental (all) + predicted (intersection) + predicted (union)
AGO3	predicted (intersection) + predicted (union)
AGO4	experimental (all) + predicted (intersection) + predicted (union)
AGPAT4	predicted (union)
AGPAT5	predicted (intersection) + predicted (union)
AGXT	predicted (union)
AHCTF1	predicted (union)
AHCY	predicted (union)
AHCYL1	predicted (union)
AHCYL2	predicted (union)
AHI1	predicted (union)
AHSA2P	experimental (all)
AHSG	predicted (union)
AICDA	predicted (union)
AIDA	predicted (intersection) + predicted (union)
AIF1L	predicted (intersection) + predicted (union)
AIFM1	predicted (union)
AIG1	predicted (union)
AJAP1	predicted (union)
AJUBA	predicted (union)
AK2	predicted (union)
AK3	predicted (union)
AK4	predicted (intersection) + predicted (union)
AKAP1	predicted (union)
AKAP12	predicted (intersection) + predicted (union)
AKAP2	predicted (intersection) + predicted (union)
AKAP5	predicted (intersection) + predicted (union)
AKAP6	predicted (intersection) + predicted (union)
AKAP7	predicted (intersection) + predicted (union)
AKAP8	predicted (union)
AKAP9	experimental (all)
AKIP1	predicted (union)
AKIRIN1	predicted (union)
AKR1B15	predicted (union)
AKR1C1	predicted (union)
AKR1C2	predicted (union)
AKR7A2	predicted (union)
AKT2	experimental (strong) + experimental (all)
ALCAM	predicted (union)
ALDH1A1	predicted (intersection) + predicted (union)
ALDH8A1	predicted (union)
ALDH9A1	predicted (union)
ALG1	predicted (union)
ALG10B	predicted (intersection) + predicted (union)
ALG13	predicted (union)
ALG6	predicted (intersection) + predicted (union)
ALG9	predicted (intersection) + predicted (union)
ALKBH1	predicted (union)
ALMS1	experimental (all)
ALOX5AP	predicted (union)
ALPP	predicted (union)
ALS2	predicted (intersection) + predicted (union)
ALX1	predicted (intersection) + predicted (union)
ALX4	predicted (intersection) + predicted (union)
AMACR	predicted (union)
AMBN	predicted (union)
AMD1	predicted (intersection) + predicted (union)
AMER2	predicted (union)
AMIGO1	predicted (union)
AMMECR1	predicted (union)
AMMECR1L	predicted (union)
AMN1	predicted (union)
AMOT	predicted (union)
AMOTL2	predicted (union)
AMPD3	predicted (union)
AMTN	predicted (union)
ANAPC1	predicted (intersection) + predicted (union)
ANAPC10	predicted (intersection) + predicted (union)
ANAPC7	predicted (intersection) + predicted (union)
ANG	predicted (intersection) + predicted (union)
ANGEL1	predicted (union)
ANGEL2	predicted (intersection) + predicted (union)
ANGPT4	predicted (intersection) + predicted (union)
ANGPTL3	predicted (intersection) + predicted (union)
ANGPTL5	predicted (intersection) + predicted (union)
ANK3	predicted (union)
ANKFY1	predicted (intersection) + predicted (union)
ANKHD1	predicted (union)
ANKHD1-EIF4EBP3	predicted (union)
ANKMY2	predicted (intersection) + predicted (union)
ANKRD10	predicted (union)
ANKRD12	predicted (union)
ANKRD13C	predicted (union)
ANKRD23	predicted (union)
ANKRD27	predicted (union)
ANKRD28	experimental (all)
ANKRD33B	predicted (intersection) + predicted (union)
ANKRD34C	predicted (union)
ANKRD37	predicted (intersection) + predicted (union)
ANKRD40	predicted (union)
ANKRD42	predicted (union)
ANKRD44	predicted (union)
ANKRD45	predicted (union)
ANKRD46	experimental (strong) + experimental (all) + predicted (intersection) + predicted (union)
ANKRD49	predicted (union)
ANKRD50	predicted (union)
ANKRD55	predicted (intersection) + predicted (union)
ANKS1A	predicted (union)
ANKS1B	predicted (intersection) + predicted (union)
ANKS4B	predicted (intersection) + predicted (union)
ANLN	predicted (union)
ANO3	predicted (intersection) + predicted (union)
ANO5	predicted (intersection) + predicted (union)
ANOS1	predicted (intersection) + predicted (union)
ANP32A	experimental (strong) + experimental (all)
ANP32B	predicted (union)
ANP32E	predicted (union)
ANXA1	predicted (intersection) + predicted (union)
ANXA11	predicted (union)
ANXA4	predicted (intersection) + predicted (union)
ANXA5	predicted (intersection) + predicted (union)
ANXA6	predicted (union)
AP1AR	experimental (all) + predicted (intersection) + predicted (union)
AP1G1	predicted (union)
AP1S2	predicted (intersection) + predicted (union)
AP1S3	predicted (intersection) + predicted (union)
AP3B1	predicted (intersection) + predicted (union)
AP3M1	experimental (all) + predicted (union)
AP3S2	predicted (union)
AP4E1	predicted (union)
AP4S1	predicted (intersection) + predicted (union)
AP5M1	predicted (intersection) + predicted (union)
APAF1	experimental (strong) + experimental (all) + predicted (intersection) + predicted (union)
APBB2	predicted (intersection) + predicted (union)
APC	experimental (all)
APCDD1L	predicted (union)
APEH	predicted (union)
APH1A	predicted (union)
APH1B	predicted (intersection) + predicted (union)
API5	predicted (union)
APLNR	predicted (union)
APOB	predicted (union)
APOBEC2	predicted (union)
APOBEC3D	predicted (union)
APOBEC3H	predicted (union)
APOBEC4	predicted (union)
APOL3	predicted (union)
APOLD1	experimental (all) + predicted (intersection) + predicted (union)
APOOL	predicted (union)
APP	predicted (union)
APPBP2	predicted (intersection) + predicted (union)
APPL1	experimental (all) + predicted (intersection) + predicted (union)
AQP11	predicted (union)
AQP2	predicted (union)
AQP3	predicted (union)
AQP4	predicted (intersection) + predicted (union)
AQP9	predicted (union)
AQR	predicted (intersection) + predicted (union)
AR	predicted (intersection) + predicted (union)
AREL1	predicted (union)
ARF6	predicted (union)
ARFGAP3	predicted (union)
ARFGEF3	predicted (intersection) + predicted (union)
ARFIP1	predicted (union)
ARGLU1	predicted (intersection) + predicted (union)
ARHGAP19	predicted (union)
ARHGAP21	experimental (all)
ARHGAP24	predicted (intersection) + predicted (union)
ARHGAP27	predicted (union)
ARHGAP28	predicted (union)
ARHGAP29	predicted (union)
ARHGAP31	predicted (intersection) + predicted (union)
ARHGAP32	predicted (intersection) + predicted (union)
ARHGAP5	predicted (intersection) + predicted (union)
ARHGEF10	predicted (union)
ARHGEF12	experimental (all) + predicted (intersection) + predicted (union)
ARHGEF19	predicted (union)
ARHGEF26	predicted (union)
ARHGEF3	predicted (intersection) + predicted (union)
ARHGEF37	predicted (union)
ARHGEF39	predicted (intersection) + predicted (union)
ARHGEF7	predicted (intersection) + predicted (union)
ARID2	predicted (intersection) + predicted (union)
ARID3B	predicted (intersection) + predicted (union)
ARID4A	experimental (all)
ARIH2	predicted (union)
ARL1	predicted (intersection) + predicted (union)
ARL10	predicted (intersection) + predicted (union)
ARL11	predicted (union)
ARL14	predicted (intersection) + predicted (union)
ARL14EP	predicted (intersection) + predicted (union)
ARL17A	predicted (intersection) + predicted (union)
ARL17B	predicted (intersection) + predicted (union)
ARL2BP	predicted (union)
ARL4D	predicted (intersection) + predicted (union)
ARL5A	predicted (intersection) + predicted (union)
ARL5B	predicted (union)
ARL6	predicted (intersection) + predicted (union)
ARL6IP1	predicted (union)
ARL6IP6	predicted (intersection) + predicted (union)
ARMC10	predicted (intersection) + predicted (union)
ARMC4	predicted (union)
ARMC8	predicted (intersection) + predicted (union)
ARMC9	predicted (union)
ARMCX1	predicted (intersection) + predicted (union)
ARMCX2	predicted (union)
ARMCX3	experimental (all) + predicted (union)
ARMCX5	predicted (union)
ARMH4	predicted (intersection) + predicted (union)
ARNT	predicted (intersection) + predicted (union)
ARNT2	predicted (intersection) + predicted (union)
ARNTL2	predicted (union)
ARPC2	predicted (intersection) + predicted (union)
ARPIN	predicted (union)
ARPIN-AP3S2	predicted (union)
ARPP19	predicted (intersection) + predicted (union)
ARRDC3	predicted (union)
ARSB	predicted (intersection) + predicted (union)
ARSD	predicted (union)
ARSI	predicted (union)
ARSK	predicted (union)
ART4	predicted (intersection) + predicted (union)
ASAH2	predicted (intersection) + predicted (union)
ASAH2B	predicted (intersection) + predicted (union)
ASAP1	predicted (union)
ASAP2	predicted (intersection) + predicted (union)
ASB15	predicted (intersection) + predicted (union)
ASB4	predicted (intersection) + predicted (union)
ASB5	predicted (union)
ASB6	predicted (intersection) + predicted (union)
ASCC3	predicted (intersection) + predicted (union)
ASCL1	predicted (intersection) + predicted (union)
ASCL4	predicted (union)
ASF1A	predicted (union)
ASPA	predicted (intersection) + predicted (union)
ASPH	predicted (union)
ASPN	predicted (intersection) + predicted (union)
ASRGL1	experimental (all)
ASTN1	predicted (union)
ASTN2	predicted (intersection) + predicted (union)
ASXL3	predicted (union)
ATAD1	predicted (intersection) + predicted (union)
ATAD2B	experimental (all) + predicted (intersection) + predicted (union)
ATCAY	predicted (union)
ATF2	experimental (all) + predicted (union)
ATF6	predicted (union)
ATF7	predicted (intersection) + predicted (union)
ATF7IP	experimental (all) + predicted (intersection) + predicted (union)
ATG10	predicted (union)
ATG12	predicted (union)
ATG14	predicted (union)
ATG2B	predicted (union)
ATG3	predicted (union)
ATG4A	predicted (union)
ATG5	predicted (union)
ATIC	predicted (union)
ATL1	predicted (union)
ATL2	predicted (union)
ATL3	predicted (intersection) + predicted (union)
ATM	predicted (intersection) + predicted (union)
ATMIN	experimental (all) + predicted (intersection) + predicted (union)
ATOH1	predicted (union)
ATOH7	predicted (union)
ATP10B	predicted (intersection) + predicted (union)
ATP10D	predicted (intersection) + predicted (union)
ATP11A	predicted (union)
ATP11B	experimental (all) + predicted (intersection) + predicted (union)
ATP11C	predicted (union)
ATP12A	predicted (union)
ATP1B2	predicted (union)
ATP1B4	predicted (union)
ATP2B1	predicted (intersection) + predicted (union)
ATP2B4	experimental (all) + predicted (intersection) + predicted (union)
ATP5F1E	predicted (intersection) + predicted (union)
ATP5IF1	predicted (intersection) + predicted (union)
ATP5MC1	predicted (union)
ATP5MC3	predicted (union)
ATP5MG	predicted (union)
ATP5PB	predicted (union)
ATP6V0E1	predicted (intersection) + predicted (union)
ATP6V1A	predicted (intersection) + predicted (union)
ATP8A2	predicted (union)
ATPAF2	predicted (union)
ATRN	predicted (intersection) + predicted (union)
ATRNL1	predicted (intersection) + predicted (union)
ATRX	experimental (all)
ATXN10	experimental (all) + predicted (intersection) + predicted (union)
ATXN7	predicted (union)
ATXN7L1	predicted (intersection) + predicted (union)
ATXN7L3B	predicted (union)
AUH	predicted (union)
AUNIP	predicted (union)
AUTS2	experimental (all) + predicted (union)
AVL9	predicted (union)
AVPR1B	predicted (intersection) + predicted (union)
AWAT2	predicted (union)
AZI2	predicted (intersection) + predicted (union)
AZIN1	predicted (union)
B3GALNT1	experimental (all) + predicted (intersection) + predicted (union)
B3GALNT2	predicted (intersection) + predicted (union)
B3GALT1	predicted (intersection) + predicted (union)
B3GALT2	predicted (union)
B3GALT5	predicted (union)
B3GAT2	predicted (intersection) + predicted (union)
B3GNT3	predicted (intersection) + predicted (union)
B3GNT5	experimental (all) + predicted (intersection) + predicted (union)
B3GNT7	predicted (union)
B3GNT9	predicted (union)
B4GALT5	predicted (union)
B4GALT6	predicted (union)
B4GALT7	predicted (union)
B4GAT1	predicted (intersection) + predicted (union)
BACE1	predicted (union)
BACE2	predicted (union)
BACH1	predicted (intersection) + predicted (union)
BAG2	predicted (intersection) + predicted (union)
BAG4	predicted (union)
BAHD1	predicted (intersection) + predicted (union)
BAIAP2	predicted (union)
BAMBI	predicted (intersection) + predicted (union)
BARD1	predicted (union)
BARX2	predicted (intersection) + predicted (union)
BASP1	experimental (strong) + experimental (all)
BAZ1A	predicted (union)
BAZ1B	experimental (all)
BAZ2A	predicted (union)
BBIP1	predicted (intersection) + predicted (union)
BBS12	predicted (intersection) + predicted (union)
BBS7	predicted (intersection) + predicted (union)
BBS9	predicted (union)
BBX	predicted (intersection) + predicted (union)
BCAP29	predicted (union)
BCAS1	predicted (union)
BCAS2	predicted (intersection) + predicted (union)
BCAS3	predicted (intersection) + predicted (union)
BCAT1	experimental (all) + predicted (intersection) + predicted (union)
BCL10	experimental (strong) + experimental (all) + predicted (union)
BCL11A	predicted (intersection) + predicted (union)
BCL11B	predicted (union)
BCL2	experimental (strong) + experimental (all)
BCL2L13	predicted (intersection) + predicted (union)
BCL2L15	predicted (union)
BCL6	experimental (strong) + experimental (all)
BCL7A	experimental (all) + predicted (intersection) + predicted (union)
BCL9L	predicted (union)
BCLAF1	predicted (union)
BDH2	experimental (all) + predicted (intersection) + predicted (union)
BDNF	predicted (intersection) + predicted (union)
BECN1	predicted (union)
BEND2	predicted (union)
BEND4	predicted (intersection) + predicted (union)
BEST2	predicted (union)
BEST3	predicted (intersection) + predicted (union)
BHLHE41	predicted (union)
BHMT2	predicted (intersection) + predicted (union)
BICC1	predicted (union)
BICD1	predicted (intersection) + predicted (union)
BICRAL	predicted (intersection) + predicted (union)
BID	predicted (union)
BIRC3	predicted (union)
BIRC5	predicted (union)
BIVM	predicted (intersection) + predicted (union)
BLMH	predicted (intersection) + predicted (union)
BLOC1S5	predicted (intersection) + predicted (union)
BLOC1S6	predicted (union)
BLVRA	predicted (union)
BLZF1	predicted (intersection) + predicted (union)
BMF	predicted (union)
BMI1	experimental (strong) + experimental (all)
BMP10	predicted (union)
BMP2K	predicted (intersection) + predicted (union)
BMP3	predicted (intersection) + predicted (union)
BMP7	predicted (union)
BMP8A	predicted (intersection) + predicted (union)
BMPER	predicted (intersection) + predicted (union)
BMPR1A	predicted (intersection) + predicted (union)
BMPR1B	predicted (intersection) + predicted (union)
BMPR2	experimental (strong) + experimental (all) + predicted (intersection) + predicted (union)
BMS1	predicted (intersection) + predicted (union)
BMT2	predicted (union)
BNC1	predicted (intersection) + predicted (union)
BNC2	predicted (intersection) + predicted (union)
BNIP1	predicted (union)
BNIP2	experimental (all) + predicted (intersection) + predicted (union)
BNIP3	predicted (union)
BNIP3L	predicted (union)
BNIPL	predicted (union)
BOC	experimental (all) + predicted (intersection) + predicted (union)
BOD1	predicted (intersection) + predicted (union)
BOD1L2	predicted (union)
BOLL	predicted (intersection) + predicted (union)
BPTF	predicted (union)
BRCA1	experimental (all)
BRCC3	predicted (intersection) + predicted (union)
BRD2	predicted (union)
BRD4	predicted (union)
BRD7	predicted (intersection) + predicted (union)
BRI3	predicted (union)
BRI3BP	predicted (union)
BRIP1	predicted (intersection) + predicted (union)
BRMS1L	predicted (intersection) + predicted (union)
BROX	predicted (union)
BRPF3	predicted (union)
BRS3	predicted (union)
BRWD1	predicted (intersection) + predicted (union)
BRWD3	predicted (intersection) + predicted (union)
BSDC1	predicted (intersection) + predicted (union)
BSPRY	predicted (union)
BTAF1	predicted (union)
BTBD11	predicted (union)
BTBD3	experimental (all)
BTBD7	experimental (all) + predicted (intersection) + predicted (union)
BTBD9	predicted (intersection) + predicted (union)
BTC	predicted (union)
BTD	predicted (intersection) + predicted (union)
BTF3L4	predicted (intersection) + predicted (union)
BTG1	predicted (intersection) + predicted (union)
BTG2	experimental (strong) + experimental (all) + predicted (union)
BTK	predicted (union)
BTLA	predicted (intersection) + predicted (union)
BTN3A3	experimental (all) + predicted (intersection) + predicted (union)
BTRC	predicted (union)
BUB1	predicted (intersection) + predicted (union)
BVES	predicted (intersection) + predicted (union)
C10orf53	predicted (intersection) + predicted (union)
C10orf67	predicted (intersection) + predicted (union)
C10orf71	predicted (union)
C11orf52	predicted (union)
C11orf54	predicted (union)
C11orf87	predicted (intersection) + predicted (union)
C12orf29	predicted (intersection) + predicted (union)
C12orf40	predicted (intersection) + predicted (union)
C12orf49	predicted (intersection) + predicted (union)
C12orf66	predicted (intersection) + predicted (union)
C14orf119	predicted (union)
C14orf28	predicted (union)
C15orf61	predicted (intersection) + predicted (union)
C16orf70	predicted (union)
C16orf87	predicted (union)
C16orf89	predicted (union)
C17orf107	predicted (union)
C17orf75	predicted (intersection) + predicted (union)
C17orf80	predicted (union)
C1orf109	predicted (intersection) + predicted (union)
C1orf112	predicted (intersection) + predicted (union)
C1orf143	predicted (intersection) + predicted (union)
C1orf147	experimental (all)
C1orf185	predicted (union)
C1orf21	predicted (intersection) + predicted (union)
C1orf210	predicted (union)
C1orf216	predicted (intersection) + predicted (union)
C1orf226	predicted (intersection) + predicted (union)
C1QTNF7	predicted (union)
C1QTNF9	predicted (union)
C20orf144	predicted (intersection) + predicted (union)
C20orf194	experimental (all) + predicted (union)
C20orf202	predicted (union)
C21orf58	predicted (union)
C21orf91	predicted (intersection) + predicted (union)
C22orf23	predicted (intersection) + predicted (union)
C2CD2	predicted (union)
C2CD2L	predicted (intersection) + predicted (union)
C2CD4A	predicted (intersection) + predicted (union)
C2orf50	predicted (intersection) + predicted (union)
C2orf66	predicted (union)
C2orf68	predicted (union)
C2orf72	predicted (union)
C2orf76	predicted (union)
C2orf88	predicted (union)
C3	predicted (union)
C3AR1	predicted (union)
C3orf14	predicted (union)
C3orf62	predicted (union)
C3orf70	predicted (union)
C4orf19	predicted (intersection) + predicted (union)
C4orf3	predicted (union)
C4orf33	predicted (intersection) + predicted (union)
C4orf54	predicted (intersection) + predicted (union)
C5AR1	predicted (union)
C5orf24	predicted (union)
C5orf30	predicted (union)
C5orf47	predicted (intersection) + predicted (union)
C5orf51	predicted (union)
C5orf64	predicted (intersection) + predicted (union)
C6orf120	predicted (union)
C6orf222	predicted (intersection) + predicted (union)
C6orf62	predicted (union)
C6orf89	predicted (union)
C7	predicted (intersection) + predicted (union)
C7orf25	predicted (union)
C8orf17	experimental (all)
C8orf33	predicted (intersection) + predicted (union)
C8orf34-AS1	predicted (intersection) + predicted (union)
C8orf37	predicted (intersection) + predicted (union)
C8orf44-SGK3	predicted (intersection) + predicted (union)
C8orf88	predicted (union)
C9orf40	predicted (union)
C9orf47	predicted (union)
C9orf85	predicted (intersection) + predicted (union)
CA1	predicted (intersection) + predicted (union)
CA12	predicted (intersection) + predicted (union)
CA5B	predicted (union)
CA8	predicted (union)
CAAP1	predicted (intersection) + predicted (union)
CAB39	predicted (intersection) + predicted (union)
CAB39L	predicted (intersection) + predicted (union)
CABLES1	predicted (intersection) + predicted (union)
CABLES2	predicted (union)
CABP4	predicted (intersection) + predicted (union)
CACNA1C	predicted (union)
CACNB2	predicted (union)
CACNG1	predicted (intersection) + predicted (union)
CACNG8	predicted (union)
CACUL1	predicted (union)
CADM1	experimental (strong) + experimental (all) + predicted (intersection) + predicted (union)
CADM2	predicted (intersection) + predicted (union)
CALB1	predicted (union)
CALCOCO2	predicted (intersection) + predicted (union)
CALCRL	predicted (intersection) + predicted (union)
CALD1	experimental (all)
CALHM5	predicted (intersection) + predicted (union)
CALML4	predicted (union)
CALN1	predicted (intersection) + predicted (union)
CALU	predicted (union)
CAMK2D	predicted (union)
CAMK2N1	predicted (union)
CAMK4	predicted (union)
CAMKK2	predicted (intersection) + predicted (union)
CAMKMT	predicted (intersection) + predicted (union)
CAMSAP1	predicted (union)
CAMSAP2	predicted (intersection) + predicted (union)
CAMTA1	predicted (intersection) + predicted (union)
CAND1	predicted (union)
CANX	predicted (union)
CAPN2	predicted (intersection) + predicted (union)
CAPN7	predicted (union)
CAPRIN1	experimental (all) + predicted (intersection) + predicted (union)
CAPZA2	predicted (union)
CARF	predicted (union)
CARHSP1	predicted (union)
CASC2	experimental (strong) + experimental (all)
CASC4	predicted (union)
CASK	predicted (intersection) + predicted (union)
CASKIN1	predicted (intersection) + predicted (union)
CASP10	predicted (union)
CASP2	predicted (union)
CASP8	experimental (strong) + experimental (all)
CASP9	predicted (union)
CASQ2	predicted (union)
CASR	predicted (intersection) + predicted (union)
CAST	predicted (union)
CASTOR1	predicted (union)
CASTOR3	predicted (union)
CATSPERE	predicted (intersection) + predicted (union)
CAVIN2	predicted (intersection) + predicted (union)
CBFB	predicted (intersection) + predicted (union)
CBL	predicted (intersection) + predicted (union)
CBLL1	predicted (intersection) + predicted (union)
CBLN2	predicted (intersection) + predicted (union)
CBR4	predicted (union)
CBX4	experimental (strong) + experimental (all) + predicted (intersection) + predicted (union)
CBX5	predicted (union)
CBX8	predicted (intersection) + predicted (union)
CBY3	predicted (union)
CC2D1B	predicted (union)
CC2D2B	predicted (union)
CCBE1	predicted (intersection) + predicted (union)
CCDC110	predicted (union)
CCDC112	predicted (union)
CCDC117	predicted (union)
CCDC121	predicted (intersection) + predicted (union)
CCDC127	predicted (intersection) + predicted (union)
CCDC134	predicted (union)
CCDC14	experimental (all) + predicted (intersection) + predicted (union)
CCDC141	predicted (union)
CCDC152	predicted (intersection) + predicted (union)
CCDC157	predicted (union)
CCDC170	predicted (union)
CCDC171	predicted (intersection) + predicted (union)
CCDC177	predicted (union)
CCDC189	predicted (intersection) + predicted (union)
CCDC198	predicted (union)
CCDC25	predicted (union)
CCDC3	predicted (intersection) + predicted (union)
CCDC30	predicted (intersection) + predicted (union)
CCDC33	predicted (union)
CCDC34	experimental (all) + predicted (union)
CCDC47	predicted (union)
CCDC50	predicted (union)
CCDC58	predicted (intersection) + predicted (union)
CCDC59	predicted (union)
CCDC71L	predicted (union)
CCDC77	predicted (intersection) + predicted (union)
CCDC80	predicted (union)
CCDC85A	predicted (intersection) + predicted (union)
CCDC89	predicted (intersection) + predicted (union)
CCDC92	predicted (union)
CCDC93	predicted (intersection) + predicted (union)
CCDC96	predicted (union)
CCDC9B	experimental (all)
CCER1	predicted (intersection) + predicted (union)
CCL1	experimental (all) + predicted (intersection) + predicted (union)
CCL20	experimental (strong) + experimental (all) + predicted (intersection) + predicted (union)
CCL22	predicted (intersection) + predicted (union)
CCN1	predicted (intersection) + predicted (union)
CCN3	predicted (union)
CCND1	predicted (union)
CCND2	predicted (union)
CCNE2	predicted (union)
CCNG1	experimental (all) + predicted (intersection) + predicted (union)
CCNG2	predicted (union)
CCNI	predicted (union)
CCNI2	predicted (union)
CCNL1	predicted (intersection) + predicted (union)
CCNT1	predicted (union)
CCNT2	predicted (union)
CCNY	predicted (union)
CCNYL1	predicted (union)
CCPG1	predicted (intersection) + predicted (union)
CCR1	predicted (union)
CCR5	predicted (intersection) + predicted (union)
CCR6	predicted (intersection) + predicted (union)
CCR7	experimental (all) + predicted (intersection) + predicted (union)
CCS	predicted (intersection) + predicted (union)
CCSER1	predicted (intersection) + predicted (union)
CCSER2	predicted (intersection) + predicted (union)
CCT5	predicted (intersection) + predicted (union)
CCT6P1	experimental (all)
CD164	predicted (intersection) + predicted (union)
CD180	predicted (intersection) + predicted (union)
CD1A	predicted (intersection) + predicted (union)
CD1C	predicted (union)
CD226	predicted (union)
CD248	predicted (union)
CD28	predicted (intersection) + predicted (union)
CD2AP	predicted (union)
CD300E	predicted (intersection) + predicted (union)
CD36	predicted (union)
CD38	predicted (intersection) + predicted (union)
CD46	predicted (union)
CD47	experimental (all) + predicted (intersection) + predicted (union)
CD48	predicted (union)
CD55	predicted (intersection) + predicted (union)
CD5L	predicted (union)
CD69	predicted (intersection) + predicted (union)
CD80	predicted (intersection) + predicted (union)
CD84	predicted (intersection) + predicted (union)
CD86	predicted (union)
CD93	predicted (union)
CD99L2	predicted (union)
CDC25A	experimental (strong) + experimental (all) + predicted (intersection) + predicted (union)
CDC26	predicted (union)
CDC27	predicted (union)
CDC37L1	predicted (intersection) + predicted (union)
CDC42BPA	predicted (union)
CDC42BPG	predicted (intersection) + predicted (union)
CDC42EP3	predicted (intersection) + predicted (union)
CDC42EP4	predicted (union)
CDC5L	predicted (intersection) + predicted (union)
CDC6	predicted (union)
CDC73	predicted (intersection) + predicted (union)
CDCA2	predicted (union)
CDCA3	predicted (intersection) + predicted (union)
CDCA7	predicted (union)
CDCA7L	predicted (union)
CDCA8	predicted (union)
CDH1	predicted (union)
CDH11	predicted (union)
CDH18	predicted (intersection) + predicted (union)
CDH19	predicted (union)
CDH6	predicted (intersection) + predicted (union)
CDH7	predicted (intersection) + predicted (union)
CDH8	predicted (union)
CDIP1	predicted (intersection) + predicted (union)
CDK13	predicted (intersection) + predicted (union)
CDK14	predicted (intersection) + predicted (union)
CDK17	predicted (union)
CDK18	predicted (intersection) + predicted (union)
CDK19	experimental (all)
CDK2AP1	experimental (strong) + experimental (all) + predicted (intersection) + predicted (union)
CDK5R1	predicted (union)
CDK6	experimental (all) + predicted (intersection) + predicted (union)
CDK8	predicted (union)
CDK9	predicted (union)
CDKL1	predicted (intersection) + predicted (union)
CDKL2	predicted (union)
CDKN2AIP	predicted (union)
CDKN2B	predicted (union)
CDON	predicted (intersection) + predicted (union)
CDR2	predicted (intersection) + predicted (union)
CDR2L	predicted (union)
CDS1	predicted (union)
CDS2	predicted (union)
CDX4	predicted (union)
CDYL2	predicted (intersection) + predicted (union)
CEACAM5	predicted (union)
CEACAM7	predicted (intersection) + predicted (union)
CEACAM8	predicted (union)
CEBPA	predicted (union)
CEBPB	experimental (strong) + experimental (all)
CEBPD	predicted (union)
CEBPZOS	predicted (union)
CELF1	predicted (union)
CELF3	predicted (union)
CELF5	predicted (intersection) + predicted (union)
CEMIP2	experimental (all)
CENPA	predicted (union)
CENPC	predicted (intersection) + predicted (union)
CENPF	predicted (intersection) + predicted (union)
CENPH	predicted (union)
CENPM	predicted (union)
CENPN	predicted (union)
CENPP	predicted (intersection) + predicted (union)
CENPQ	experimental (all) + predicted (intersection) + predicted (union)
CEP126	predicted (union)
CEP152	experimental (all) + predicted (union)
CEP41	predicted (intersection) + predicted (union)
CEP57	predicted (intersection) + predicted (union)
CEP57L1	predicted (intersection) + predicted (union)
CEP68	predicted (intersection) + predicted (union)
CEP72	predicted (union)
CEP76	predicted (union)
CEP78	predicted (union)
CEP83	predicted (intersection) + predicted (union)
CEP85	predicted (union)
CEP85L	predicted (intersection) + predicted (union)
CEP89	predicted (intersection) + predicted (union)
CEP97	experimental (all) + predicted (intersection) + predicted (union)
CERK	predicted (intersection) + predicted (union)
CERKL	predicted (union)
CERS2	predicted (union)
CERS5	predicted (intersection) + predicted (union)
CERS6	experimental (all) + predicted (union)
CFAP161	predicted (union)
CFAP300	predicted (intersection) + predicted (union)
CFAP36	predicted (union)
CFAP44	predicted (intersection) + predicted (union)
CFAP47	predicted (intersection) + predicted (union)
CFAP97	predicted (intersection) + predicted (union)
CFC1	predicted (union)
CFC1B	predicted (union)
CFH	predicted (intersection) + predicted (union)
CFHR1	predicted (intersection) + predicted (union)
CFHR3	predicted (union)
CFHR4	predicted (intersection) + predicted (union)
CFL2	predicted (intersection) + predicted (union)
CFLAR	predicted (intersection) + predicted (union)
CGGBP1	predicted (union)
CGN	predicted (intersection) + predicted (union)
CGRRF1	predicted (union)
CHCHD4	predicted (intersection) + predicted (union)
CHCHD5	predicted (union)
CHD6	predicted (union)
CHD7	predicted (intersection) + predicted (union)
CHD9	predicted (intersection) + predicted (union)
CHEK1	predicted (intersection) + predicted (union)
CHERP	predicted (union)
CHIC1	predicted (intersection) + predicted (union)
CHIC2	predicted (intersection) + predicted (union)
CHL1	predicted (intersection) + predicted (union)
CHM	predicted (union)
CHMP1B	predicted (intersection) + predicted (union)
CHMP4C	predicted (union)
CHN1	predicted (intersection) + predicted (union)
CHN2	predicted (union)
CHODL	predicted (union)
CHRM2	predicted (union)
CHRNB1	predicted (intersection) + predicted (union)
CHST1	predicted (union)
CHST12	predicted (union)
CHST2	predicted (union)
CHST4	predicted (union)
CHST5	predicted (union)
CHST6	predicted (union)
CHST7	predicted (intersection) + predicted (union)
CHUK	predicted (intersection) + predicted (union)
CHURC1	predicted (union)
CIAO1	predicted (union)
CILP	predicted (union)
CINP	predicted (union)
CIPC	predicted (union)
CIR1	predicted (union)
CISD1	predicted (union)
CISD2	predicted (union)
CITED2	predicted (intersection) + predicted (union)
CKAP2	predicted (intersection) + predicted (union)
CKAP4	predicted (intersection) + predicted (union)
CKAP5	experimental (all)
CKS1B	predicted (union)
CLASP2	predicted (union)
CLCC1	predicted (union)
CLCN3	predicted (union)
CLCN4	predicted (union)
CLCN5	experimental (all) + predicted (intersection) + predicted (union)
CLDN1	predicted (intersection) + predicted (union)
CLDN22	predicted (union)
CLDN8	predicted (intersection) + predicted (union)
CLDND1	predicted (union)
CLEC10A	predicted (union)
CLEC12A	predicted (intersection) + predicted (union)
CLEC12B	predicted (union)
CLEC14A	predicted (union)
CLEC2D	predicted (union)
CLEC4A	predicted (intersection) + predicted (union)
CLEC5A	predicted (union)
CLIC2	predicted (intersection) + predicted (union)
CLIC5	predicted (intersection) + predicted (union)
CLINT1	predicted (union)
CLIP2	predicted (union)
CLIP4	experimental (all) + predicted (intersection) + predicted (union)
CLLU1OS	predicted (union)
CLMN	predicted (union)
CLMP	predicted (union)
CLN5	predicted (union)
CLN8	predicted (union)
CLNK	predicted (intersection) + predicted (union)
CLNS1A	predicted (intersection) + predicted (union)
CLOCK	experimental (all)
CLPB	predicted (union)
CLPX	predicted (union)
CLSPN	predicted (union)
CLSTN2	predicted (intersection) + predicted (union)
CLTC	predicted (intersection) + predicted (union)
CLTRN	predicted (intersection) + predicted (union)
CLU	experimental (strong) + experimental (all)
CLUAP1	predicted (union)
CLVS2	predicted (intersection) + predicted (union)
CMBL	predicted (union)
CMC1	predicted (intersection) + predicted (union)
CMKLR1	predicted (union)
CMPK1	predicted (union)
CMPK2	predicted (union)
CMSS1	predicted (intersection) + predicted (union)
CMTM6	predicted (intersection) + predicted (union)
CMTM8	predicted (intersection) + predicted (union)
CMYA5	predicted (union)
CNBP	predicted (intersection) + predicted (union)
CNGB3	predicted (union)
CNIH4	predicted (intersection) + predicted (union)
CNKSR2	predicted (intersection) + predicted (union)
CNKSR3	predicted (intersection) + predicted (union)
CNN3	predicted (union)
CNNM2	predicted (intersection) + predicted (union)
CNNM3	predicted (union)
CNOT1	predicted (union)
CNOT2	predicted (union)
CNOT4	predicted (union)
CNOT6	predicted (intersection) + predicted (union)
CNOT6L	predicted (union)
CNOT7	predicted (union)
CNOT8	predicted (intersection) + predicted (union)
CNOT9	predicted (intersection) + predicted (union)
CNPY1	predicted (union)
CNPY4	predicted (union)
CNR1	predicted (union)
CNST	predicted (union)
CNTF	predicted (union)
CNTFR	predicted (intersection) + predicted (union)
CNTLN	predicted (union)
CNTN1	predicted (intersection) + predicted (union)
CNTN2	predicted (intersection) + predicted (union)
CNTN3	predicted (intersection) + predicted (union)
CNTN5	predicted (union)
CNTNAP5	predicted (intersection) + predicted (union)
CNTRL	experimental (all)
COA5	predicted (intersection) + predicted (union)
COA7	predicted (union)
COBL	predicted (intersection) + predicted (union)
COBLL1	experimental (all)
COCH	predicted (union)
COG1	predicted (union)
COG5	predicted (union)
COG6	predicted (intersection) + predicted (union)
COL10A1	predicted (union)
COL12A1	predicted (intersection) + predicted (union)
COL14A1	predicted (union)
COL1A1	predicted (union)
COL20A1	predicted (union)
COL22A1	predicted (union)
COL24A1	predicted (union)
COL26A1	predicted (union)
COL27A1	predicted (union)
COL3A1	predicted (union)
COL4A1	experimental (strong) + experimental (all) + predicted (intersection) + predicted (union)
COL4A4	predicted (intersection) + predicted (union)
COL4A5	predicted (union)
COL5A2	experimental (all) + predicted (union)
COL6A6	predicted (union)
COL9A2	predicted (intersection) + predicted (union)
COLEC10	predicted (intersection) + predicted (union)
COMMD10	predicted (intersection) + predicted (union)
COMMD2	predicted (intersection) + predicted (union)
COMMD8	predicted (intersection) + predicted (union)
COPA	predicted (union)
COPS3	predicted (intersection) + predicted (union)
COPS4	predicted (union)
COPS8	predicted (intersection) + predicted (union)
COQ10B	predicted (union)
COQ9	predicted (union)
CORO1C	predicted (intersection) + predicted (union)
CORO2A	experimental (all) + predicted (intersection) + predicted (union)
CORO7	predicted (union)
COTL1	predicted (union)
COX15	predicted (intersection) + predicted (union)
COX18	predicted (intersection) + predicted (union)
COX19	predicted (intersection) + predicted (union)
COX20	experimental (all) + predicted (intersection) + predicted (union)
COX6A1	predicted (union)
CPE	predicted (union)
CPEB3	experimental (all) + predicted (intersection) + predicted (union)
CPM	predicted (union)
CPN1	predicted (union)
CPN2	predicted (union)
CPNE2	predicted (union)
CPNE7	predicted (union)
CPPED1	predicted (union)
CPSF6	predicted (union)
CPT2	predicted (intersection) + predicted (union)
CPVL	predicted (intersection) + predicted (union)
CR2	predicted (union)
CREB1	predicted (intersection) + predicted (union)
CREB3L2	predicted (union)
CREB5	predicted (intersection) + predicted (union)
CREBL2	predicted (intersection) + predicted (union)
CREBRF	predicted (intersection) + predicted (union)
CREG2	predicted (intersection) + predicted (union)
CRH	predicted (union)
CRIM1	predicted (intersection) + predicted (union)
CRISPLD2	predicted (intersection) + predicted (union)
CRKL	predicted (intersection) + predicted (union)
CRLF3	predicted (union)
CRLS1	predicted (union)
CROT	predicted (union)
CRP	predicted (union)
CRPPA	predicted (intersection) + predicted (union)
CRTAM	predicted (union)
CRTAP	predicted (union)
CRTC1	predicted (union)
CRTC3	predicted (union)
CRYBG1	experimental (all)
CRYL1	predicted (union)
CRYZ	predicted (intersection) + predicted (union)
CRYZL1	predicted (union)
CSE1L	predicted (union)
CSF2RA	predicted (union)
CSGALNACT1	predicted (union)
CSKMT	predicted (intersection) + predicted (union)
CSN1S1	predicted (union)
CSNK1A1	experimental (all) + predicted (intersection) + predicted (union)
CSNK1G1	predicted (union)
CSNK1G3	predicted (union)
CSNK2A1	predicted (union)
CSRNP2	predicted (union)
CSRNP3	predicted (intersection) + predicted (union)
CST3	predicted (union)
CSTB	predicted (intersection) + predicted (union)
CSTF1	predicted (intersection) + predicted (union)
CSTF2T	predicted (union)
CSTF3	predicted (intersection) + predicted (union)
CTAGE1	predicted (union)
CTBS	predicted (intersection) + predicted (union)
CTCF	predicted (intersection) + predicted (union)
CTCFL	predicted (union)
CTDSP2	predicted (union)
CTDSPL	predicted (intersection) + predicted (union)
CTDSPL2	predicted (union)
CTH	predicted (union)
CTIF	predicted (union)
CTNNA2	predicted (union)
CTNNA3	predicted (intersection) + predicted (union)
CTNNAL1	predicted (union)
CTNNBL1	predicted (union)
CTR9	predicted (intersection) + predicted (union)
CTSB	predicted (intersection) + predicted (union)
CTSC	predicted (intersection) + predicted (union)
CTSS	predicted (union)
CTSV	predicted (union)
CTXN2	predicted (intersection) + predicted (union)
CUBN	predicted (intersection) + predicted (union)
CUL3	predicted (union)
CUX1	predicted (intersection) + predicted (union)
CXADR	predicted (union)
CXCL10	experimental (all) + predicted (union)
CXCL13	predicted (union)
CXCL14	predicted (union)
CXCL5	predicted (union)
CXCL6	predicted (union)
CXCL8	predicted (union)
CXCR5	predicted (intersection) + predicted (union)
CXorf21	predicted (union)
CXorf38	predicted (union)
CXXC4	predicted (intersection) + predicted (union)
CYB561D1	predicted (union)
CYB5D1	predicted (intersection) + predicted (union)
CYB5R4	predicted (intersection) + predicted (union)
CYBC1	predicted (intersection) + predicted (union)
CYBRD1	experimental (all) + predicted (intersection) + predicted (union)
CYCS	predicted (union)
CYP19A1	predicted (intersection) + predicted (union)
CYP1A2	predicted (union)
CYP27B1	predicted (intersection) + predicted (union)
CYP2A7	predicted (intersection) + predicted (union)
CYP2B6	predicted (union)
CYP2C8	predicted (union)
CYP2U1	predicted (union)
CYP3A5	predicted (intersection) + predicted (union)
CYP3A7	predicted (union)
CYP4V2	experimental (all) + predicted (union)
CYP7B1	predicted (union)
CYREN	predicted (union)
CYTIP	predicted (union)
DAAM1	experimental (all)
DACT2	predicted (union)
DAG1	predicted (intersection) + predicted (union)
DAP	predicted (union)
DAXX	experimental (strong) + experimental (all) + predicted (union)
DAZ1	predicted (union)
DAZ3	predicted (union)
DAZ4	predicted (union)
DAZAP2	predicted (union)
DAZL	predicted (intersection) + predicted (union)
DBNDD1	predicted (intersection) + predicted (union)
DBX2	predicted (union)
DCAF10	experimental (all) + predicted (intersection) + predicted (union)
DCAF11	experimental (all) + predicted (intersection) + predicted (union)
DCAF12L1	predicted (union)
DCAF4L1	predicted (union)
DCAF4L2	predicted (intersection) + predicted (union)
DCAF5	predicted (intersection) + predicted (union)
DCAF8	experimental (all)
DCAF8L1	predicted (union)
DCC	predicted (intersection) + predicted (union)
DCHS2	predicted (union)
DCLK1	predicted (intersection) + predicted (union)
DCLK3	predicted (intersection) + predicted (union)
DCN	predicted (union)
DCP1A	experimental (all)
DCTN1	predicted (union)
DCTN3	predicted (union)
DCTN4	predicted (intersection) + predicted (union)
DCTN5	predicted (intersection) + predicted (union)
DCTN6	predicted (intersection) + predicted (union)
DCUN1D1	predicted (union)
DCUN1D3	predicted (intersection) + predicted (union)
DCUN1D4	predicted (union)
DCUN1D5	predicted (intersection) + predicted (union)
DDAH1	experimental (strong) + experimental (all)
DDHD1	predicted (union)
DDHD2	experimental (all) + predicted (intersection) + predicted (union)
DDI1	predicted (union)
DDI2	predicted (intersection) + predicted (union)
DDIT4L	predicted (intersection) + predicted (union)
DDN	predicted (union)
DDO	predicted (union)
DDR2	experimental (all)
DDX17	predicted (intersection) + predicted (union)
DDX20	predicted (intersection) + predicted (union)
DDX3X	experimental (all)
DDX4	predicted (union)
DDX46	experimental (all) + predicted (union)
DDX5	predicted (union)
DDX55	experimental (all) + predicted (intersection) + predicted (union)
DDX60	predicted (union)
DECR1	predicted (intersection) + predicted (union)
DEFB107A	predicted (union)
DEFB107B	predicted (union)
DEGS1	predicted (union)
DELE1	predicted (union)
DENND5B	predicted (union)
DENR	predicted (union)
DEPDC1	predicted (union)
DEPDC7	predicted (union)
DERL1	experimental (strong) + experimental (all)
DERL2	predicted (intersection) + predicted (union)
DESI2	predicted (intersection) + predicted (union)
DFFA	predicted (intersection) + predicted (union)
DGKB	predicted (intersection) + predicted (union)
DGKE	predicted (intersection) + predicted (union)
DGKH	predicted (intersection) + predicted (union)
DHCR24	predicted (union)
DHODH	predicted (union)
DHRSX	predicted (union)
DHTKD1	predicted (union)
DHX33	predicted (union)
DHX36	predicted (union)
DHX40	predicted (intersection) + predicted (union)
DHX8	predicted (union)
DHX9	predicted (union)
DIAPH2	predicted (intersection) + predicted (union)
DICER1	experimental (all) + predicted (intersection) + predicted (union)
DIDO1	predicted (union)
DIMT1	predicted (union)
DIO2	predicted (intersection) + predicted (union)
DIP2B	predicted (intersection) + predicted (union)
DIPK2A	predicted (intersection) + predicted (union)
DIPK2B	predicted (union)
DIRAS2	predicted (intersection) + predicted (union)
DIS3L2	predicted (intersection) + predicted (union)
DKK2	predicted (intersection) + predicted (union)
DKK3	predicted (union)
DLAT	predicted (union)
DLC1	predicted (union)
DLD	predicted (intersection) + predicted (union)
DLG1	experimental (all) + predicted (intersection) + predicted (union)
DLG2	predicted (intersection) + predicted (union)
DLG3	predicted (union)
DLG5	predicted (union)
DLGAP1	predicted (intersection) + predicted (union)
DLGAP3	predicted (intersection) + predicted (union)
DLGAP5	predicted (intersection) + predicted (union)
DLX2	predicted (union)
DLX3	predicted (union)
DMAC1	predicted (union)
DMAC2	predicted (intersection) + predicted (union)
DMAC2L	predicted (intersection) + predicted (union)
DMD	experimental (all)
DMRT3	predicted (union)
DMRTC1B	predicted (intersection) + predicted (union)
DMRTC2	predicted (union)
DMTF1	experimental (all)
DMXL1	predicted (union)
DNAAF2	predicted (intersection) + predicted (union)
DNAAF4	predicted (union)
DNAH14	predicted (union)
DNAJA1	predicted (union)
DNAJA2	predicted (intersection) + predicted (union)
DNAJA3	predicted (union)
DNAJA4	predicted (union)
DNAJB12	predicted (intersection) + predicted (union)
DNAJB14	predicted (intersection) + predicted (union)
DNAJB5	predicted (intersection) + predicted (union)
DNAJB6	predicted (union)
DNAJB9	predicted (intersection) + predicted (union)
DNAJC10	predicted (intersection) + predicted (union)
DNAJC15	predicted (intersection) + predicted (union)
DNAJC16	experimental (all) + predicted (intersection) + predicted (union)
DNAJC18	predicted (intersection) + predicted (union)
DNAJC19	predicted (intersection) + predicted (union)
DNAJC27	predicted (intersection) + predicted (union)
DNAJC28	predicted (union)
DNAJC5	predicted (union)
DNAJC6	predicted (union)
DNALI1	predicted (union)
DNASE1L1	predicted (intersection) + predicted (union)
DNM1L	experimental (strong) + experimental (all) + predicted (intersection) + predicted (union)
DNM3	predicted (intersection) + predicted (union)
DNMT3B	predicted (intersection) + predicted (union)
DNTTIP1	predicted (union)
DNTTIP2	predicted (union)
DOCK10	experimental (all)
DOCK4	experimental (strong) + experimental (all)
DOCK5	experimental (strong) + experimental (all) + predicted (union)
DOCK6	predicted (union)
DOCK7	experimental (strong) + experimental (all)
DOK6	predicted (intersection) + predicted (union)
DONSON	predicted (intersection) + predicted (union)
DPM1	predicted (union)
DPP10	predicted (intersection) + predicted (union)
DPP8	predicted (union)
DPPA3	predicted (intersection) + predicted (union)
DPPA5	predicted (union)
DPY19L2	predicted (intersection) + predicted (union)
DPY19L4	predicted (union)
DPYSL2	predicted (union)
DPYSL3	predicted (union)
DPYSL4	predicted (union)
DR1	predicted (intersection) + predicted (union)
DRAM2	predicted (union)
DRG1	predicted (union)
DSC1	predicted (union)
DSC2	predicted (intersection) + predicted (union)
DSE	experimental (all)
DSG1	predicted (intersection) + predicted (union)
DSG2	predicted (union)
DSG3	predicted (intersection) + predicted (union)
DST	predicted (intersection) + predicted (union)
DSTN	predicted (union)
DTHD1	predicted (intersection) + predicted (union)
DTL	predicted (union)
DTWD2	predicted (intersection) + predicted (union)
DTX3L	experimental (all) + predicted (union)
DUSP10	experimental (strong) + experimental (all) + predicted (union)
DUSP16	predicted (intersection) + predicted (union)
DUSP19	predicted (union)
DUSP22	predicted (union)
DUSP28	predicted (union)
DUSP3	predicted (intersection) + predicted (union)
DUSP5	predicted (intersection) + predicted (union)
DUSP6	predicted (union)
DUSP8	experimental (all) + predicted (intersection) + predicted (union)
DUT	predicted (intersection) + predicted (union)
DUXA	predicted (union)
DVL3	predicted (intersection) + predicted (union)
DYNAP	predicted (union)
DYNC1I2	predicted (union)
DYNC1LI1	predicted (union)
DYNC1LI2	experimental (all) + predicted (union)
DYNC2H1	predicted (union)
DYNLL1	predicted (intersection) + predicted (union)
DYNLL2	predicted (intersection) + predicted (union)
DYNLT3	predicted (intersection) + predicted (union)
DYRK2	predicted (intersection) + predicted (union)
DYRK3	predicted (union)
E2F1	experimental (strong) + experimental (all)
E2F2	experimental (all) + predicted (union)
E2F3	experimental (all) + predicted (union)
E2F6	predicted (union)
E2F7	predicted (union)
EAF1	predicted (union)
EBAG9	predicted (union)
EBF1	predicted (union)
EBF3	predicted (union)
ECHDC2	predicted (intersection) + predicted (union)
ECI2	experimental (all) + predicted (intersection) + predicted (union)
EDARADD	predicted (union)
EDIL3	experimental (all) + predicted (intersection) + predicted (union)
EDNRB	predicted (intersection) + predicted (union)
EDRF1	experimental (all) + predicted (intersection) + predicted (union)
EEF1AKMT2	predicted (union)
EEF1AKMT3	predicted (union)
EEF2K	predicted (union)
EFCAB1	predicted (union)
EFCAB10	predicted (intersection) + predicted (union)
EFCAB11	predicted (intersection) + predicted (union)
EFCAB2	predicted (union)
EFHC1	predicted (union)
EFNA1	predicted (intersection) + predicted (union)
EFNA2	predicted (intersection) + predicted (union)
EFNA5	predicted (union)
EFR3A	predicted (intersection) + predicted (union)
EGF	predicted (union)
EGFL6	predicted (union)
EGFR	experimental (strong) + experimental (all) + predicted (intersection) + predicted (union)
EGLN1	experimental (strong) + experimental (all) + predicted (intersection) + predicted (union)
EGR3	predicted (union)
EHD1	predicted (intersection) + predicted (union)
EHD3	predicted (intersection) + predicted (union)
EHF	predicted (union)
EID1	predicted (union)
EID2B	predicted (union)
EIF1AX	experimental (all) + predicted (intersection) + predicted (union)
EIF2A	predicted (union)
EIF2AK2	predicted (union)
EIF2AK3	predicted (union)
EIF2B2	predicted (union)
EIF2S1	experimental (all) + predicted (intersection) + predicted (union)
EIF4A2	experimental (strong) + experimental (all)
EIF4B	predicted (union)
EIF4E	predicted (intersection) + predicted (union)
EIF4E2	predicted (union)
EIF4E3	predicted (union)
EIF4EBP2	experimental (all) + predicted (intersection) + predicted (union)
EIF4EBP3	predicted (union)
EIF4G1	predicted (union)
EIF5	experimental (all) + predicted (union)
EIF5A	predicted (union)
ELAVL1	predicted (union)
ELAVL4	experimental (all)
ELF2	predicted (intersection) + predicted (union)
ELF4	predicted (union)
ELK1	predicted (union)
ELK4	predicted (union)
ELL2	predicted (intersection) + predicted (union)
ELMOD1	predicted (union)
ELMSAN1	predicted (union)
ELOC	predicted (union)
ELOVL4	experimental (all) + predicted (union)
ELOVL7	experimental (all) + predicted (intersection) + predicted (union)
ELP1	predicted (union)
ELP2	predicted (union)
ELP4	predicted (intersection) + predicted (union)
ELP6	predicted (union)
EMB	predicted (intersection) + predicted (union)
EMC1	predicted (intersection) + predicted (union)
EMC7	predicted (union)
EMCN	predicted (intersection) + predicted (union)
EML5	predicted (union)
EML6	predicted (union)
EMP1	predicted (intersection) + predicted (union)
EMP2	predicted (intersection) + predicted (union)
EN2	predicted (union)
ENAH	experimental (all) + predicted (intersection) + predicted (union)
ENC1	predicted (union)
ENDOD1	predicted (union)
ENOSF1	predicted (union)
ENOX2	predicted (union)
ENPP4	predicted (intersection) + predicted (union)
ENPP5	predicted (intersection) + predicted (union)
ENSA	predicted (intersection) + predicted (union)
ENTPD1	predicted (union)
ENTPD3	predicted (union)
ENTPD4	predicted (union)
ENTPD5	predicted (intersection) + predicted (union)
ENTPD7	predicted (intersection) + predicted (union)
EPAS1	predicted (union)
EPB41L5	predicted (intersection) + predicted (union)
EPC2	predicted (union)
EPCAM	predicted (union)
EPDR1	predicted (intersection) + predicted (union)
EPHA2	predicted (union)
EPHA4	experimental (all) + predicted (intersection) + predicted (union)
EPHA5	predicted (union)
EPHB2	predicted (union)
EPM2A	experimental (all) + predicted (intersection) + predicted (union)
EPM2AIP1	experimental (all) + predicted (intersection) + predicted (union)
EPS15	predicted (union)
ERAP1	predicted (union)
ERBB2	experimental (strong) + experimental (all)
ERBB4	predicted (union)
ERBIN	predicted (union)
ERC2	predicted (union)
ERCC4	predicted (union)
ERCC6	predicted (union)
ERF	predicted (union)
ERG	predicted (intersection) + predicted (union)
ERGIC1	predicted (union)
ERGIC2	predicted (union)
ERI1	predicted (intersection) + predicted (union)
ERICH5	predicted (union)
ERLIN1	predicted (union)
ERMN	predicted (union)
ERN1	predicted (intersection) + predicted (union)
ERO1B	predicted (union)
ERP29	predicted (union)
ERP44	experimental (all) + predicted (intersection) + predicted (union)
ERVFRD-1	predicted (union)
ERVMER34-1	predicted (intersection) + predicted (union)
ESCO1	predicted (union)
ESCO2	predicted (union)
ESF1	predicted (union)
ESM1	predicted (intersection) + predicted (union)
ESR1	predicted (intersection) + predicted (union)
ESR2	predicted (intersection) + predicted (union)
ESRRG	predicted (union)
ESYT2	experimental (all)
ETFBKMT	predicted (intersection) + predicted (union)
ETFDH	predicted (union)
ETNK1	experimental (all) + predicted (intersection) + predicted (union)
ETNPPL	predicted (union)
ETV1	predicted (union)
EVI5	predicted (intersection) + predicted (union)
EVX2	predicted (union)
EXOC2	predicted (union)
EXOC3-AS1	predicted (intersection) + predicted (union)
EXOC4	predicted (intersection) + predicted (union)
EXOC5	experimental (all)
EXOC6B	predicted (intersection) + predicted (union)
EXOC8	experimental (all)
EXOSC1	predicted (union)
EXOSC3	predicted (union)
EXPH5	predicted (intersection) + predicted (union)
EXT1	predicted (union)
EXT2	predicted (intersection) + predicted (union)
EXTL3	predicted (intersection) + predicted (union)
EYA4	predicted (union)
EYS	predicted (intersection) + predicted (union)
EZH1	predicted (union)
F10	predicted (union)
F13A1	predicted (union)
F2RL2	predicted (union)
F2RL3	predicted (union)
FABP5	predicted (union)
FAF1	predicted (union)
FAF2	predicted (union)
FAHD1	predicted (intersection) + predicted (union)
FAHD2A	predicted (union)
FAM102B	predicted (union)
FAM104A	predicted (union)
FAM104B	predicted (union)
FAM107A	predicted (union)
FAM107B	predicted (intersection) + predicted (union)
FAM110B	predicted (union)
FAM114A2	predicted (intersection) + predicted (union)
FAM117B	predicted (union)
FAM118B	predicted (intersection) + predicted (union)
FAM120A	predicted (intersection) + predicted (union)
FAM120AOS	predicted (union)
FAM120C	predicted (intersection) + predicted (union)
FAM122A	predicted (intersection) + predicted (union)
FAM122C	predicted (union)
FAM126A	predicted (union)
FAM126B	experimental (all) + predicted (intersection) + predicted (union)
FAM133B	predicted (union)
FAM135A	predicted (union)
FAM135B	predicted (intersection) + predicted (union)
FAM136A	experimental (all) + predicted (intersection) + predicted (union)
FAM13A	predicted (intersection) + predicted (union)
FAM149B1	predicted (intersection) + predicted (union)
FAM155A	predicted (union)
FAM155B	predicted (union)
FAM160A1	predicted (intersection) + predicted (union)
FAM160B1	predicted (union)
FAM163A	predicted (union)
FAM168A	predicted (union)
FAM168B	predicted (union)
FAM169A	predicted (intersection) + predicted (union)
FAM177A1	predicted (union)
FAM177B	predicted (intersection) + predicted (union)
FAM181B	predicted (union)
FAM184B	predicted (union)
FAM185A	predicted (union)
FAM199X	predicted (intersection) + predicted (union)
FAM204A	predicted (union)
FAM205A	predicted (union)
FAM20B	experimental (all) + predicted (intersection) + predicted (union)
FAM214A	predicted (union)
FAM214B	predicted (union)
FAM216B	predicted (union)
FAM217B	experimental (all) + predicted (union)
FAM222A	predicted (union)
FAM222B	predicted (union)
FAM227A	predicted (union)
FAM229B	predicted (intersection) + predicted (union)
FAM234B	predicted (union)
FAM241A	predicted (intersection) + predicted (union)
FAM3C	experimental (all) + predicted (intersection) + predicted (union)
FAM45A	predicted (intersection) + predicted (union)
FAM47E-STBD1	predicted (union)
FAM49A	predicted (union)
FAM49B	predicted (union)
FAM53C	predicted (union)
FAM76B	predicted (union)
FAM83B	predicted (intersection) + predicted (union)
FAM83F	predicted (intersection) + predicted (union)
FAM89A	predicted (union)
FAM8A1	predicted (union)
FAM92A	predicted (union)
FAM98A	predicted (union)
FAM9C	predicted (union)
FANCB	predicted (union)
FANCF	predicted (union)
FANCI	experimental (all) + predicted (intersection) + predicted (union)
FANCM	predicted (intersection) + predicted (union)
FAR1	predicted (union)
FAR2	predicted (union)
FARSB	predicted (union)
FAS	experimental (all)
FASLG	experimental (strong) + experimental (all) + predicted (intersection) + predicted (union)
FASTKD2	predicted (intersection) + predicted (union)
FAT4	predicted (union)
FAXC	predicted (intersection) + predicted (union)
FAXDC2	experimental (all)
FBLN1	predicted (union)
FBN1	predicted (union)
FBXL13	experimental (all)
FBXL17	experimental (all)
FBXL2	experimental (all) + predicted (intersection) + predicted (union)
FBXL20	predicted (union)
FBXL22	predicted (intersection) + predicted (union)
FBXL3	predicted (intersection) + predicted (union)
FBXL4	predicted (intersection) + predicted (union)
FBXO11	experimental (strong) + experimental (all) + predicted (intersection) + predicted (union)
FBXO22	predicted (union)
FBXO28	predicted (intersection) + predicted (union)
FBXO3	experimental (all) + predicted (intersection) + predicted (union)
FBXO30	predicted (intersection) + predicted (union)
FBXO32	predicted (union)
FBXO33	predicted (union)
FBXO4	predicted (union)
FBXO44	predicted (union)
FBXO45	predicted (union)
FBXO46	predicted (union)
FBXO47	predicted (intersection) + predicted (union)
FBXO5	predicted (union)
FBXO9	predicted (intersection) + predicted (union)
FBXW11	predicted (union)
FCAMR	predicted (union)
FCAR	predicted (union)
FCF1	predicted (union)
FCGR3A	predicted (intersection) + predicted (union)
FCGR3B	predicted (intersection) + predicted (union)
FCHO2	predicted (intersection) + predicted (union)
FCMR	predicted (union)
FCRL3	predicted (union)
FCRL5	predicted (union)
FCRLA	predicted (union)
FDX1	predicted (intersection) + predicted (union)
FDXACB1	experimental (all) + predicted (intersection) + predicted (union)
FECH	predicted (union)
FEM1A	predicted (union)
FEM1B	predicted (intersection) + predicted (union)
FEM1C	predicted (intersection) + predicted (union)
FEN1	predicted (union)
FER	predicted (intersection) + predicted (union)
FERMT2	experimental (all)
FEZ1	predicted (intersection) + predicted (union)
FFAR1	predicted (union)
FGA	predicted (intersection) + predicted (union)
FGB	predicted (union)
FGD4	predicted (intersection) + predicted (union)
FGD5	predicted (union)
FGD6	predicted (union)
FGF1	predicted (intersection) + predicted (union)
FGF10	predicted (union)
FGF11	predicted (union)
FGF12	experimental (all) + predicted (intersection) + predicted (union)
FGF14	predicted (intersection) + predicted (union)
FGF18	predicted (intersection) + predicted (union)
FGF2	predicted (intersection) + predicted (union)
FGF22	predicted (union)
FGF23	predicted (union)
FGF5	predicted (intersection) + predicted (union)
FGFR1OP	predicted (intersection) + predicted (union)
FGFR1OP2	predicted (union)
FGFRL1	experimental (all) + predicted (intersection) + predicted (union)
FGL2	predicted (intersection) + predicted (union)
FHDC1	predicted (intersection) + predicted (union)
FHL5	predicted (intersection) + predicted (union)
FIBCD1	predicted (union)
FIBIN	predicted (union)
FICD	predicted (union)
FIG4	predicted (union)
FIGN	experimental (all) + predicted (union)
FIGNL1	predicted (union)
FILIP1L	experimental (all)
FKBP14	predicted (intersection) + predicted (union)
FKBP5	experimental (all) + predicted (intersection) + predicted (union)
FKBP7	predicted (union)
FKBP9	predicted (union)
FKTN	predicted (intersection) + predicted (union)
FLG	predicted (union)
FLI1	predicted (union)
FLT1	predicted (union)
FLVCR1	predicted (union)
FMC1-LUC7L2	predicted (union)
FMN1	predicted (intersection) + predicted (union)
FMNL2	predicted (union)
FMNL3	predicted (union)
FMO3	predicted (intersection) + predicted (union)
FMOD	experimental (strong) + experimental (all)
FMR1	experimental (all) + predicted (intersection) + predicted (union)
FN1	predicted (union)
FN3KRP	predicted (union)
FNBP1	experimental (all) + predicted (intersection) + predicted (union)
FNBP1L	predicted (union)
FNBP4	predicted (union)
FNDC1	predicted (union)
FNDC3A	predicted (union)
FNIP1	predicted (union)
FNIP2	predicted (intersection) + predicted (union)
FOSL2	predicted (intersection) + predicted (union)
FOXB1	predicted (intersection) + predicted (union)
FOXD3	predicted (union)
FOXD4L4	predicted (union)
FOXD4L5	predicted (union)
FOXE1	predicted (union)
FOXI1	predicted (union)
FOXK1	predicted (intersection) + predicted (union)
FOXK2	predicted (union)
FOXM1	predicted (union)
FOXN2	experimental (all) + predicted (intersection) + predicted (union)
FOXN3	experimental (all) + predicted (intersection) + predicted (union)
FOXO1	experimental (strong) + experimental (all) + predicted (intersection) + predicted (union)
FOXO3	experimental (all) + predicted (intersection) + predicted (union)
FOXP1	predicted (intersection) + predicted (union)
FOXP2	predicted (intersection) + predicted (union)
FOXP3	experimental (all)
FOXR2	predicted (union)
FPGT	predicted (union)
FPR1	predicted (intersection) + predicted (union)
FPR2	predicted (union)
FPR3	predicted (union)
FREM2	predicted (intersection) + predicted (union)
FRK	predicted (intersection) + predicted (union)
FRMD3	predicted (intersection) + predicted (union)
FRMD5	predicted (union)
FRS2	experimental (all) + predicted (intersection) + predicted (union)
FRZB	predicted (union)
FSBP	predicted (union)
FSD1L	predicted (union)
FSD2	predicted (intersection) + predicted (union)
FSHB	predicted (union)
FSHR	predicted (union)
FST	predicted (union)
FSTL1	predicted (intersection) + predicted (union)
FSTL5	predicted (union)
FTH1	predicted (union)
FTO	predicted (intersection) + predicted (union)
FUBP1	experimental (all) + predicted (intersection) + predicted (union)
FUBP3	predicted (intersection) + predicted (union)
FUCA2	predicted (intersection) + predicted (union)
FUNDC1	predicted (union)
FUNDC2	predicted (union)
FUT10	predicted (intersection) + predicted (union)
FUT11	predicted (intersection) + predicted (union)
FUT4	predicted (union)
FUT9	predicted (intersection) + predicted (union)
FXN	predicted (intersection) + predicted (union)
FXR1	predicted (union)
FYB1	predicted (intersection) + predicted (union)
FYCO1	predicted (union)
FZD1	predicted (union)
FZD3	predicted (intersection) + predicted (union)
FZD4	predicted (union)
FZD5	predicted (union)
FZD6	experimental (strong) + experimental (all) + predicted (intersection) + predicted (union)
FZD8	predicted (union)
G2E3	predicted (intersection) + predicted (union)
G3BP1	predicted (intersection) + predicted (union)
G3BP2	predicted (union)
G6PC	predicted (intersection) + predicted (union)
GAB1	predicted (union)
GAB3	predicted (union)
GABPA	predicted (union)
GABPB1	predicted (union)
GABPB2	predicted (intersection) + predicted (union)
GABRA4	predicted (union)
GABRB1	predicted (intersection) + predicted (union)
GABRG1	predicted (intersection) + predicted (union)
GABRP	predicted (union)
GABRR2	predicted (union)
GAD2	predicted (intersection) + predicted (union)
GADL1	predicted (union)
GAGE1	predicted (union)
GAL3ST3	predicted (intersection) + predicted (union)
GALNT1	predicted (union)
GALNT12	predicted (intersection) + predicted (union)
GALNT15	predicted (union)
GALNT4	predicted (intersection) + predicted (union)
GALNT7	predicted (union)
GANC	predicted (union)
GAPT	predicted (intersection) + predicted (union)
GAPVD1	experimental (all) + predicted (intersection) + predicted (union)
GAR1	predicted (union)
GAREM1	predicted (union)
GAS1	predicted (union)
GAS2L3	predicted (union)
GAS5	experimental (strong) + experimental (all)
GAS7	predicted (intersection) + predicted (union)
GASK1B	predicted (intersection) + predicted (union)
GATA3	predicted (union)
GATA6	predicted (intersection) + predicted (union)
GATAD2B	predicted (intersection) + predicted (union)
GATC	predicted (union)
GBA	predicted (union)
GBP1	predicted (intersection) + predicted (union)
GBP2	predicted (union)
GBP4	predicted (union)
GBP6	predicted (intersection) + predicted (union)
GBX2	predicted (union)
GCA	predicted (intersection) + predicted (union)
GCC2	predicted (intersection) + predicted (union)
GCLM	predicted (intersection) + predicted (union)
GCNT2	predicted (intersection) + predicted (union)
GCSAM	predicted (union)
GCSAML	predicted (union)
GDA	predicted (union)
GDAP1	predicted (union)
GDAP2	predicted (union)
GDF5	experimental (strong) + experimental (all) + predicted (intersection) + predicted (union)
GDNF	predicted (union)
GDPD1	predicted (union)
GDPD2	predicted (union)
GDPGP1	predicted (intersection) + predicted (union)
GEM	predicted (union)
GEMIN4	predicted (union)
GEMIN6	predicted (intersection) + predicted (union)
GEMIN8	predicted (union)
GEN1	predicted (union)
GFI1	predicted (intersection) + predicted (union)
GFM1	predicted (intersection) + predicted (union)
GFM2	predicted (union)
GFOD1	predicted (intersection) + predicted (union)
GFPT1	predicted (intersection) + predicted (union)
GFRA1	predicted (union)
GFRA3	predicted (union)
GGCX	predicted (intersection) + predicted (union)
GHITM	predicted (union)
GHSR	predicted (union)
GID4	experimental (all) + predicted (intersection) + predicted (union)
GIMAP1	predicted (union)
GIMAP2	predicted (union)
GIMAP5	predicted (union)
GIN1	predicted (union)
GINM1	predicted (intersection) + predicted (union)
GINS1	predicted (intersection) + predicted (union)
GINS2	predicted (intersection) + predicted (union)
GIPC3	predicted (intersection) + predicted (union)
GIT2	predicted (union)
GJA3	predicted (union)
GJB6	predicted (union)
GJB7	predicted (union)
GK	predicted (union)
GK5	experimental (all) + predicted (intersection) + predicted (union)
GLCCI1	experimental (all) + predicted (intersection) + predicted (union)
GLDC	predicted (union)
GLDN	predicted (intersection) + predicted (union)
GLE1	predicted (union)
GLG1	experimental (all) + predicted (union)
GLIPR1	predicted (union)
GLIPR1L2	predicted (union)
GLIS2	predicted (intersection) + predicted (union)
GLOD4	predicted (union)
GLRA2	predicted (union)
GLRA3	predicted (union)
GLS	predicted (intersection) + predicted (union)
GLUL	predicted (intersection) + predicted (union)
GLYATL2	predicted (union)
GLYR1	predicted (intersection) + predicted (union)
GMCL1	predicted (union)
GMEB1	predicted (union)
GMFB	predicted (union)
GMNC	predicted (intersection) + predicted (union)
GMPS	predicted (intersection) + predicted (union)
GNA12	predicted (union)
GNAI3	predicted (union)
GNAO1	predicted (union)
GNAQ	experimental (all) + predicted (intersection) + predicted (union)
GNB1L	predicted (intersection) + predicted (union)
GNB3	predicted (union)
GNB4	experimental (all) + predicted (union)
GNE	experimental (all) + predicted (intersection) + predicted (union)
GNG12	predicted (intersection) + predicted (union)
GNG2	predicted (intersection) + predicted (union)
GNL1	predicted (intersection) + predicted (union)
GNPDA1	predicted (union)
GNPDA2	predicted (union)
GNRHR	predicted (intersection) + predicted (union)
GOLGA3	predicted (intersection) + predicted (union)
GOLGA4	experimental (all) + predicted (union)
GOLGA6A	predicted (union)
GOLGA6B	predicted (union)
GOLGA6C	predicted (union)
GOLGA6D	predicted (union)
GOLGA6L4	predicted (union)
GOLGA8F	predicted (union)
GOLGA8H	predicted (intersection) + predicted (union)
GOLGA8K	predicted (intersection) + predicted (union)
GOLGA8M	predicted (union)
GOLGA8N	predicted (intersection) + predicted (union)
GOLGA8O	predicted (intersection) + predicted (union)
GOLGA8R	predicted (intersection) + predicted (union)
GOLGB1	predicted (union)
GOLIM4	predicted (union)
GON7	predicted (union)
GOPC	predicted (union)
GOT1	predicted (union)
GP5	experimental (all) + predicted (intersection) + predicted (union)
GP9	predicted (intersection) + predicted (union)
GPA33	predicted (union)
GPAM	experimental (all) + predicted (intersection) + predicted (union)
GPAT3	predicted (union)
GPATCH2	predicted (intersection) + predicted (union)
GPATCH2L	predicted (intersection) + predicted (union)
GPATCH8	predicted (union)
GPBP1	predicted (intersection) + predicted (union)
GPC4	predicted (intersection) + predicted (union)
GPC5	predicted (intersection) + predicted (union)
GPC6	predicted (union)
GPCPD1	predicted (union)
GPD1L	experimental (all) + predicted (union)
GPD2	experimental (all) + predicted (intersection) + predicted (union)
GPER1	predicted (union)
GPKOW	predicted (intersection) + predicted (union)
GPLD1	predicted (intersection) + predicted (union)
GPR107	predicted (union)
GPR12	predicted (intersection) + predicted (union)
GPR137B	predicted (intersection) + predicted (union)
GPR137C	predicted (union)
GPR15	predicted (union)
GPR151	predicted (union)
GPR155	predicted (union)
GPR157	predicted (intersection) + predicted (union)
GPR158	predicted (intersection) + predicted (union)
GPR160	predicted (union)
GPR161	predicted (union)
GPR176	predicted (intersection) + predicted (union)
GPR180	predicted (intersection) + predicted (union)
GPR183	predicted (union)
GPR22	predicted (intersection) + predicted (union)
GPR27	predicted (union)
GPR34	predicted (intersection) + predicted (union)
GPR37	predicted (intersection) + predicted (union)
GPR50	predicted (intersection) + predicted (union)
GPR6	predicted (intersection) + predicted (union)
GPR63	predicted (intersection) + predicted (union)
GPR65	predicted (union)
GPR68	predicted (union)
GPR85	predicted (union)
GPRASP1	predicted (intersection) + predicted (union)
GPRASP2	predicted (union)
GPRC5A	predicted (intersection) + predicted (union)
GPRIN3	predicted (intersection) + predicted (union)
GPSM2	predicted (intersection) + predicted (union)
GPX2	predicted (union)
GPX6	predicted (union)
GPX8	predicted (union)
GRAMD1B	predicted (union)
GRAMD1C	predicted (union)
GRAMD2B	predicted (intersection) + predicted (union)
GRAMD4	predicted (union)
GRAP2	predicted (union)
GREB1	predicted (union)
GREM2	predicted (union)
GRIA4	predicted (intersection) + predicted (union)
GRIK3	predicted (intersection) + predicted (union)
GRIN2A	predicted (union)
GRIN2B	predicted (intersection) + predicted (union)
GRIN3A	predicted (intersection) + predicted (union)
GRK3	predicted (intersection) + predicted (union)
GRK5	predicted (union)
GRM1	predicted (intersection) + predicted (union)
GRM6	predicted (intersection) + predicted (union)
GRM7	predicted (union)
GRPEL1	predicted (union)
GRPEL2	experimental (all) + predicted (union)
GRSF1	predicted (intersection) + predicted (union)
GRWD1	predicted (union)
GSE1	predicted (intersection) + predicted (union)
GSK3B	predicted (intersection) + predicted (union)
GSPT1	predicted (intersection) + predicted (union)
GSR	predicted (union)
GSS	predicted (union)
GSTCD	predicted (union)
GSTK1	predicted (intersection) + predicted (union)
GTDC1	predicted (intersection) + predicted (union)
GTF2A1	experimental (all) + predicted (union)
GTF2F2	predicted (intersection) + predicted (union)
GTF2H1	predicted (union)
GTF2H3	predicted (union)
GTF2H5	predicted (intersection) + predicted (union)
GTF2I	experimental (all)
GTF3C4	predicted (union)
GTPBP1	predicted (intersection) + predicted (union)
GTPBP10	predicted (intersection) + predicted (union)
GTPBP8	predicted (intersection) + predicted (union)
GUCA1B	predicted (intersection) + predicted (union)
GUCY1A1	predicted (intersection) + predicted (union)
GUCY1A2	predicted (intersection) + predicted (union)
GUF1	predicted (intersection) + predicted (union)
GVQW3	predicted (union)
GXYLT1	predicted (intersection) + predicted (union)
GXYLT2	experimental (all) + predicted (union)
GYPE	predicted (intersection) + predicted (union)
GZF1	predicted (union)
GZMK	predicted (union)
H1FOO	predicted (union)
H3F3B	predicted (intersection) + predicted (union)
H6PD	predicted (union)
HACD3	predicted (union)
HACD4	predicted (intersection) + predicted (union)
HACE1	predicted (intersection) + predicted (union)
HAL	predicted (union)
HAO1	predicted (union)
HAP1	predicted (intersection) + predicted (union)
HAPLN1	experimental (all) + predicted (union)
HAS2	predicted (union)
HAS3	predicted (intersection) + predicted (union)
HAUS3	predicted (intersection) + predicted (union)
HAUS6	predicted (union)
HAVCR1	predicted (union)
HAX1	predicted (intersection) + predicted (union)
HBP1	predicted (union)
HBS1L	predicted (intersection) + predicted (union)
HCFC2	predicted (intersection) + predicted (union)
HCG27	predicted (intersection) + predicted (union)
HCN1	predicted (union)
HCN4	predicted (union)
HDAC2	predicted (intersection) + predicted (union)
HDAC9	predicted (intersection) + predicted (union)
HDDC3	predicted (union)
HDLBP	predicted (intersection) + predicted (union)
HDX	predicted (intersection) + predicted (union)
HEATR1	predicted (union)
HEATR3	predicted (union)
HEATR6	predicted (intersection) + predicted (union)
HEBP2	predicted (intersection) + predicted (union)
HECTD1	experimental (all) + predicted (union)
HECTD2	predicted (union)
HECW1	predicted (union)
HECW2	predicted (union)
HEG1	predicted (union)
HELZ	predicted (intersection) + predicted (union)
HEMK1	predicted (union)
HEPACAM	predicted (union)
HEPN1	predicted (union)
HERC1	predicted (union)
HERC4	predicted (union)
HERPUD2	experimental (all) + predicted (intersection) + predicted (union)
HES2	predicted (intersection) + predicted (union)
HEXA	predicted (intersection) + predicted (union)
HEY2	predicted (intersection) + predicted (union)
HEYL	predicted (union)
[truncated: 3,523 more rows]
