# Supplementary material for: Bone marrow mesenchymal stem cells and their derived exosomes resolve doxorubicin-induced chemobrain: critical role of their miRNA cargo
Source: Stem Cell Res Ther. 2021 Jun 5;12:322. doi: 10.1186/s13287-021-02384-9 (PMC8180158; doi:10.1186/s13287-021-02384-9)
Supplement: Supplementary file 3 — Additional file 3. [file 13287_2021_2384_MOESM3_ESM.xlsx]

## Sheet: Sheet1
Database	Pathway	Evidence	Hits	Expected hits	P-value	Targets
KEGG	MicroRNAs in cancer	experimental (any)	34	6.322	7.72e-14	ABCB1, APC,BCL2,BMI1,BMPR2,BRCA1,CCNG1,CDC25A,CDK6,DICER1,E2F1,E2F2,E2F3,EGFR,ERBB2,HNRNPK,MARCKS,MDM4,MMP9,MYC,NFKB1,PDCD4,PRKCE,PTEN,RECK,SERPINB5,SOCS1,SPRY2,STAT3,TGFB2,TIMP3,TP63,TPM1,VEGFA
Gene Ontology - Biological Process	cellular protein modification process	experimental (any)	223	134.7	1.13e-13	ADNP, AKAP9,AKT2,APC,ARID4A,ATF2,ATP2B4,ATRX,AUTS2,B3GNT5,BAZ1B,BCL10,BCL2,BCL6,BMI1,BMPR2,BRCA1,BTG2,CASC2,CBX4,CCNG1,CCR7,CDC25A,CDK2AP1,CDK6,CLOCK,CLU,CSNK1A1,CXCL10,DAXX,DCAF10,DCAF11,DCAF8,DDR2,DDX3X,DERL1,DLG1,DMD,DNM1L,DOCK7,DTX3L,DUSP10,DUSP8,EGFR,EGLN1,EIF2S1,EPHA4,ERBB2,FANCI,FAS,FBXL13,FBXL17,FBXL2,FBXO11,FBXO3,FGFRL1,FKBP5,FMR1,FOXO1,FOXP3,FRS2,GID4,GNAQ,GPD1L,GXYLT2,HECTD1,HIF1A,HIPK…
Gene Ontology - Biological Process	protein modification process	experimental (any)	223	134.7	1.13e-13	ADNP, AKAP9,AKT2,APC,ARID4A,ATF2,ATP2B4,ATRX,AUTS2,B3GNT5,BAZ1B,BCL10,BCL2,BCL6,BMI1,BMPR2,BRCA1,BTG2,CASC2,CBX4,CCNG1,CCR7,CDC25A,CDK2AP1,CDK6,CLOCK,CLU,CSNK1A1,CXCL10,DAXX,DCAF10,DCAF11,DCAF8,DDR2,DDX3X,DERL1,DLG1,DMD,DNM1L,DOCK7,DTX3L,DUSP10,DUSP8,EGFR,EGLN1,EIF2S1,EPHA4,ERBB2,FANCI,FAS,FBXL13,FBXL17,FBXL2,FBXO11,FBXO3,FGFRL1,FKBP5,FMR1,FOXO1,FOXP3,FRS2,GID4,GNAQ,GPD1L,GXYLT2,HECTD1,HIF1A,HIPK…
Gene Ontology - Molecular Function	protein binding	experimental (any)	474	382.8	1.69e-13	ABCB1, ABCD3,ACAT1,ADNP,AFTPH,AGGF1,AGO2,AGO4,AHSA2P,AKAP9,AKT2,ALMS1,ANKRD28,ANP32A,AP1AR,AP3M1,APAF1,APC,APPL1,ARHGAP21,ARHGEF12,ATAD2B,ATF2,ATF7IP,ATMIN,ATP11B,ATP2B4,ATRX,ATXN10,AUTS2,BASP1,BAZ1B,BCAT1,BCL10,BCL2,BCL6,BCL7A,BMI1,BMPR2,BNIP2,BOC,BRCA1,BTG2,CADM1,CALD1,CAPRIN1,CASP8,CBX4,CCDC14,CCL1,CCL20,CCNG1,CCR7,CD47,CDC25A,CDK2AP1,CDK6,CEBPB,CEMIP2,CEP152,CEP97,CERS6,CKAP5,CLCN5,CLIP4,CLOC…
Gene Ontology - Biological Process	negative regulation of cellular metabolic process	experimental (any)	151	81.71	1.05e-11	AGO2, AGO4,AP1AR,APC,ARID4A,ATF2,ATF7IP,ATP2B4,ATRX,BASP1,BCL2,BCL6,BCL7A,BMI1,BMPR2,BRCA1,BTG2,CAPRIN1,CASC2,CBX4,CDK6,CEBPB,CLOCK,CLU,CPEB3,DAXX,DDX3X,DICER1,DLG1,DMD,DTX3L,DUSP10,DUSP8,E2F1,EIF2S1,EIF4A2,EIF4EBP2,EPHA4,FAM3C,FASLG,FMR1,FOXN3,FOXO1,FOXO3,FOXP3,GLG1,GNAQ,GPD1L,HIC2,HIF1A,HIPK3,HMGB1,HNRNPK,IGF1R,IL1B,IREB2,IVNS1ABP,KAT6A,KLF5,KLHL15,KNL1,LARS,LATS1,LRP6,LRRFIP1,MDM4,MEF2A,MEF2C,…
Gene Ontology - Biological Process	cellular protein metabolic process	experimental (any)	252	166.5	1.40e-11	ADNP, AGO2,AGO4,AKAP9,AKT2,APAF1,APC,ARID4A,ATF2,ATP2B4,ATRX,AUTS2,B3GNT5,BAZ1B,BCL10,BCL2,BCL6,BMI1,BMPR2,BRCA1,BTG2,CAPRIN1,CASC2,CASP8,CBX4,CCNG1,CCR7,CDC25A,CDK2AP1,CDK6,CLOCK,CLU,CPEB3,CSNK1A1,CXCL10,DAXX,DCAF10,DCAF11,DCAF8,DDR2,DDX3X,DERL1,DLG1,DMD,DNM1L,DOCK7,DTX3L,DUSP10,DUSP8,EGFR,EGLN1,EIF1AX,EIF2S1,EIF4A2,EIF4EBP2,EIF5,EPHA4,ERBB2,FANCI,FAS,FASLG,FBXL13,FBXL17,FBXL2,FBXO11,FBXO3,FGFRL…
Gene Ontology - Biological Process	intracellular signal transduction	experimental (any)	157	87.22	1.51e-11	ADNP, AKT2,ANP32A,APAF1,ARHGAP21,ARHGEF12,ATP2B4,ATRX,AUTS2,BCL10,BCL2,BCL6,BRCA1,BTG2,CASC2,CASP8,CCL20,CCR7,CEBPB,CLU,CORO2A,CXCL10,DAXX,DDAH1,DDX3X,DICER1,DLG1,DMD,DNM1L,DOCK10,DOCK4,DOCK5,DOCK7,DUSP10,DUSP8,E2F1,E2F2,EGFR,EIF4EBP2,EPHA4,EPM2A,ERBB2,FAS,FASLG,FBXL2,FOXO1,FOXO3,FRS2,GPD1L,HIF1A,HIPK3,HMGB1,HNRNPK,ICAM1,IGF1R,IL1B,IRAK1,ITSN2,IVNS1ABP,JMY,JPH1,KAT6A,KBTBD7,KRIT1,LARS,LATS1,MALT1…
Gene Ontology - Biological Process	regulation of nitrogen compound metabolic process	experimental (any)	273	189	1.17e-10	ACTR2, ADNP,AGO2,AGO4,AKAP9,AKT2,ANP32A,APAF1,APC,ARID4A,ARMCX3,ATF2,ATF7IP,ATMIN,ATP2B4,ATRX,AUTS2,BASP1,BAZ1B,BCL10,BCL2,BCL6,BCL7A,BMI1,BMPR2,BRCA1,BTG2,CAPRIN1,CASC2,CASP8,CBX4,CCR7,CD47,CDC25A,CDK2AP1,CDK6,CEBPB,CERS6,CLOCK,CLU,CPEB3,CSNK1A1,CXCL10,DAXX,DCP1A,DDAH1,DDR2,DDX3X,DERL1,DICER1,DLG1,DMD,DMTF1,DNM1L,DOCK7,DTX3L,DUSP10,DUSP8,E2F1,E2F2,E2F3,EDRF1,EGFR,EGLN1,EIF1AX,EIF2S1,EIF4A2,EIF4E…
Gene Ontology - Biological Process	protein metabolic process	experimental (any)	266	183.4	1.65e-10	ADNP, AGO2,AGO4,AKAP9,AKT2,APAF1,APC,APOLD1,ARID4A,ASRGL1,ATF2,ATP2B4,ATRX,AUTS2,B3GNT5,BAZ1B,BCL10,BCL2,BCL6,BMI1,BMPR2,BRCA1,BTG2,CAPRIN1,CASC2,CASP8,CBX4,CCNG1,CCR7,CDC25A,CDK2AP1,CDK6,CEBPB,CLOCK,CLU,CPEB3,CSNK1A1,CXCL10,DAXX,DCAF10,DCAF11,DCAF8,DDR2,DDX3X,DERL1,DLG1,DMD,DNM1L,DOCK7,DSE,DTX3L,DUSP10,DUSP8,EGFR,EGLN1,EIF1AX,EIF2S1,EIF4A2,EIF4EBP2,EIF5,EPHA4,ERBB2,ERP44,FANCI,FAS,FASLG,FBXL13,F…
Gene Ontology - Biological Process	regulation of apoptotic process	experimental (any)	107	52.53	2.04e-10	ADNP, AGO4,AKT2,APAF1,APC,ARHGEF12,ATF2,BCL10,BCL2,BCL6,BNIP2,BRCA1,BTG2,CASC2,CASP8,CBX4,CCR7,CDK19,CEBPB,CLU,CXCL10,DDX3X,DNM1L,E2F1,E2F3,EGFR,EIF2S1,FAS,FASLG,FOXO1,FOXO3,FRS2,GDF5,HIF1A,HIPK3,HMGB1,HNRNPK,HPGD,ICAM1,IGF1R,IL12A,IL1B,IRAK1,IVNS1ABP,JMY,KIFAP3,KRIT1,LRP6,MALT1,MDM4,MEF2C,MMP9,MOAP1,MSH2,MUC1,MYC,MYD88,NCSTN,NFKB1,NTF3,OSR1,PARP1,PCGF2,PDCD4,PHIP,PIK3R1,PPIF,PTEN,PTGFR,PTK2,RASA…
Gene Ontology - Biological Process	regulation of programmed cell death	experimental (any)	108	53.3	2.04e-10	ADNP, AGO4,AKT2,APAF1,APC,ARHGEF12,ATF2,BCL10,BCL2,BCL6,BNIP2,BRCA1,BTG2,CASC2,CASP8,CBX4,CCR7,CDK19,CEBPB,CLU,CXCL10,DDX3X,DNM1L,E2F1,E2F3,EGFR,EIF2S1,FAS,FASLG,FOXO1,FOXO3,FRS2,GDF5,HIF1A,HIPK3,HMGB1,HNRNPK,HPGD,ICAM1,IGF1R,IL12A,IL1B,IRAK1,IVNS1ABP,JMY,KIFAP3,KRIT1,LRP6,MALT1,MDM4,MEF2C,MMP9,MOAP1,MSH2,MUC1,MYC,MYD88,NCSTN,NFKB1,NTF3,OSR1,PARP1,PCGF2,PDCD4,PELI1,PHIP,PIK3R1,PPIF,PTEN,PTGFR,PTK…
Gene Ontology - Biological Process	positive regulation of metabolic process	experimental (any)	188	116	2.17e-10	ACTR2, ADNP,AGO2,AGO4,AKAP9,AKT2,ALMS1,APAF1,APC,APPL1,ARID4A,ARMCX3,ATF2,ATF7IP,ATMIN,ATP2B4,ATRX,AUTS2,BAZ1B,BCL10,BCL2,BCL6,BMI1,BMPR2,BRCA1,BTG2,CASC2,CASP8,CCR7,CDK2AP1,CDK6,CEBPB,CLOCK,CLU,CPEB3,CSNK1A1,CXCL10,DAXX,DDAH1,DDR2,DDX3X,DERL1,DLG1,DMTF1,DOCK7,DTX3L,E2F1,E2F2,E2F3,EDRF1,EGFR,EGLN1,EPHA4,EPM2A,ERBB2,FANCI,FAS,FASLG,FMR1,FOXO1,FOXO3,FOXP3,FRS2,FUBP1,GTF2A1,HIF1A,HMGB1,HNRNPK,HOXA9,…
Gene Ontology - Biological Process	regulation of cell death	experimental (any)	113	57.71	4.20e-10	ADNP, AGO4,AKT2,APAF1,APC,ARHGEF12,ATF2,BCL10,BCL2,BCL6,BNIP2,BRCA1,BTG2,CASC2,CASP8,CBX4,CCR7,CDK19,CEBPB,CLU,CXCL10,DAXX,DDX3X,DNM1L,E2F1,E2F3,EGFR,EGLN1,EIF2S1,FAS,FASLG,FOXO1,FOXO3,FRS2,GDF5,HIF1A,HIPK3,HMGB1,HNRNPK,HPGD,ICAM1,IGF1R,IL12A,IL1B,IRAK1,IVNS1ABP,JMY,KIFAP3,KRIT1,LRP6,MALT1,MDM4,MEF2C,MMP9,MOAP1,MSH2,MT-CO2,MUC1,MYC,MYD88,NCSTN,NFKB1,NTF3,OSR1,PARP1,PCGF2,PDCD4,PELI1,PHIP,PIK3R1,P…
Gene Ontology - Biological Process	anatomical structure morphogenesis	experimental (any)	149	85.56	4.34e-10	ACTR2, ADNP,AGGF1,AGO2,AGO4,AP1AR,APAF1,ATF2,ATRX,AUTS2,BASP1,BCL10,BCL2,BCL6,BMPR2,BOC,BRCA1,BTBD3,BTBD7,CAPRIN1,CEBPB,CEMIP2,CLU,COL4A1,COL5A2,CSNK1A1,CXCL10,DAAM1,DDAH1,DDHD2,DICER1,DLG1,DNM1L,DOCK10,DOCK5,DOCK7,E2F2,EGFR,EGLN1,ENAH,EPHA4,ERBB2,EXOC5,FASLG,FERMT2,FGFRL1,FOXN3,FOXO1,FOXO3,FRS2,FZD6,GDF5,GLG1,GOLGA4,GTF2I,HIF1A,HOXA9,HPGD,ICAM1,IL1B,ITGB8,ITSN2,JAG1,KLF5,KNL1,KRIT1,LATS1,LIN7C,L…
Gene Ontology - Biological Process	apoptotic process	experimental (any)	124	66.14	4.34e-10	ADNP, AGO4,AKT2,APAF1,APC,APPL1,ARHGEF12,ATF2,BCL10,BCL2,BCL6,BMPR2,BNIP2,BRCA1,BTG2,CADM1,CASC2,CASP8,CBX4,CCR7,CDK19,CEBPB,CLU,CXCL10,DAXX,DDX3X,DNM1L,E2F1,E2F2,E2F3,EGFR,EIF2S1,EXOC5,FAS,FASLG,FOXO1,FOXO3,FRS2,GDF5,HIF1A,HIPK3,HMGB1,HNRNPK,HPGD,ICAM1,IGF1R,IL12A,IL1B,IRAK1,IVNS1ABP,JADE1,JMY,KIFAP3,KRIT1,LRP6,MALT1,MDM4,MEF2A,MEF2C,MKNK2,MMP9,MOAP1,MSH2,MSH6,MUC1,MYC,MYD88,NCSTN,NFKB1,NTF3,OSR…
Gene Ontology - Biological Process	regulation of cellular protein metabolic process	experimental (any)	147	83.85	4.34e-10	ADNP, AGO2,AGO4,AKAP9,AKT2,APAF1,APC,ATP2B4,ATRX,AUTS2,BCL10,BCL2,BCL6,BMI1,BMPR2,BRCA1,BTG2,CAPRIN1,CASC2,CASP8,CCR7,CDC25A,CDK2AP1,CLU,CPEB3,CSNK1A1,CXCL10,DAXX,DDR2,DDX3X,DERL1,DLG1,DMD,DNM1L,DOCK7,DTX3L,DUSP10,DUSP8,EGFR,EIF1AX,EIF2S1,EIF4A2,EIF4EBP2,EIF5,EPHA4,ERBB2,FANCI,FAS,FASLG,FMR1,FOXO1,FOXO3,FOXP3,FRS2,GLG1,GNAQ,GPD1L,HIPK3,HMGB1,ICAM1,IGF1R,IL12A,IL1B,IRAK1,IREB2,IVNS1ABP,LATS1,LIMCH…
Gene Ontology - Biological Process	regulation of metabolic process	experimental (any)	299	216.5	4.34e-10	ACTR2, ADNP,AGO2,AGO4,AKAP9,AKT2,ALMS1,ANP32A,AP1AR,APAF1,APC,APPL1,ARID4A,ARMCX3,ATF2,ATF7IP,ATMIN,ATP2B4,ATRX,AUTS2,BASP1,BAZ1B,BCL10,BCL2,BCL6,BCL7A,BMI1,BMPR2,BRCA1,BTG2,CAPRIN1,CASC2,CASP8,CBX4,CCR7,CD47,CDC25A,CDK2AP1,CDK6,CEBPB,CERS6,CLOCK,CLU,CPEB3,CSNK1A1,CXCL10,DAXX,DCP1A,DDAH1,DDR2,DDX3X,DERL1,DICER1,DLG1,DMD,DMTF1,DNM1L,DOCK7,DTX3L,DUSP10,DUSP8,E2F1,E2F2,E2F3,EDRF1,EGFR,EGLN1,EIF1AX,E…
Gene Ontology - Biological Process	regulation of protein metabolic process	experimental (any)	153	88.96	4.99e-10	ADNP, AGO2,AGO4,AKAP9,AKT2,APAF1,APC,ATP2B4,ATRX,AUTS2,BCL10,BCL2,BCL6,BMI1,BMPR2,BRCA1,BTG2,CAPRIN1,CASC2,CASP8,CCR7,CDC25A,CDK2AP1,CEBPB,CLU,CPEB3,CSNK1A1,CXCL10,DAXX,DDR2,DDX3X,DERL1,DLG1,DMD,DNM1L,DOCK7,DTX3L,DUSP10,DUSP8,EGFR,EGLN1,EIF1AX,EIF2S1,EIF4A2,EIF4EBP2,EIF5,EPHA4,ERBB2,FANCI,FAS,FASLG,FMR1,FOXO1,FOXO3,FOXP3,FRS2,GLG1,GNAQ,GPD1L,HIPK3,HMGB1,HNRNPK,ICAM1,IGF1R,IL12A,IL1B,IRAK1,IREB2,I…
KEGG	Hepatitis B	experimental (any)	26	5.269	9.25e-10	AKT2, APAF1,ATF2,BCL2,CASP8,CDK6,DDX3X,E2F1,E2F2,E2F3,FAS,FASLG,MAP3K1,MMP9,MYC,MYD88,NFKB1,PIK3R1,PTEN,RB1,STAT3,TGFB1,TGFB2,TICAM2,TLR3,TLR4
Gene Ontology - Biological Process	programmed cell death	experimental (any)	126	69.26	1.83e-9	ADNP, AGO4,AKT2,APAF1,APC,APPL1,ARHGEF12,ATF2,BCL10,BCL2,BCL6,BMPR2,BNIP2,BRCA1,BTG2,CADM1,CASC2,CASP8,CBX4,CCR7,CDK19,CEBPB,CLU,CXCL10,DAXX,DDX3X,DNM1L,E2F1,E2F2,E2F3,EGFR,EIF2S1,EXOC5,FAS,FASLG,FOXO1,FOXO3,FRS2,GDF5,HIF1A,HIPK3,HMGB1,HNRNPK,HPGD,ICAM1,IGF1R,IL12A,IL1B,IRAK1,IVNS1ABP,JADE1,JMY,KIFAP3,KRIT1,LRP6,MALT1,MDM4,MEF2A,MEF2C,MKNK2,MMP9,MOAP1,MSH2,MSH6,MUC1,MYC,MYD88,NCSTN,NFKB1,NTF3,OSR…
Gene Ontology - Biological Process	positive regulation of cellular metabolic process	experimental (any)	172	106.2	2.06e-9	ACTR2, ADNP,AGO2,AKAP9,AKT2,APAF1,APPL1,ARID4A,ARMCX3,ATF2,ATF7IP,ATMIN,ATP2B4,ATRX,AUTS2,BCL10,BCL2,BCL6,BMI1,BMPR2,BRCA1,BTG2,CASC2,CASP8,CCR7,CDK2AP1,CEBPB,CLOCK,CLU,CPEB3,CSNK1A1,CXCL10,DAXX,DDAH1,DDR2,DDX3X,DERL1,DLG1,DMTF1,DOCK7,DTX3L,E2F1,E2F2,E2F3,EDRF1,EGFR,EGLN1,EPHA4,EPM2A,ERBB2,FANCI,FAS,FASLG,FMR1,FOXO1,FOXO3,FOXP3,FRS2,GTF2A1,HIF1A,HMGB1,HNRNPK,HOXA9,ICAM1,IGF1R,IL12A,IL1B,IRAK1,ISC…
Gene Ontology - Biological Process	cellular metabolic process	experimental (any)	421	341.9	2.26e-9	ABCD3, ACAT1,ACBD5,ACTR2,ADNP,AGO2,AGO4,AKAP9,AKT2,ANP32A,AP1AR,APAF1,APC,APPL1,ARID4A,ARMCX3,ASRGL1,ATF2,ATF7IP,ATMIN,ATP2B4,ATRX,AUTS2,B3GALNT1,B3GNT5,BASP1,BAZ1B,BCAT1,BCL10,BCL2,BCL6,BCL7A,BDH2,BMI1,BMPR2,BRCA1,BTG2,CAPRIN1,CASC2,CASP8,CBX4,CCNG1,CCR7,CD47,CDC25A,CDK2AP1,CDK6,CEBPB,CEMIP2,CERS6,CLOCK,CLU,CPEB3,CSNK1A1,CXCL10,CYP4V2,DAXX,DCAF10,DCAF11,DCAF8,DCP1A,DDAH1,DDHD2,DDR2,DDX3X,DDX46,D…
Gene Ontology - Cellular Component	nucleus	experimental (any)	319	237.7	2.28e-9	ACBD5, ACTR2,ADNP,AFTPH,AGO2,AGO4,AKT2,ANKRD28,ANP32A,APAF1,APC,APOLD1,APPL1,ARID4A,ARMCX3,ASRGL1,ATAD2B,ATF2,ATF7IP,ATMIN,ATP11B,ATRX,AUTS2,BASP1,BAZ1B,BCL10,BCL2,BCL6,BMI1,BMPR2,BNIP2,BOC,BRCA1,BTBD3,BTBD7,BTG2,CASP8,CBX4,CCNG1,CDC25A,CDK2AP1,CDK6,CEBPB,CENPQ,CEP152,CERS6,CKAP5,CLOCK,CLU,CPEB3,CSNK1A1,DAXX,DCAF10,DCAF11,DCAF8,DCP1A,DDX3X,DDX46,DDX55,DICER1,DLG1,DMTF1,DOCK10,DOCK4,DSE,DTX3L,DUSP…
Gene Ontology - Biological Process	regulation of catalytic activity	experimental (any)	129	72.18	2.81e-9	ADNP, AHSA2P,AKAP9,AKT2,APAF1,APC,ARHGAP21,ARHGEF12,ATP2B4,BCL10,BCL2,BCL6,BMI1,BNIP2,CASC2,CASP8,CCR7,CDC25A,CLU,CXCL10,DAXX,DCP1A,DDAH1,DDR2,DDX3X,DLG1,DNM1L,DOCK10,DOCK4,DOCK7,DTX3L,DUSP10,DUSP8,EGFR,EGLN1,EIF4A2,EIF5,EPHA4,ERBB2,FAS,FASLG,FRS2,GAPVD1,GNAQ,GRPEL2,HIF1A,HIPK3,HMGB1,ICAM1,IGF1R,IL1B,IRAK1,ISCU,KNL1,KRIT1,LARS,LATS1,LRP6,MALT1,MAP2K3,MAP3K1,MAP3K2,MEF2C,MMP9,MSH2,MSH6,MTMR12,MTMR…
Gene Ontology - Cellular Component	nucleoplasm	experimental (any)	194	125.4	3.11e-9	ACBD5, AGO2,AGO4,AKT2,ANKRD28,ANP32A,APC,APOLD1,ARID4A,ATAD2B,ATF2,ATF7IP,ATMIN,ATRX,BASP1,BAZ1B,BCL2,BCL6,BMI1,BMPR2,BOC,BRCA1,CASP8,CBX4,CCNG1,CDC25A,CDK2AP1,CDK6,CEBPB,CENPQ,CEP152,CLOCK,CSNK1A1,DAXX,DCAF10,DCAF11,DCAF8,DDX3X,DDX46,DMTF1,DOCK10,DSE,DTX3L,DUSP10,E2F1,E2F2,E2F3,ECI2,ETNK1,FAM20B,FAM217B,FANCI,FAS,FBXO3,FERMT2,FKBP5,FMR1,FOXO1,FOXO3,FOXP3,FUBP1,GTF2A1,GTF2I,HIF1A,HIPK3,HMGB1,HNRN…
Gene Ontology - Molecular Function	enzyme binding	experimental (any)	126	69.71	3.71e-9	ACAT1, AGO2,AP3M1,APC,APPL1,ARHGEF12,ATF2,ATP2B4,ATXN10,BCL10,BCL2,BRCA1,CASP8,CBX4,CDC25A,CDK2AP1,CEBPB,CEP152,CLU,DAAM1,DAXX,DERL1,DLG1,DMD,DNM1L,DOCK10,DOCK4,DOCK5,DOCK7,DTX3L,DUSP10,E2F1,EGFR,EGLN1,EIF2S1,EPHA4,ERBB2,EXOC5,EXOC8,FANCI,FAS,FBXL2,FOXO1,FOXO3,FOXP3,FRS2,FZD6,GAPVD1,GOLGA4,HIF1A,HMGB1,HOXA9,ITSN2,KIFAP3,LAMP2,LATS1,MALT1,MAP2K3,MAP3K1,MAP3K2,MARCKS,MDM4,MEF2A,MOAP1,MSH2,MSH6,MTMR…
Gene Ontology - Biological Process	regulation of signaling	experimental (any)	189	122.8	1.02e-8	ADNP, AKAP9,AP1AR,APAF1,APC,APPL1,ARHGAP21,ARHGEF12,ATP2B4,AUTS2,BCL10,BCL2,BCL6,BMPR2,BRCA1,CASC2,CASP8,CCL1,CCL20,CCR7,CD47,CLOCK,CLU,CPEB3,CSNK1A1,CXCL10,DAXX,DDX3X,DLG1,DMD,DNM1L,DUSP10,DUSP8,E2F1,EGFR,EGLN1,EIF4EBP2,EPHA4,EPM2A,ERBB2,FAM3C,FAS,FASLG,FBXL17,FBXL2,FGF12,FMR1,FOXO1,FOXO3,FOXP3,FRS2,FZD6,GDF5,GLG1,GNAQ,GPAM,GPD1L,HIF1A,HIPK3,HMGB1,HNRNPK,ICAM1,IGF1R,IL12A,IL1B,IRAK1,ITSN2,IVNS1A…
Gene Ontology - Biological Process	regulation of signal transduction	experimental (any)	174	110.3	1.11e-8	AKAP9, APAF1,APC,APPL1,ARHGAP21,ARHGEF12,ATP2B4,AUTS2,BCL10,BCL2,BCL6,BMPR2,BRCA1,CASC2,CASP8,CCL1,CCL20,CCR7,CD47,CLOCK,CLU,CSNK1A1,CXCL10,DAXX,DDX3X,DLG1,DMD,DNM1L,DUSP10,DUSP8,E2F1,EGFR,EPHA4,EPM2A,ERBB2,FAM3C,FAS,FASLG,FBXL17,FBXL2,FGF12,FOXO1,FOXO3,FOXP3,FRS2,FZD6,GDF5,GLG1,GNAQ,GPAM,GPD1L,HIF1A,HIPK3,HMGB1,HNRNPK,ICAM1,IGF1R,IL12A,IL1B,IRAK1,ITSN2,IVNS1ABP,JADE1,JAG1,JMY,JPH1,KAT6A,KLHL24,L…
Gene Ontology - Biological Process	cell death	experimental (any)	129	73.88	1.15e-8	ADNP, AGO4,AKT2,APAF1,APC,APPL1,ARHGEF12,ATF2,BCL10,BCL2,BCL6,BMPR2,BNIP2,BRCA1,BTG2,CADM1,CASC2,CASP8,CBX4,CCR7,CDK19,CEBPB,CLU,CXCL10,DAXX,DDX3X,DNM1L,E2F1,E2F2,E2F3,EGFR,EGLN1,EIF2S1,EXOC5,FAS,FASLG,FOXO1,FOXO3,FRS2,GDF5,HIF1A,HIPK3,HMGB1,HNRNPK,HPGD,ICAM1,IGF1R,IL12A,IL1B,IRAK1,IVNS1ABP,JADE1,JMY,KIFAP3,KRIT1,LRP6,MALT1,MDM4,MEF2A,MEF2C,MKNK2,MMP9,MOAP1,MSH2,MSH6,MT-CO2,MUC1,MYC,MYD88,NCSTN,N…
Gene Ontology - Biological Process	cellular process	experimental (any)	537	477.2	1.15e-8	ABCB1, ABCD3,ACAT1,ACBD5,ACTR2,ADGRG2,ADNP,AGGF1,AGO2,AGO4,AKAP9,AKT2,ALMS1,ANKRD28,ANP32A,AP1AR,AP3M1,APAF1,APC,APOLD1,APPL1,ARHGAP21,ARHGEF12,ARID4A,ARMCX3,ASRGL1,ATF2,ATF7IP,ATMIN,ATP11B,ATP2B4,ATRX,ATXN10,AUTS2,B3GALNT1,B3GNT5,BASP1,BAZ1B,BCAT1,BCL10,BCL2,BCL6,BCL7A,BDH2,BMI1,BMPR2,BNIP2,BOC,BRCA1,BTBD3,BTG2,CADM1,CAPRIN1,CASC2,CASP8,CBX4,CCL1,CCL20,CCNG1,CCR7,CD47,CDC25A,CDK19,CDK2AP1,CDK6,C…
Gene Ontology - Biological Process	negative regulation of transcription, DNA-templated	experimental (any)	81	38.58	1.71e-8	ARID4A, ATF2,ATF7IP,ATRX,BASP1,BCL6,BCL7A,BMI1,BRCA1,BTG2,CBX4,CDK6,CEBPB,CLOCK,CPEB3,DAXX,DICER1,DLG1,E2F1,FASLG,FOXN3,FOXO1,FOXO3,FOXP3,HIC2,HMGB1,KAT6A,KLF5,LRRFIP1,MDM4,MEF2A,MEF2C,MUC1,MYC,NFIB,NFKB1,NIPBL,NSD2,OSR1,PARP1,PARP9,PCGF2,PDCD4,PER2,PER3,PIAS3,PPARA,PURA,PURB,PURG,RB1,RESF1,REST,RSF1,SATB1,SET,SIRT2,SMAD7,SMARCA4,SOX2,STAT3,SUZ12,TAF1,TBL1XR1,TCF21,TET1,TGFB1,TGIF1,TP63,TRIM33,TS…
Gene Ontology - Biological Process	metabolic process	experimental (any)	437	363.4	1.86e-8	ABCD3, ACAT1,ACBD5,ACTR2,ADNP,AGO2,AGO4,AKAP9,AKT2,ALMS1,ANP32A,AP1AR,APAF1,APC,APOLD1,APPL1,ARID4A,ARMCX3,ASRGL1,ATF2,ATF7IP,ATMIN,ATP2B4,ATRX,AUTS2,B3GALNT1,B3GNT5,BASP1,BAZ1B,BCAT1,BCL10,BCL2,BCL6,BCL7A,BDH2,BMI1,BMPR2,BRCA1,BTG2,CAPRIN1,CASC2,CASP8,CBX4,CCNG1,CCR7,CD47,CDC25A,CDK2AP1,CDK6,CEBPB,CEMIP2,CERS6,CLOCK,CLU,CPEB3,CSNK1A1,CXCL10,CYBRD1,CYP4V2,DAXX,DCAF10,DCAF11,DCAF8,DCP1A,DDAH1,DDHD…
KEGG	Pathways in cancer	experimental (any)	39	12.69	2.26e-8	AKT2, APC,APPL1,BCL2,CASP8,CDK6,COL4A1,E2F1,E2F2,E2F3,EGFR,EGLN1,ERBB2,FAS,FASLG,FGF12,FOXO1,FZD6,HIF1A,IGF1R,MMP2,MMP9,MSH2,MSH6,MYC,NFKB1,PIK3R1,PLD1,PTEN,PTK2,RB1,SKP2,STAT3,TGFB1,TGFB2,TGFBR2,VEGFA,VHL,WNT5A
Gene Ontology - Biological Process	transcription by RNA polymerase II	predicted (union)	910	762.9	2.52e-8	ACTR2, ACTR3,ACVR1B,ACVR2A,ACVR2B,ACVRL1,ADNP,ADRB2,AEBP2,AGO1,AGO2,AHCTF1,AHI1,AJUBA,ALX1,ALX4,ANXA4,APP,AR,ARID2,ARID3B,ARMCX3,ARNT,ARNT2,ARNTL2,ASCL1,ASCL4,ATF2,ATF6,ATF7,ATF7IP,ATM,ATOH1,ATOH7,ATP1B4,ATP2B4,AUTS2,BACH1,BARX2,BAZ1A,BBS7,BBX,BCAS3,BCL11A,BCL11B,BCL9L,BHLHE41,BMP10,BMP7,BMPER,BMPR1A,BMPR1B,BMPR2,BNC1,BNC2,BPTF,BRD2,BRD4,BRD7,BRIP1,BTG2,C5AR1,CAMK2D,CAMTA1,CAND1,CARF,CARHSP1,CASK…
Gene Ontology - Biological Process	cellular response to organic substance	experimental (any)	145	87.91	2.72e-8	ACTR2, AKAP9,AKT2,APAF1,APC,APPL1,ATP2B4,BCL10,BCL2,BCL6,BMPR2,BRCA1,CASP8,CCL20,CCR7,CD47,CDK19,CEBPB,CLOCK,CLU,COL4A1,COL5A2,CPEB3,CXCL10,DAXX,DERL1,DNM1L,DYNC1LI2,E2F1,EGFR,EIF2S1,EIF4A2,EIF4EBP2,EPHA4,ERBB2,FASLG,FERMT2,FGF12,FGFRL1,FMOD,FOXO1,FOXO3,FRS2,GDF5,GLG1,GNAQ,GPAM,HIF1A,HMGB1,HNRNPH1,HPGD,ICAM1,IGF1R,IL12A,IL1B,IRAK1,KLF5,KLF9,KLHL15,LARS,LATS1,LIFR,LRP6,MALT1,MAP2K3,MEF2C,MMP2,MMP9…
Gene Ontology - Biological Process	macromolecule metabolic process	experimental (any)	373	297.5	2.72e-8	ACTR2, ADNP,AGO2,AGO4,AKAP9,AKT2,ANP32A,AP1AR,APAF1,APC,APOLD1,ARID4A,ARMCX3,ASRGL1,ATF2,ATF7IP,ATMIN,ATP2B4,ATRX,AUTS2,B3GNT5,BASP1,BAZ1B,BCL10,BCL2,BCL6,BCL7A,BMI1,BMPR2,BRCA1,BTG2,CAPRIN1,CASC2,CASP8,CBX4,CCNG1,CCR7,CDC25A,CDK2AP1,CDK6,CEBPB,CEMIP2,CERS6,CLOCK,CLU,CPEB3,CSNK1A1,CXCL10,DAXX,DCAF10,DCAF11,DCAF8,DCP1A,DDR2,DDX3X,DDX46,DERL1,DICER1,DLG1,DMD,DMTF1,DNM1L,DOCK7,DSE,DTX3L,DUSP10,DUSP8…
Gene Ontology - Biological Process	regulation of RNA metabolic process	experimental (any)	191	126.5	2.72e-8	ACTR2, ADNP,AGO2,ANP32A,ARID4A,ARMCX3,ATF2,ATF7IP,ATMIN,ATP2B4,ATRX,AUTS2,BASP1,BAZ1B,BCL10,BCL6,BCL7A,BMI1,BMPR2,BRCA1,BTG2,CBX4,CDK6,CEBPB,CERS6,CLOCK,CLU,CPEB3,CXCL10,DAXX,DCP1A,DDR2,DDX3X,DICER1,DLG1,DMTF1,DTX3L,E2F1,E2F2,E2F3,EDRF1,EGFR,EGLN1,EIF4A2,ERBB2,FASLG,FMR1,FOXN2,FOXN3,FOXO1,FOXO3,FOXP3,FUBP1,FZD6,GDF5,GTF2A1,GTF2I,HIC2,HIF1A,HMGB1,HNRNPH1,HNRNPK,HOXA9,ICAM1,IL1B,IRAK1,JADE1,JAG1,JM…
Gene Ontology - Biological Process	signal transduction	experimental (any)	249	178	2.72e-8	ACTR2, ADGRG2,ADNP,AGO2,AGO4,AKAP9,AKT2,ANP32A,APAF1,APC,APPL1,ARHGAP21,ARHGEF12,ATP2B4,ATRX,AUTS2,BCL10,BCL2,BCL6,BMPR2,BOC,BRCA1,BTG2,CASC2,CASP8,CCL1,CCL20,CCR7,CD47,CDK6,CEBPB,CLOCK,CLU,COL4A1,CORO2A,CSNK1A1,CXCL10,DAAM1,DAXX,DDAH1,DDR2,DDX3X,DERL1,DICER1,DLG1,DMD,DNM1L,DOCK10,DOCK4,DOCK5,DOCK7,DTX3L,DUSP10,DUSP8,E2F1,E2F2,EGFR,EIF2S1,EIF4EBP2,ELOVL4,EPHA4,EPM2A,ERBB2,FAM3C,FAS,FASLG,FBXL17,F…
Gene Ontology - Biological Process	tube morphogenesis	experimental (any)	66	29.1	3.67e-8	AGGF1, AGO2,APAF1,ATF2,BCL10,BCL2,BMPR2,BRCA1,CEMIP2,COL4A1,CXCL10,DDAH1,DICER1,DLG1,E2F2,EGFR,EGLN1,EPHA4,ERBB2,FASLG,FZD6,GTF2I,HIF1A,HPGD,IL1B,ITGB8,JAG1,KLF5,KRIT1,MEF2C,MEIS1,MIB1,MMP2,MYC,NFIB,NIPBL,OSR1,PBX1,PIK3C2A,PKD2,PKNOX1,PTEN,PTK2,RASA1,RECK,RHOB,RPS7,SASH1,SEMA5A,SETD2,SMAD7,SP1,SPRY2,SRPK2,STAT3,TCF21,TGFB1,TGFB2,TGFBI,TGFBR2,TGFBR3,TLR3,TP63,VASH2,VEGFA,WNT5A
Gene Ontology - Biological Process	positive regulation of protein modification process	experimental (any)	80	38.7	3.73e-8	ADNP, AKAP9,AKT2,ATP2B4,AUTS2,BCL10,BCL2,BCL6,BMI1,BMPR2,BRCA1,CCR7,CDK2AP1,CLU,DAXX,DDR2,DDX3X,DERL1,DLG1,DOCK7,EGFR,EPHA4,ERBB2,FANCI,FAS,FMR1,FOXP3,FRS2,HMGB1,ICAM1,IGF1R,IL12A,IL1B,IRAK1,LATS1,LIMCH1,MALT1,MAP2K3,MAP3K1,MAP3K2,MMP9,MUC1,MYCBP2,NIPBL,NSD3,NTF3,PARP9,PELI1,PIAS3,PKD2,PRKCE,PTEN,PTK2,RASGRP1,RNF111,SASH1,SKP2,SMAD7,SOCS1,SOX2,SPPL3,SPRY2,STAT3,STUB1,TET1,TGFB1,TGFB2,TGFBR2,TIAM1…
Gene Ontology - Biological Process	regulation of transcription by RNA polymerase II	predicted (union)	859	718.9	3.93e-8	ACTR2, ACTR3,ACVR1B,ACVR2A,ACVR2B,ACVRL1,ADNP,ADRB2,AEBP2,AGO1,AGO2,AHCTF1,AHI1,AJUBA,ALX1,ALX4,ANXA4,APP,AR,ARID2,ARID3B,ARMCX3,ARNT,ARNT2,ARNTL2,ASCL1,ASCL4,ATF2,ATF6,ATF7,ATF7IP,ATM,ATOH1,ATOH7,ATP1B4,ATP2B4,AUTS2,BACH1,BARX2,BAZ1A,BBS7,BBX,BCAS3,BCL11A,BCL11B,BCL9L,BHLHE41,BMP10,BMP7,BMPER,BMPR1A,BMPR1B,BMPR2,BNC1,BNC2,BPTF,BRD2,BRD4,BRD7,BRIP1,BTG2,CAMK2D,CAMTA1,CAND1,CARF,CARHSP1,CASK,CBFB,…
Gene Ontology - Biological Process	system development	experimental (any)	219	151.8	4.21e-8	ACAT1, ACTR2,ADNP,AGGF1,AGO2,AGO4,AKT2,APAF1,ARID4A,ATF2,ATP2B4,ATRX,ATXN10,AUTS2,B3GNT5,BASP1,BCL10,BCL2,BCL6,BMI1,BMPR2,BOC,BRCA1,BTBD3,BTBD7,BTG2,CAPRIN1,CASP8,CCDC14,CCR7,CDK6,CEBPB,CEMIP2,CLOCK,CLU,COL4A1,COL5A2,CPEB3,CXCL10,DAAM1,DDAH1,DDR2,DICER1,DLG1,DMD,DNM1L,DOCK10,DOCK7,DUSP10,E2F1,E2F2,EGFR,EGLN1,ENAH,EPHA4,ERBB2,FASLG,FBXL17,FGF12,FGFRL1,FMR1,FOXN2,FOXN3,FOXO1,FOXO3,FOXP3,FRS2,FZD6,G…
Gene Ontology - Biological Process	negative regulation of nucleic acid-templated transcription	experimental (any)	82	40.37	4.75e-8	ARID4A, ATF2,ATF7IP,ATRX,BASP1,BCL6,BCL7A,BMI1,BRCA1,BTG2,CBX4,CDK6,CEBPB,CLOCK,CPEB3,DAXX,DICER1,DLG1,E2F1,EIF4A2,FASLG,FOXN3,FOXO1,FOXO3,FOXP3,HIC2,HMGB1,KAT6A,KLF5,LRRFIP1,MDM4,MEF2A,MEF2C,MUC1,MYC,NFIB,NFKB1,NIPBL,NSD2,OSR1,PARP1,PARP9,PCGF2,PDCD4,PER2,PER3,PIAS3,PPARA,PURA,PURB,PURG,RB1,RESF1,REST,RSF1,SATB1,SET,SIRT2,SMAD7,SMARCA4,SOX2,STAT3,SUZ12,TAF1,TBL1XR1,TCF21,TET1,TGFB1,TGIF1,TP63,TR…
Gene Ontology - Biological Process	negative regulation of RNA biosynthetic process	experimental (any)	82	40.41	4.85e-8	ARID4A, ATF2,ATF7IP,ATRX,BASP1,BCL6,BCL7A,BMI1,BRCA1,BTG2,CBX4,CDK6,CEBPB,CLOCK,CPEB3,DAXX,DICER1,DLG1,E2F1,EIF4A2,FASLG,FOXN3,FOXO1,FOXO3,FOXP3,HIC2,HMGB1,KAT6A,KLF5,LRRFIP1,MDM4,MEF2A,MEF2C,MUC1,MYC,NFIB,NFKB1,NIPBL,NSD2,OSR1,PARP1,PARP9,PCGF2,PDCD4,PER2,PER3,PIAS3,PPARA,PURA,PURB,PURG,RB1,RESF1,REST,RSF1,SATB1,SET,SIRT2,SMAD7,SMARCA4,SOX2,STAT3,SUZ12,TAF1,TBL1XR1,TCF21,TET1,TGFB1,TGIF1,TP63,TR…
Gene Ontology - Biological Process	negative regulation of biosynthetic process	experimental (any)	96	50.66	5.17e-8	AGO2, AGO4,ARID4A,ATF2,ATF7IP,ATP2B4,ATRX,BASP1,BCL6,BCL7A,BMI1,BMPR2,BRCA1,BTG2,CAPRIN1,CBX4,CDK6,CEBPB,CLOCK,CPEB3,DAXX,DDX3X,DICER1,DLG1,E2F1,EIF2S1,EIF4A2,EIF4EBP2,FAM3C,FASLG,FMR1,FOXN3,FOXO1,FOXO3,FOXP3,HIC2,HMGB1,IREB2,KAT6A,KLF5,LRRFIP1,MDM4,MEF2A,MEF2C,MUC1,MYC,NFIB,NFKB1,NIPBL,NSD2,OSR1,PARP1,PARP9,PCGF2,PDCD4,PER2,PER3,PIAS3,PPARA,PURA,PURB,PURG,RB1,RESF1,REST,RSF1,SATB1,SET,SIRT2,SMAD…
Gene Ontology - Biological Process	protein ubiquitination	experimental (any)	65	28.82	5.17e-8	BCL10, BCL2,BMI1,BRCA1,DAXX,DCAF10,DCAF11,DCAF8,DERL1,DNM1L,DTX3L,FANCI,FBXL13,FBXL17,FBXL2,FBXO11,FBXO3,GID4,HECTD1,HIF1A,IVNS1ABP,KLHL15,KLHL24,KLHL42,MALT1,MIB1,MYCBP2,PCGF2,PELI1,PER2,PRKCE,PSMD9,PTEN,RFFL,RMND5A,RNF103,RNF11,RNF111,RNF185,RNF6,RPS7,SASH1,SKP2,SMAD7,SOCS1,SOCS4,SOCS5,SOCS6,STUB1,SUZ12,TAF1,TOPORS,TRAF7,TRIM2,TRIM33,TRIM38,TRIM59,UBE2N,UBR3,UBR5,USP7,VHL,WFS1,WSB1,WWP1
Gene Ontology - Biological Process	vasculature development	experimental (any)	58	24.24	5.17e-8	AGGF1, AGO2,ATF2,BMPR2,BRCA1,CEMIP2,COL4A1,CXCL10,DDAH1,E2F2,EGLN1,ERBB2,FASLG,FOXO1,GTF2I,HECTD1,HIF1A,HPGD,IL1B,ITGB8,JAG1,KLF5,KRIT1,MEF2C,MEIS1,MIB1,MMP2,OSR1,PDCD4,PDGFD,PIK3C2A,PKD2,PKNOX1,PTEN,PTK2,PTPN14,RASA1,RECK,RHOB,SASH1,SEMA5A,SETD2,SGCB,SMAD7,SP1,SPRY2,SRPK2,STAT3,TCF21,TGFB1,TGFB2,TGFBI,TGFBR2,TGFBR3,TLR3,VASH2,VEGFA,WNT5A
Gene Ontology - Biological Process	regulation of nucleic acid-templated transcription	experimental (any)	180	118.5	5.90e-8	ACTR2, ADNP,AGO2,ARID4A,ARMCX3,ATF2,ATF7IP,ATMIN,ATP2B4,ATRX,AUTS2,BASP1,BAZ1B,BCL10,BCL6,BCL7A,BMI1,BMPR2,BRCA1,BTG2,CBX4,CDK6,CEBPB,CERS6,CLOCK,CLU,CPEB3,CXCL10,DAXX,DDR2,DDX3X,DICER1,DLG1,DMTF1,DTX3L,E2F1,E2F2,E2F3,EDRF1,EGFR,EGLN1,EIF4A2,ERBB2,FASLG,FOXN2,FOXN3,FOXO1,FOXO3,FOXP3,FUBP1,FZD6,GDF5,GTF2A1,GTF2I,HIC2,HIF1A,HMGB1,HNRNPK,HOXA9,ICAM1,IL1B,IRAK1,JADE1,JAG1,JMY,KAT6A,KLF5,KLF9,LCORL,LR…
Gene Ontology - Biological Process	signaling	experimental (any)	263	192.7	5.90e-8	ACTR2, ADGRG2,ADNP,AGO2,AGO4,AKAP9,AKT2,ANP32A,AP1AR,APAF1,APC,APPL1,ARHGAP21,ARHGEF12,ATP2B4,ATRX,AUTS2,BCL10,BCL2,BCL6,BMPR2,BOC,BRCA1,BTG2,CASC2,CASP8,CCL1,CCL20,CCR7,CD47,CDK6,CEBPB,CLOCK,CLU,COL4A1,CORO2A,CPEB3,CSNK1A1,CXCL10,DAAM1,DAXX,DDAH1,DDR2,DDX3X,DERL1,DICER1,DLG1,DMD,DNM1L,DOCK10,DOCK4,DOCK5,DOCK7,DTX3L,DUSP10,DUSP8,E2F1,E2F2,EGFR,EGLN1,EIF2S1,EIF4EBP2,ELOVL4,EPHA4,EPM2A,ERBB2,FAM3C,…
Gene Ontology - Biological Process	RNA biosynthetic process	experimental (any)	187	125	7.28e-8	ACTR2, ADNP,AGO2,ARID4A,ARMCX3,ATF2,ATF7IP,ATMIN,ATP2B4,ATRX,AUTS2,BASP1,BAZ1B,BCL10,BCL6,BCL7A,BMI1,BMPR2,BRCA1,BTG2,CBX4,CDK6,CEBPB,CERS6,CLOCK,CLU,CPEB3,CXCL10,DAXX,DDR2,DDX3X,DICER1,DLG1,DMTF1,DTX3L,E2F1,E2F2,E2F3,EDRF1,EGFR,EGLN1,EIF4A2,ERBB2,FASLG,FOXN2,FOXN3,FOXO1,FOXO3,FOXP3,FUBP1,FZD6,GDF5,GTF2A1,GTF2I,HIC2,HIF1A,HIPK3,HMGB1,HNRNPK,HOXA9,ICAM1,IL1B,IRAK1,IVNS1ABP,JADE1,JAG1,JMY,KAT6A,KLF…
Gene Ontology - Biological Process	regulation of RNA biosynthetic process	experimental (any)	180	118.9	7.28e-8	ACTR2, ADNP,AGO2,ARID4A,ARMCX3,ATF2,ATF7IP,ATMIN,ATP2B4,ATRX,AUTS2,BASP1,BAZ1B,BCL10,BCL6,BCL7A,BMI1,BMPR2,BRCA1,BTG2,CBX4,CDK6,CEBPB,CERS6,CLOCK,CLU,CPEB3,CXCL10,DAXX,DDR2,DDX3X,DICER1,DLG1,DMTF1,DTX3L,E2F1,E2F2,E2F3,EDRF1,EGFR,EGLN1,EIF4A2,ERBB2,FASLG,FOXN2,FOXN3,FOXO1,FOXO3,FOXP3,FUBP1,FZD6,GDF5,GTF2A1,GTF2I,HIC2,HIF1A,HMGB1,HNRNPK,HOXA9,ICAM1,IL1B,IRAK1,JADE1,JAG1,JMY,KAT6A,KLF5,KLF9,LCORL,LR…
Gene Ontology - Biological Process	cardiovascular system development	experimental (any)	58	24.56	7.52e-8	AGGF1, AGO2,ATF2,BMPR2,BRCA1,CEMIP2,COL4A1,CXCL10,DDAH1,E2F2,EGLN1,ERBB2,FASLG,FOXO1,GTF2I,HECTD1,HIF1A,HPGD,IL1B,ITGB8,JAG1,KLF5,KRIT1,MEF2C,MEIS1,MIB1,MMP2,OSR1,PDCD4,PDGFD,PIK3C2A,PKD2,PKNOX1,PTEN,PTK2,PTPN14,RASA1,RECK,RHOB,SASH1,SEMA5A,SETD2,SGCB,SMAD7,SP1,SPRY2,SRPK2,STAT3,TCF21,TGFB1,TGFB2,TGFBI,TGFBR2,TGFBR3,TLR3,VASH2,VEGFA,WNT5A
Gene Ontology - Biological Process	transcription, DNA-templated	experimental (any)	184	122.6	7.94e-8	ACTR2, ADNP,AGO2,ARID4A,ARMCX3,ATF2,ATF7IP,ATMIN,ATP2B4,ATRX,AUTS2,BASP1,BAZ1B,BCL10,BCL6,BCL7A,BMI1,BMPR2,BRCA1,BTG2,CBX4,CDK6,CEBPB,CERS6,CLOCK,CLU,CPEB3,CXCL10,DAXX,DDR2,DDX3X,DICER1,DLG1,DMTF1,DTX3L,E2F1,E2F2,E2F3,EDRF1,EGFR,EGLN1,ERBB2,FASLG,FOXN2,FOXN3,FOXO1,FOXO3,FOXP3,FUBP1,FZD6,GDF5,GTF2A1,GTF2I,HIC2,HIF1A,HIPK3,HMGB1,HNRNPK,HOXA9,ICAM1,IL1B,IRAK1,IVNS1ABP,JAG1,JMY,KAT6A,KLF5,KLF9,LCORL,…
Gene Ontology - Biological Process	cell communication	experimental (any)	263	193.8	8.93e-8	ACTR2, ADGRG2,ADNP,AGO2,AGO4,AKAP9,AKT2,ANP32A,APAF1,APC,APPL1,ARHGAP21,ARHGEF12,ATP2B4,ATRX,AUTS2,BCL10,BCL2,BCL6,BMPR2,BOC,BRCA1,BTG2,CASC2,CASP8,CCL1,CCL20,CCR7,CD47,CDK6,CEBPB,CLOCK,CLU,COL4A1,CORO2A,CPEB3,CSNK1A1,CXCL10,DAAM1,DAXX,DDAH1,DDR2,DDX3X,DERL1,DICER1,DLG1,DMD,DNM1L,DOCK10,DOCK4,DOCK5,DOCK7,DTX3L,DUSP10,DUSP8,E2F1,E2F2,EGFR,EGLN1,EIF2S1,EIF4EBP2,ELOVL4,EPHA4,EPM2A,ERBB2,FAM3C,FAS,FA…
Gene Ontology - Biological Process	positive regulation of catalytic activity	experimental (any)	88	45.51	8.93e-8	ADNP, AHSA2P,AKT2,APAF1,ARHGAP21,ARHGEF12,ATP2B4,BCL10,BCL2,BMI1,BNIP2,CASC2,CASP8,CCR7,CLU,DAXX,DCP1A,DDR2,DDX3X,DLG1,DNM1L,DOCK10,DOCK4,DOCK7,DTX3L,EGFR,EIF5,EPHA4,ERBB2,FAS,FASLG,FRS2,GAPVD1,GNAQ,HIF1A,HMGB1,ICAM1,IGF1R,IL1B,IRAK1,ISCU,LARS,MALT1,MAP2K3,MAP3K1,MAP3K2,MEF2C,MSH2,MSH6,MTMR9,MYC,MYO9A,NCSTN,NTF3,PFKFB2,PKD2,PRKCE,PTEN,PTK2,RAB11FIP2,RABGAP1,RAPGEF6,RASA1,RASGRP1,RASGRP3,REST,RP2,…
Gene Ontology - Biological Process	tube development	experimental (any)	74	35.5	8.93e-8	ACAT1, AGGF1,AGO2,APAF1,ATF2,ATRX,BASP1,BCL10,BCL2,BMPR2,BRCA1,CEMIP2,COL4A1,CXCL10,DDAH1,DICER1,DLG1,E2F2,EGFR,EGLN1,EPHA4,ERBB2,FASLG,FZD6,GTF2I,HIF1A,HPGD,IL1B,ITGB8,JAG1,KLF5,KRIT1,MEF2C,MEIS1,MIB1,MMP2,MYC,NFIA,NFIB,NIPBL,OSR1,OXTR,PBX1,PIK3C2A,PKD2,PKNOX1,PLOD3,PTEN,PTK2,RASA1,RB1,RECK,RHOB,RPS7,SASH1,SEMA5A,SETD2,SMAD7,SP1,SPRY2,SRPK2,STAT3,TCF21,TGFB1,TGFB2,TGFBI,TGFBR2,TGFBR3,TLR3,TNS3,T…
Gene Ontology - Biological Process	negative regulation of protein metabolic process	experimental (any)	74	35.62	9.97e-8	AGO2, AGO4,APC,ATP2B4,BRCA1,BTG2,CAPRIN1,CASC2,CLU,CPEB3,DDX3X,DLG1,DMD,DTX3L,DUSP10,DUSP8,EGFR,EIF2S1,EIF4EBP2,EPHA4,FMR1,FOXO1,FOXP3,GLG1,GNAQ,GPD1L,HIPK3,IGF1R,IL1B,IREB2,IVNS1ABP,LATS1,LRP6,MDM4,MMP9,MYC,MYCBP2,NFKB1,NTF3,PDCD4,PER2,PHACTR2,PIAS3,PLAT,PRKCE,PTEN,PTPN3,PURA,RB1,RECK,RFFL,RPS6KA3,RPS7,SERPINI1,SET,SIRT2,SMAD7,SOCS1,SOCS4,SOCS5,SPRY2,SPRY4,STAT3,TAF1,TGFB1,TIMP3,TLR4,TNRC6B,UBR5…
Gene Ontology - Biological Process	positive regulation of protein metabolic process	experimental (any)	99	53.86	1.00e-7	ADNP, AKAP9,AKT2,APAF1,APC,ATP2B4,AUTS2,BCL10,BCL2,BCL6,BMI1,BMPR2,BRCA1,CASC2,CASP8,CCR7,CDK2AP1,CLU,CPEB3,CSNK1A1,DAXX,DDR2,DDX3X,DERL1,DLG1,DOCK7,EGFR,EPHA4,ERBB2,FANCI,FAS,FASLG,FMR1,FOXO1,FOXP3,FRS2,HMGB1,HNRNPK,ICAM1,IGF1R,IL12A,IL1B,IRAK1,LATS1,LIMCH1,MALT1,MAP2K3,MAP3K1,MAP3K2,MMP9,MTPN,MUC1,MYC,MYCBP2,NCSTN,NIPBL,NSD3,NTF3,PARP9,PELI1,PIAS3,PKD2,PRKCE,PTEN,PTK2,PYM1,RASGRP1,REST,RNF111,R…
Gene Ontology - Biological Process	regulation of transcription, DNA-templated	experimental (any)	176	116.2	1.00e-7	ACTR2, ADNP,AGO2,ARID4A,ARMCX3,ATF2,ATF7IP,ATMIN,ATP2B4,ATRX,AUTS2,BASP1,BAZ1B,BCL10,BCL6,BCL7A,BMI1,BMPR2,BRCA1,BTG2,CBX4,CDK6,CEBPB,CERS6,CLOCK,CLU,CPEB3,CXCL10,DAXX,DDR2,DDX3X,DICER1,DLG1,DMTF1,DTX3L,E2F1,E2F2,E2F3,EDRF1,EGFR,EGLN1,ERBB2,FASLG,FOXN2,FOXN3,FOXO1,FOXO3,FOXP3,FUBP1,FZD6,GDF5,GTF2I,HIC2,HIF1A,HMGB1,HNRNPK,HOXA9,ICAM1,IL1B,IRAK1,JAG1,JMY,KAT6A,KLF5,KLF9,LCORL,LRP6,LRRFIP1,MALT1,MAP…
Gene Ontology - Biological Process	regulation of cell population proliferation	experimental (any)	99	53.9	1.02e-7	AGGF1, AKT2,APC,ATF2,BCL2,BCL6,BMI1,BMPR2,BRCA1,BTG2,CD47,CDK6,CEBPB,CLU,CXCL10,DDAH1,DDR2,DICER1,DLG1,DUSP10,E2F1,E2F3,EGFR,ERBB2,FASLG,FGFRL1,FOXO1,FOXO3,FOXP3,FRS2,GDF5,HIF1A,HMGB1,HPGD,ICOSLG,IGF1R,IL12A,IL1B,IRAK1,JAG1,KIFAP3,KLF5,KLF9,KRIT1,LIFR,LRP6,MDM4,MEF2C,MEIS1,MMP2,MMP9,MORC3,MYC,NFIB,NTF3,OSR1,PBRM1,PBX1,PDCD4,PDGFD,PELI1,PER2,PHIP,PKD2,PLPP1,PTEN,PTGFR,PTK2,PTPN14,PURA,RB1,REST,RTN…
Gene Ontology - Biological Process	protein phosphorylation	experimental (any)	112	63.91	1.06e-7	ADNP, AKAP9,AKT2,APC,ATP2B4,BAZ1B,BCL2,BMPR2,CASC2,CCNG1,CCR7,CDC25A,CDK2AP1,CDK6,CLU,CSNK1A1,CXCL10,DAXX,DDR2,DDX3X,DLG1,DMD,DOCK7,DUSP10,DUSP8,EGFR,EIF2S1,EPHA4,ERBB2,FAS,FGFRL1,FMR1,FOXO1,FRS2,GNAQ,GPD1L,HIPK3,HMGB1,ICAM1,IGF1R,IL12A,IL1B,IRAK1,KBTBD7,LATS1,LIMCH1,LRP6,MALT1,MAP2K3,MAP3K1,MAP3K2,MEF2A,MEF2C,MKNK2,MMP9,MORC3,MYC,NEK1,NFKB1,NTF3,OXTR,PAN3,PARP9,PDCD4,PDGFD,PHIP,PIK3R1,PKD2,PPM1L…
Gene Ontology - Biological Process	negative regulation of transcription by RNA polymerase II	experimental (any)	62	27.6	1.12e-7	ATF2, ATF7IP,ATRX,BCL6,BMI1,BTG2,CBX4,CDK6,CEBPB,CPEB3,DICER1,DLG1,E2F1,FASLG,FOXO1,FOXO3,FOXP3,HIC2,HMGB1,KLF5,LRRFIP1,MDM4,MEF2A,MEF2C,MYC,NFIB,NFKB1,NIPBL,NSD2,OSR1,PARP1,PARP9,PCGF2,PER2,PER3,PIAS3,PPARA,PURA,PURB,PURG,RB1,REST,SATB1,SIRT2,SMAD7,SMARCA4,SOX2,STAT3,SUZ12,TAF1,TBL1XR1,TCF21,TGFB1,TGIF1,TP63,TRIM33,VEGFA,VHL,WFS1,WWC2,ZBTB20,ZNF217
Gene Ontology - Biological Process	regulation of cellular component movement	experimental (any)	69	32.34	1.12e-7	AGO2, AKAP9,AKT2,AP1AR,APC,APPL1,BCL2,BCL6,BMPR2,CCL1,CCL20,CCR7,CDK6,CXCL10,DDR2,DLG1,DOCK10,DOCK4,DOCK5,DOCK7,DUSP10,EGFR,ERBB2,FOXO3,HIF1A,HMGB1,ICAM1,IGF1R,IL12A,IL1B,JAG1,KRIT1,LIMCH1,MAP2K3,MEF2C,MMP9,MYCBP2,NAV3,NIPBL,NTF3,PDGFD,PIK3C2A,PIK3R1,PRKCE,PTEN,PTK2,RECK,RFFL,RHOB,RTN4,RUFY3,SASH1,SEMA5A,SGK3,SLK,SMAD7,SP1,SPRY2,STAT3,SYNE2,TGFB1,TGFB2,TGFBR2,TGFBR3,TIAM1,TPM1,VEGFA,WNK1,WNT5A
Gene Ontology - Biological Process	negative regulation of programmed cell death	experimental (any)	68	31.69	1.15e-7	ADNP, AGO4,AKT2,BCL10,BCL2,BCL6,BNIP2,BRCA1,BTG2,CASP8,CBX4,CCR7,CEBPB,CLU,DDX3X,EGFR,FAS,FASLG,FOXO1,GDF5,HIF1A,HIPK3,HNRNPK,ICAM1,IGF1R,IL1B,IRAK1,IVNS1ABP,KIFAP3,KRIT1,LRP6,MALT1,MDM4,MEF2C,MMP9,MSH2,MUC1,MYC,MYD88,NFKB1,OSR1,PCGF2,PDCD4,PELI1,PHIP,PIK3R1,PPIF,PTEN,PTGFR,PTK2,RASA1,RB1,RFFL,RPS6KA3,SEMA5A,SET,SGK3,SPRY2,STAT3,TNFRSF10B,TOPORS,USP47,VEGFA,VHL,WFS1,WNK3,WNT5A,YME1L1
Gene Ontology - Biological Process	negative regulation of apoptotic process	experimental (any)	67	31.09	1.25e-7	ADNP, AGO4,AKT2,BCL10,BCL2,BCL6,BNIP2,BRCA1,BTG2,CASP8,CBX4,CCR7,CEBPB,CLU,DDX3X,EGFR,FAS,FASLG,FOXO1,GDF5,HIF1A,HIPK3,HNRNPK,ICAM1,IGF1R,IL1B,IRAK1,IVNS1ABP,KIFAP3,KRIT1,LRP6,MALT1,MDM4,MEF2C,MMP9,MSH2,MUC1,MYC,MYD88,NFKB1,OSR1,PCGF2,PDCD4,PHIP,PIK3R1,PPIF,PTEN,PTGFR,PTK2,RASA1,RB1,RFFL,RPS6KA3,SEMA5A,SET,SGK3,SPRY2,STAT3,TNFRSF10B,TOPORS,USP47,VEGFA,VHL,WFS1,WNK3,WNT5A,YME1L1
Gene Ontology - Biological Process	blood vessel development	experimental (any)	55	23.22	1.43e-7	AGGF1, AGO2,ATF2,BMPR2,BRCA1,CEMIP2,COL4A1,CXCL10,DDAH1,E2F2,EGLN1,ERBB2,FASLG,FOXO1,GTF2I,HECTD1,HIF1A,HPGD,IL1B,ITGB8,JAG1,KLF5,KRIT1,MEF2C,MEIS1,MIB1,MMP2,OSR1,PDGFD,PIK3C2A,PKD2,PKNOX1,PTEN,PTK2,RASA1,RECK,RHOB,SASH1,SEMA5A,SETD2,SMAD7,SP1,SPRY2,SRPK2,STAT3,TCF21,TGFB1,TGFB2,TGFBI,TGFBR2,TGFBR3,TLR3,VASH2,VEGFA,WNT5A
Gene Ontology - Biological Process	nitrogen compound metabolic process	experimental (any)	388	317.7	1.58e-7	ACAT1, ACTR2,ADNP,AGO2,AGO4,AKAP9,AKT2,ANP32A,APAF1,APC,APOLD1,ARID4A,ARMCX3,ASRGL1,ATF2,ATF7IP,ATMIN,ATP2B4,ATRX,AUTS2,B3GALNT1,B3GNT5,BASP1,BAZ1B,BCAT1,BCL10,BCL2,BCL6,BCL7A,BDH2,BMI1,BMPR2,BRCA1,BTG2,CAPRIN1,CASC2,CASP8,CBX4,CCNG1,CCR7,CD47,CDC25A,CDK2AP1,CDK6,CEBPB,CEMIP2,CERS6,CLOCK,CLU,CPEB3,CSNK1A1,CXCL10,DAXX,DCAF10,DCAF11,DCAF8,DCP1A,DDAH1,DDR2,DDX3X,DDX46,DERL1,DICER1,DLG1,DMD,DMTF1,DNM…
Gene Ontology - Biological Process	multicellular organism development	experimental (any)	234	168.6	1.73e-7	ACAT1, ACTR2,ADNP,AGGF1,AGO2,AGO4,AKT2,APAF1,ARID4A,ATF2,ATP2B4,ATRX,ATXN10,AUTS2,B3GNT5,BASP1,BCL10,BCL2,BCL6,BMI1,BMPR2,BOC,BRCA1,BTBD3,BTBD7,BTG2,CADM1,CAPRIN1,CASP8,CCDC14,CCR7,CDK6,CEBPB,CEMIP2,CLOCK,CLU,COL4A1,COL5A2,CPEB3,CXCL10,DAAM1,DDAH1,DDR2,DICER1,DLG1,DMD,DNM1L,DOCK10,DOCK7,DUSP10,E2F1,E2F2,EDIL3,EGFR,EGLN1,ENAH,EPHA4,ERBB2,FAM3C,FASLG,FBXL17,FGF12,FGFRL1,FMR1,FOXN2,FOXN3,FOXO1,FOXO3…
Gene Ontology - Biological Process	negative regulation of cellular protein metabolic process	experimental (any)	70	33.52	1.80e-7	AGO2, AGO4,APC,ATP2B4,BRCA1,BTG2,CAPRIN1,CASC2,CPEB3,DDX3X,DLG1,DMD,DTX3L,DUSP10,DUSP8,EIF2S1,EIF4EBP2,EPHA4,FMR1,FOXO1,FOXP3,GLG1,GNAQ,GPD1L,HIPK3,IGF1R,IL1B,IREB2,IVNS1ABP,LATS1,LRP6,MMP9,MYC,NFKB1,NTF3,PDCD4,PER2,PHACTR2,PIAS3,PLAT,PRKCE,PTEN,PTPN3,PURA,RB1,RECK,RFFL,RPS6KA3,RPS7,SERPINI1,SET,SIRT2,SMAD7,SOCS1,SOCS4,SOCS5,SPRY2,SPRY4,STAT3,TAF1,TGFB1,TIMP3,TLR4,TNRC6B,UBR5,USP47,USP7,VEGFA,WNK…
Gene Ontology - Biological Process	positive regulation of cell migration	experimental (any)	45	17.14	1.80e-7	AGO2, AKT2,APC,BCL2,BMPR2,CCL1,CCL20,CCR7,CXCL10,DDR2,DOCK4,DOCK5,DOCK7,EGFR,HIF1A,HMGB1,ICAM1,IGF1R,IL12A,IL1B,MAP2K3,MMP9,NIPBL,NTF3,PDGFD,PIK3C2A,PIK3R1,PRKCE,PTK2,RHOB,RTN4,RUFY3,SASH1,SEMA5A,SP1,SPRY2,STAT3,SYNE2,TGFB1,TGFB2,TGFBR2,TIAM1,VEGFA,WNK1,WNT5A
Gene Ontology - Biological Process	positive regulation of cellular protein metabolic process	experimental (any)	94	50.9	1.80e-7	ADNP, AKAP9,AKT2,APAF1,ATP2B4,AUTS2,BCL10,BCL2,BCL6,BMI1,BMPR2,BRCA1,CASC2,CASP8,CCR7,CDK2AP1,CLU,CPEB3,CSNK1A1,DAXX,DDR2,DDX3X,DERL1,DLG1,DOCK7,EGFR,EPHA4,ERBB2,FANCI,FAS,FASLG,FMR1,FOXP3,FRS2,HMGB1,ICAM1,IGF1R,IL12A,IL1B,IRAK1,LATS1,LIMCH1,MALT1,MAP2K3,MAP3K1,MAP3K2,MMP9,MUC1,MYC,MYCBP2,NIPBL,NSD3,NTF3,PARP9,PELI1,PIAS3,PKD2,PRKCE,PTEN,PTK2,PYM1,RASGRP1,REST,RNF111,RNF185,SASH1,SIRT2,SKP2,SMAD7…
KEGG	Pancreatic cancer	experimental (any)	16	2.634	1.86e-7	AKT2, CDK6,E2F1,E2F2,E2F3,EGFR,ERBB2,NFKB1,PIK3R1,PLD1,RB1,STAT3,TGFB1,TGFB2,TGFBR2,VEGFA
Gene Ontology - Biological Process	positive regulation of nucleic acid-templated transcription	experimental (any)	97	53.34	2.09e-7	ACTR2, AGO2,ARID4A,ARMCX3,ATF2,ATF7IP,ATMIN,ATRX,AUTS2,BCL10,BMPR2,BRCA1,CEBPB,CLOCK,CXCL10,DAXX,DDX3X,DMTF1,DTX3L,E2F1,E2F2,E2F3,EDRF1,EGFR,EGLN1,ERBB2,FOXO1,FOXO3,FOXP3,GTF2A1,HIF1A,HMGB1,HNRNPK,HOXA9,IL1B,IRAK1,JADE1,JAG1,JMY,KAT6A,KLF5,LRP6,MAP2K3,MAP3K2,MEF2A,MEF2C,MEIS1,MUC1,MYC,NFAT5,NFIA,NFIB,NFKB1,NR2C2,NSD3,OSR1,PARP1,PARP9,PBX1,PCBP1,PER2,PHIP,PIK3R1,PKD2,PKNOX1,PPARA,PSMD9,RB1,REST,RH…
Gene Ontology - Biological Process	positive regulation of RNA biosynthetic process	experimental (any)	97	53.38	2.14e-7	ACTR2, AGO2,ARID4A,ARMCX3,ATF2,ATF7IP,ATMIN,ATRX,AUTS2,BCL10,BMPR2,BRCA1,CEBPB,CLOCK,CXCL10,DAXX,DDX3X,DMTF1,DTX3L,E2F1,E2F2,E2F3,EDRF1,EGFR,EGLN1,ERBB2,FOXO1,FOXO3,FOXP3,GTF2A1,HIF1A,HMGB1,HNRNPK,HOXA9,IL1B,IRAK1,JADE1,JAG1,JMY,KAT6A,KLF5,LRP6,MAP2K3,MAP3K2,MEF2A,MEF2C,MEIS1,MUC1,MYC,NFAT5,NFIA,NFIB,NFKB1,NR2C2,NSD3,OSR1,PARP1,PARP9,PBX1,PCBP1,PER2,PHIP,PIK3R1,PKD2,PKNOX1,PPARA,PSMD9,RB1,REST,RH…
Gene Ontology - Cellular Component	cytosol	experimental (any)	239	172.4	2.22e-7	ABCD3, ACTR2,ADGRG2,AFTPH,AGO2,AGO4,AKAP9,AKT2,ALMS1,ANKRD28,AP1AR,APAF1,APC,APOLD1,APPL1,ARHGAP21,ARHGEF12,ARID4A,ASRGL1,ATF7IP,ATXN10,BCAT1,BCL10,BCL2,BDH2,BMI1,BNIP2,BTBD3,BTG2,CALD1,CAPRIN1,CASP8,CDC25A,CDK2AP1,CDK6,CENPQ,CEP152,CEP97,CKAP5,CLCN5,CLOCK,CLU,CNTRL,CSNK1A1,DAAM1,DAXX,DCAF8,DCP1A,DDAH1,DDHD2,DDX3X,DDX55,DICER1,DLG1,DMD,DMTF1,DNM1L,DOCK10,DOCK4,DOCK5,DSE,DTX3L,DUSP10,DYNC1LI2,ECI2…
Gene Ontology - Molecular Function	transferase activity	experimental (any)	144	89.2	2.23e-7	ACAT1, ADNP,AKT2,APC,ATF2,ATP2B4,B3GALNT1,B3GNT5,BAZ1B,BCAT1,BCL10,BMI1,BMPR2,BRCA1,CBX4,CCR7,CDC25A,CDK6,CLOCK,CLU,CSNK1A1,CXCL10,DAXX,DDR2,DDX3X,DLG1,DNM1L,DTX3L,DUSP10,DUSP8,EGFR,EIF4A2,ELOVL4,ELOVL7,EPHA4,ERBB2,ETNK1,FAM20B,FBXO11,FBXO3,FGFRL1,FRS2,GNAQ,GNE,GPAM,GXYLT2,HECTD1,HIPK3,HS3ST3B1,IGF1R,IL1B,IRAK1,KAT6A,LATS1,LRP6,MALT1,MAP2K3,MAP3K1,MAP3K2,MGAT4A,MKNK2,MTAP,MYC,MYCBP2,NAA30,NAA50,N…
Gene Ontology - Biological Process	protein modification by small protein conjugation	experimental (any)	67	31.77	2.63e-7	BCL10, BCL2,BMI1,BRCA1,CBX4,DAXX,DCAF10,DCAF11,DCAF8,DERL1,DNM1L,DTX3L,FANCI,FBXL13,FBXL17,FBXL2,FBXO11,FBXO3,GID4,HECTD1,HIF1A,IVNS1ABP,KLHL15,KLHL24,KLHL42,MALT1,MIB1,MYCBP2,PCGF2,PELI1,PER2,PIAS3,PRKCE,PSMD9,PTEN,RFFL,RMND5A,RNF103,RNF11,RNF111,RNF185,RNF6,RPS7,SASH1,SKP2,SMAD7,SOCS1,SOCS4,SOCS5,SOCS6,STUB1,SUZ12,TAF1,TOPORS,TRAF7,TRIM2,TRIM33,TRIM38,TRIM59,UBE2N,UBR3,UBR5,USP7,VHL,WFS1,WSB1,W…
Gene Ontology - Biological Process	positive regulation of cellular component movement	experimental (any)	46	18.04	2.74e-7	AGO2, AKT2,APC,BCL2,BCL6,BMPR2,CCL1,CCL20,CCR7,CXCL10,DDR2,DOCK4,DOCK5,DOCK7,EGFR,HIF1A,HMGB1,ICAM1,IGF1R,IL12A,IL1B,MAP2K3,MMP9,NIPBL,NTF3,PDGFD,PIK3C2A,PIK3R1,PRKCE,PTK2,RHOB,RTN4,RUFY3,SASH1,SEMA5A,SP1,SPRY2,STAT3,SYNE2,TGFB1,TGFB2,TGFBR2,TIAM1,VEGFA,WNK1,WNT5A
Gene Ontology - Biological Process	regulation of cell motility	experimental (any)	64	29.79	2.81e-7	AGO2, AKT2,AP1AR,APC,APPL1,BCL2,BMPR2,CCL1,CCL20,CCR7,CDK6,CXCL10,DDR2,DOCK10,DOCK4,DOCK5,DOCK7,DUSP10,EGFR,ERBB2,FOXO3,HIF1A,HMGB1,ICAM1,IGF1R,IL12A,IL1B,JAG1,KRIT1,LIMCH1,MAP2K3,MEF2C,MMP9,NAV3,NIPBL,NTF3,PDGFD,PIK3C2A,PIK3R1,PRKCE,PTEN,PTK2,RECK,RFFL,RHOB,RTN4,RUFY3,SASH1,SEMA5A,SGK3,SLK,SMAD7,SP1,SPRY2,STAT3,SYNE2,TGFB1,TGFB2,TGFBR2,TIAM1,TPM1,VEGFA,WNK1,WNT5A
Gene Ontology - Biological Process	positive regulation of transcription, DNA-templated	experimental (any)	92	49.97	2.89e-7	ACTR2, AGO2,ARID4A,ARMCX3,ATF2,ATF7IP,ATMIN,ATRX,AUTS2,BCL10,BMPR2,BRCA1,CEBPB,CLOCK,CXCL10,DDX3X,DMTF1,DTX3L,E2F1,E2F2,E2F3,EDRF1,EGFR,EGLN1,ERBB2,FOXO1,FOXO3,FOXP3,HIF1A,HMGB1,HNRNPK,HOXA9,IL1B,IRAK1,JAG1,KAT6A,KLF5,LRP6,MAP2K3,MAP3K2,MEF2A,MEF2C,MEIS1,MUC1,MYC,NFAT5,NFIA,NFIB,NFKB1,NR2C2,NSD3,OSR1,PARP1,PARP9,PBX1,PCBP1,PHIP,PIK3R1,PKD2,PKNOX1,PPARA,PSMD9,RB1,REST,RHOQ,RNF111,RNF6,RPS6KA3,RSF1…
Gene Ontology - Biological Process	regulation of protein ubiquitination	experimental (any)	26	6.971	3.26e-7	BCL10, BMI1,BRCA1,DAXX,DERL1,DNM1L,DTX3L,FANCI,IVNS1ABP,MALT1,MYCBP2,PELI1,PER2,PRKCE,PTEN,RNF111,RPS7,SASH1,SKP2,SMAD7,STUB1,TAF1,TOPORS,UBE2N,UBR5,WFS1
Gene Ontology - Biological Process	regulation of cellular process	experimental (any)	398	329.9	3.33e-7	ACTR2, ADGRG2,ADNP,AGGF1,AGO2,AGO4,AKAP9,AKT2,ALMS1,ANP32A,AP1AR,APAF1,APC,APPL1,ARHGAP21,ARHGEF12,ARID4A,ARMCX3,ATF2,ATF7IP,ATMIN,ATP2B4,ATRX,AUTS2,BASP1,BAZ1B,BCL10,BCL2,BCL6,BCL7A,BMI1,BMPR2,BNIP2,BOC,BRCA1,BTG2,CADM1,CAPRIN1,CASC2,CASP8,CBX4,CCL1,CCL20,CCR7,CD47,CDC25A,CDK19,CDK2AP1,CDK6,CEBPB,CEP152,CEP97,CERS6,CKAP5,CLOCK,CLU,CNTRL,COL4A1,COL5A2,CORO2A,CPEB3,CSNK1A1,CXCL10,DAAM1,DAXX,DCP1A,…
Gene Ontology - Biological Process	regulation of intracellular signal transduction	experimental (any)	106	60.87	3.33e-7	ARHGAP21, ARHGEF12,ATP2B4,AUTS2,BCL10,BCL2,BCL6,BRCA1,CASC2,CASP8,CCR7,CLU,DAXX,DDX3X,DLG1,DMD,DNM1L,DUSP10,DUSP8,EGFR,EPHA4,EPM2A,ERBB2,FAS,FASLG,FBXL2,FOXO1,FRS2,GPD1L,HIF1A,HIPK3,HMGB1,HNRNPK,ICAM1,IGF1R,IL1B,IRAK1,ITSN2,IVNS1ABP,JMY,JPH1,KAT6A,LARS,MALT1,MAP2K3,MAP3K1,MAP3K2,MDM4,MMP9,MRAP2,MUC1,MYC,MYD88,MYO9A,NFAT5,NTF3,PARP1,PDCD4,PELI1,PHF20,PIK3R1,PKD2,PLEKHA1,PPIF,PRKAB2,PRKCE,PTEN,PTK2…
Gene Ontology - Biological Process	negative regulation of gene expression	experimental (any)	107	61.68	3.38e-7	ADNP, AGO2,AGO4,ANP32A,ARID4A,ATF2,ATF7IP,ATRX,BASP1,BCL6,BCL7A,BMI1,BRCA1,BTG2,CAPRIN1,CBX4,CDK6,CEBPB,CLOCK,CPEB3,DAXX,DCP1A,DDX3X,DICER1,DLG1,E2F1,EGFR,EIF2S1,EIF4EBP2,FASLG,FMR1,FOXN3,FOXO1,FOXO3,FOXP3,GLG1,HIC2,HIF1A,HMGB1,HNRNPK,IREB2,ITGB8,KAT6A,KLF5,LRRFIP1,MDM4,MEF2A,MEF2C,MUC1,MYC,MYD88,NFIB,NFKB1,NIPBL,NSD2,OSR1,PAN3,PARP1,PARP9,PCGF2,PDCD4,PER2,PER3,PIAS3,PPARA,PSMD9,PTBP3,PURA,PURB,P…
Gene Ontology - Biological Process	regulation of cell migration	experimental (any)	61	27.96	3.43e-7	AGO2, AKT2,APC,APPL1,BCL2,BMPR2,CCL1,CCL20,CCR7,CXCL10,DDR2,DOCK10,DOCK4,DOCK5,DOCK7,DUSP10,EGFR,FOXO3,HIF1A,HMGB1,ICAM1,IGF1R,IL12A,IL1B,JAG1,KRIT1,LIMCH1,MAP2K3,MEF2C,MMP9,NAV3,NIPBL,NTF3,PDGFD,PIK3C2A,PIK3R1,PRKCE,PTEN,PTK2,RECK,RFFL,RHOB,RTN4,RUFY3,SASH1,SEMA5A,SGK3,SLK,SMAD7,SP1,SPRY2,STAT3,SYNE2,TGFB1,TGFB2,TGFBR2,TIAM1,TPM1,VEGFA,WNK1,WNT5A
Gene Ontology - Biological Process	covalent chromatin modification	experimental (any)	43	16.41	3.55e-7	ARID4A, ATF2,ATF7IP,ATRX,AUTS2,BAZ1B,BCL6,BMI1,BRCA1,CLOCK,DTX3L,FMR1,FOXP3,IL1B,JADE1,JADE3,KANSL3,KAT6A,MUC1,NAA50,NIPBL,NSD2,NSD3,PCGF2,PER2,PHF20,RESF1,REST,RSF1,SATB1,SET,SETD1B,SETD2,SIRT2,SUZ12,TAF1,TAF5,TET1,TGFB1,UBE2N,UBR5,USP7,VEGFA
Gene Ontology - Biological Process	cell population proliferation	experimental (any)	111	64.97	3.68e-7	ABCB1, AGGF1,AKT2,APC,APPL1,ATF2,BCL2,BCL6,BMI1,BMPR2,BRCA1,BTG2,CD47,CDC25A,CDK6,CEBPB,CLU,CXCL10,DDAH1,DDR2,DICER1,DLG1,DOCK7,DUSP10,E2F1,E2F3,EGFR,ERBB2,FASLG,FGFRL1,FOXO1,FOXO3,FOXP3,FRS2,FZD6,GDF5,HIF1A,HMGB1,HPGD,ICOSLG,IGF1R,IL12A,IL1B,IRAK1,JAG1,KIFAP3,KLF5,KLF9,KRIT1,LIFR,LRP6,MALT1,MDM4,MEF2C,MEIS1,MMP2,MMP9,MORC3,MYC,NCSTN,NFIB,NTF3,OSR1,PBRM1,PBX1,PDCD4,PDGFD,PELI1,PER2,PHIP,PKD2,PLPP…
Gene Ontology - Biological Process	positive regulation of cell motility	experimental (any)	45	17.67	3.68e-7	AGO2, AKT2,APC,BCL2,BMPR2,CCL1,CCL20,CCR7,CXCL10,DDR2,DOCK4,DOCK5,DOCK7,EGFR,HIF1A,HMGB1,ICAM1,IGF1R,IL12A,IL1B,MAP2K3,MMP9,NIPBL,NTF3,PDGFD,PIK3C2A,PIK3R1,PRKCE,PTK2,RHOB,RTN4,RUFY3,SASH1,SEMA5A,SP1,SPRY2,STAT3,SYNE2,TGFB1,TGFB2,TGFBR2,TIAM1,VEGFA,WNK1,WNT5A
Gene Ontology - Biological Process	anatomical structure formation involved in morphogenesis	experimental (any)	73	36.44	3.83e-7	AGGF1, AGO2,APAF1,ATF2,BCL10,BCL6,BMPR2,BRCA1,CEMIP2,COL4A1,COL5A2,CXCL10,DDAH1,DICER1,E2F2,EGLN1,ERBB2,FASLG,FOXO1,FRS2,FZD6,GTF2I,HIF1A,IL1B,ITGB8,JAG1,KLF5,KNL1,KRIT1,LATS1,LRP6,MEF2A,MEF2C,MEIS1,MIB1,MMP2,MMP9,MPP5,MTPN,NFIB,OSR1,PIK3C2A,PKNOX1,PPARA,PTEN,PTK2,PTPN14,RECK,RHOB,RPS7,RTN4,SASH1,SEMA5A,SETD2,SOX2,SP1,SPRY2,SRPK2,STAT3,TCF21,TET1,TGFB1,TGFB2,TGFBI,TGFBR2,TGFBR3,TLR3,TOPORS,TP63,T…
Gene Ontology - Biological Process	blood vessel morphogenesis	experimental (any)	49	20.26	4.19e-7	AGGF1, AGO2,ATF2,BMPR2,BRCA1,CEMIP2,COL4A1,CXCL10,DDAH1,E2F2,EGLN1,ERBB2,FASLG,GTF2I,HIF1A,HPGD,IL1B,ITGB8,JAG1,KLF5,KRIT1,MEIS1,MMP2,PIK3C2A,PKD2,PKNOX1,PTEN,PTK2,RASA1,RECK,RHOB,SASH1,SEMA5A,SETD2,SMAD7,SP1,SPRY2,SRPK2,STAT3,TCF21,TGFB1,TGFB2,TGFBI,TGFBR2,TGFBR3,TLR3,VASH2,VEGFA,WNT5A
Gene Ontology - Biological Process	negative regulation of cell differentiation	experimental (any)	54	23.51	4.23e-7	AP1AR, BCL2,BCL6,CDK6,COL5A2,CXCL10,DICER1,DUSP10,E2F1,EGFR,EPHA4,ERBB2,FOXO1,FOXO3,FOXP3,FRS2,GDF5,HMGB1,HMGB3,HOXA9,IL1B,JAG1,MEIS1,MIB1,MMP9,MYC,OSR1,PBX1,PDCD4,PIAS3,PIK3R1,PPARA,PTEN,PTK2,RB1,REST,RNF6,RTN4,RUFY3,SEMA5A,SIRT2,SMAD7,SOCS1,SOCS5,SOX2,STAT3,SUZ12,TGFB1,TGFB2,TLR3,TLR4,TP63,WNT5A,ZADH2
Gene Ontology - Biological Process	response to organic substance	experimental (any)	162	107.4	5.04e-7	ABCD3, ACAT1,ACTR2,ADNP,AKAP9,AKT2,APAF1,APC,APPL1,ATP2B4,ATRX,BCL10,BCL2,BCL6,BMPR2,BRCA1,BTG2,CASP8,CCL20,CCR7,CD47,CDK19,CEBPB,CLOCK,CLU,COL4A1,COL5A2,CPEB3,CXCL10,DAXX,DERL1,DNM1L,DUSP10,DYNC1LI2,E2F1,EGFR,EIF2S1,EIF4A2,EIF4EBP2,EPHA4,ERBB2,ERP44,FASLG,FERMT2,FGF12,FGFRL1,FMOD,FMR1,FOXO1,FOXO3,FRS2,GDF5,GLG1,GNAQ,GPAM,HERPUD2,HIF1A,HMGB1,HNRNPH1,HPGD,ICAM1,IGF1R,IL12A,IL1B,IRAK1,JAG1,KLF5,KLF…
Gene Ontology - Biological Process	positive regulation of gene expression	experimental (any)	110	64.77	5.64e-7	ACTR2, AGO2,AGO4,ARID4A,ARMCX3,ATF2,ATF7IP,ATMIN,ATRX,AUTS2,BAZ1B,BCL10,BMPR2,BRCA1,CDK6,CEBPB,CLOCK,CLU,CPEB3,CXCL10,DDX3X,DMTF1,DTX3L,E2F1,E2F2,E2F3,EDRF1,EGFR,EGLN1,ERBB2,FMR1,FOXO1,FOXO3,FOXP3,FUBP1,HIF1A,HMGB1,HNRNPK,HOXA9,IL1B,IRAK1,ITGB8,JAG1,KAT6A,KLF5,LRP6,MAP2K3,MAP3K2,MEF2A,MEF2C,MEIS1,MUC1,MYC,MYD88,NFAT5,NFIA,NFIB,NFKB1,NR2C2,NSD3,OSR1,PARP1,PARP9,PBX1,PCBP1,PHIP,PIAS3,PIK3R1,PKD2,PK…
Gene Ontology - Biological Process	regulation of gene expression	experimental (any)	209	148.8	6.06e-7	ACTR2, ADNP,AGO2,AGO4,AKT2,ANP32A,ARID4A,ARMCX3,ATF2,ATF7IP,ATMIN,ATP2B4,ATRX,AUTS2,BASP1,BAZ1B,BCL10,BCL2,BCL6,BCL7A,BMI1,BMPR2,BRCA1,BTG2,CAPRIN1,CBX4,CDK6,CEBPB,CERS6,CLOCK,CLU,CPEB3,CXCL10,DAXX,DCP1A,DDR2,DDX3X,DICER1,DLG1,DMTF1,DNM1L,DTX3L,E2F1,E2F2,E2F3,EDRF1,EGFR,EGLN1,EIF1AX,EIF2S1,EIF4A2,EIF4EBP2,EIF5,ERBB2,FASLG,FMR1,FOXN2,FOXN3,FOXO1,FOXO3,FOXP3,FUBP1,FZD6,GDF5,GLG1,GTF2I,HIC2,HIF1A,HM…
Gene Ontology - Biological Process	developmental process	experimental (any)	259	194.7	6.15e-7	ACAT1, ACTR2,ADNP,AGGF1,AGO2,AGO4,AKT2,AP1AR,APAF1,APOLD1,ARID4A,ATF2,ATP2B4,ATRX,ATXN10,AUTS2,B3GNT5,BASP1,BCL10,BCL2,BCL6,BDH2,BMI1,BMPR2,BNIP2,BOC,BRCA1,BTBD3,BTBD7,BTG2,CADM1,CAPRIN1,CASP8,CCDC14,CCR7,CDK6,CEBPB,CEMIP2,CEP152,CLOCK,CLU,COL4A1,COL5A2,CPEB3,CSNK1A1,CXCL10,DAAM1,DDAH1,DDHD2,DDR2,DICER1,DLG1,DMD,DNM1L,DOCK10,DOCK5,DOCK7,DUSP10,E2F1,E2F2,EDIL3,EGFR,EGLN1,EIF2S1,ENAH,EPHA4,ERBB2,EX…
Gene Ontology - Biological Process	phosphorylation	experimental (any)	127	78.59	6.37e-7	ADNP, AKAP9,AKT2,APC,ATP2B4,BAZ1B,BCL10,BCL2,BMPR2,CASC2,CCNG1,CCR7,CDC25A,CDK2AP1,CDK6,CLU,CSNK1A1,CXCL10,DAXX,DDR2,DDX3X,DLG1,DMD,DOCK7,DUSP10,DUSP8,EGFR,EIF2S1,EPHA4,ERBB2,ETNK1,FAM20B,FAS,FGFRL1,FMR1,FOXO1,FRS2,GNAQ,GNE,GPD1L,HIF1A,HIPK3,HMGB1,ICAM1,IGF1R,IL12A,IL1B,IRAK1,ISCU,KBTBD7,LATS1,LIMCH1,LRP6,MALT1,MAP2K3,MAP3K1,MAP3K2,MEF2A,MEF2C,MKNK2,MMP9,MORC3,MSH2,MT-CO2,MYC,NEK1,NFKB1,NTF3,OXTR…
Gene Ontology - Biological Process	negative regulation of cell death	experimental (any)	70	34.85	6.59e-7	ADNP, AGO4,AKT2,BCL10,BCL2,BCL6,BNIP2,BRCA1,BTG2,CASP8,CBX4,CCR7,CEBPB,CLU,DDX3X,EGFR,FAS,FASLG,FOXO1,GDF5,HIF1A,HIPK3,HNRNPK,ICAM1,IGF1R,IL1B,IRAK1,IVNS1ABP,KIFAP3,KRIT1,LRP6,MALT1,MDM4,MEF2C,MMP9,MSH2,MUC1,MYC,MYD88,NFKB1,OSR1,PCGF2,PDCD4,PELI1,PHIP,PIK3R1,PPARA,PPIF,PTEN,PTGFR,PTK2,RASA1,RB1,REST,RFFL,RPS6KA3,SEMA5A,SET,SGK3,SPRY2,STAT3,TNFRSF10B,TOPORS,USP47,VEGFA,VHL,WFS1,WNK3,WNT5A,YME1L1
Gene Ontology - Cellular Component	cell	experimental (any)	557	510	6.61e-7	ABCB1, ABCD3,ACAT1,ACBD5,ACTR2,ADGRG2,ADNP,AFTPH,AGGF1,AGO2,AGO4,AKAP9,AKT2,ALMS1,ANKRD28,ANP32A,AP1AR,AP3M1,APAF1,APC,APOLD1,APPL1,ARHGAP21,ARHGEF12,ARID4A,ARMCX3,ASRGL1,ATAD2B,ATF2,ATF7IP,ATMIN,ATP11B,ATP2B4,ATRX,ATXN10,AUTS2,B3GALNT1,B3GNT5,BASP1,BAZ1B,BCAT1,BCL10,BCL2,BCL6,BDH2,BMI1,BMPR2,BNIP2,BOC,BRCA1,BTBD3,BTBD7,BTG2,BTN3A3,CADM1,CALD1,CAPRIN1,CASC2,CASP8,CBX4,CCDC14,CCL1,CCL20,CCNG1,CCR7…
Gene Ontology - Biological Process	apoptotic signaling pathway	experimental (any)	50	21.44	8.70e-7	APAF1, APPL1,BCL10,BCL2,BRCA1,CASP8,CEBPB,CLU,DAXX,DDX3X,DNM1L,E2F1,E2F2,FAS,FASLG,FOXO3,HIF1A,HNRNPK,ICAM1,IL12A,IL1B,IVNS1ABP,MKNK2,MMP9,MOAP1,MSH6,MUC1,PARP1,PCGF2,PHIP,PIK3R1,PPIF,PTEN,RB1,RFFL,RPS7,SGK3,TGFB1,TGFB2,TICAM2,TIMP3,TLR3,TLR4,TNFRSF10B,TOPORS,TP53BP2,TP63,TRAF7,USP47,WFS1
Gene Ontology - Biological Process	negative regulation of signal transduction	experimental (any)	81	43.16	9.16e-7	APC, APPL1,ATP2B4,BCL2,BCL6,BRCA1,CASC2,CASP8,CD47,CLOCK,CLU,CSNK1A1,DDX3X,DLG1,DUSP10,DUSP8,EGFR,EPM2A,ERBB2,FAS,FASLG,FOXO1,FOXO3,FZD6,GLG1,GPD1L,HIF1A,HIPK3,ICAM1,IGF1R,IL1B,IVNS1ABP,JADE1,LATS1,LRP6,MMP9,MRAP2,MUC1,MYC,PCGF2,PDCD4,PHIP,PKD2,PLEKHA1,PPIF,PSMD9,PTEN,PTPN3,RASA1,RB1,RFFL,SESN1,SGK3,SMAD7,SMARCA4,SOCS1,SOCS4,SOCS5,SOCS6,SOX2,SPRY2,SPRY4,STUB1,TCF21,TGFB1,TGFB2,TGFBR2,TGFBR3,TICAM…
Gene Ontology - Cellular Component	nuclear lumen	experimental (any)	236	173.1	9.56e-7	ACBD5, ADNP,AGO2,AGO4,AKT2,ANKRD28,ANP32A,APC,APOLD1,ARID4A,ATAD2B,ATF2,ATF7IP,ATMIN,ATRX,BASP1,BAZ1B,BCL2,BCL6,BMI1,BMPR2,BOC,BRCA1,BTG2,CASP8,CBX4,CCNG1,CDC25A,CDK2AP1,CDK6,CEBPB,CENPQ,CEP152,CERS6,CKAP5,CLOCK,CSNK1A1,DAXX,DCAF10,DCAF11,DCAF8,DDX3X,DDX46,DDX55,DMTF1,DOCK10,DOCK4,DSE,DTX3L,DUSP10,E2F1,E2F2,E2F3,ECI2,ETNK1,FAM20B,FAM217B,FANCI,FAS,FBXO11,FBXO3,FERMT2,FIGN,FKBP5,FMR1,FOXN2,FOXN3,F…
Gene Ontology - Biological Process	positive regulation of transcription by RNA polymerase II	experimental (any)	73	37.45	1.05e-6	ACTR2, AGO2,ARID4A,ARMCX3,ATF2,ATRX,AUTS2,BMPR2,BRCA1,CEBPB,CLOCK,CXCL10,DDX3X,DMTF1,E2F1,E2F2,E2F3,EGFR,EGLN1,FOXO1,FOXO3,FOXP3,HIF1A,HMGB1,HNRNPK,HOXA9,JAG1,KLF5,LRP6,MEF2A,MEF2C,MEIS1,MUC1,MYC,NFAT5,NFIA,NFIB,NFKB1,NR2C2,OSR1,PARP1,PBX1,PCBP1,PHIP,PIK3R1,PKD2,PKNOX1,PPARA,RB1,REST,RHOQ,RNF111,RPS6KA3,SIRT2,SMAD7,SMARCA4,SOX2,SP1,STAT3,TAF1,TBL1XR1,TCF21,TET1,TGFB1,TGFB2,TLR3,TLR4,TOP2A,TP63,VE…
Gene Ontology - Biological Process	histone modification	experimental (any)	41	15.93	1.08e-6	ARID4A, ATF2,ATRX,AUTS2,BAZ1B,BCL6,BMI1,BRCA1,CLOCK,DTX3L,FMR1,FOXP3,IL1B,JADE1,JADE3,KANSL3,KAT6A,MUC1,NAA50,NIPBL,NSD2,NSD3,PCGF2,PER2,PHF20,REST,RSF1,SATB1,SET,SETD1B,SETD2,SIRT2,SUZ12,TAF1,TAF5,TET1,TGFB1,UBE2N,UBR5,USP7,VEGFA
Gene Ontology - Biological Process	regulation of sodium ion transmembrane transport	experimental (any)	13	1.905	1.08e-6	ATP2B4, DLG1,DMD,FGF12,GPD1L,KLHL24,NETO2,OSR1,PRKCE,PTPN3,SLMAP,UTRN,WNK3
Gene Ontology - Biological Process	regulation of phosphorylation	experimental (any)	90	50.17	1.13e-6	ADNP, AKAP9,AKT2,APC,ATP2B4,BCL10,BCL2,BMPR2,CASC2,CCR7,CDC25A,CDK2AP1,CLU,CXCL10,DAXX,DDR2,DDX3X,DLG1,DMD,DOCK7,DUSP10,DUSP8,EGFR,EPHA4,ERBB2,FAS,FMR1,FOXO1,FRS2,GNAQ,GPD1L,HIF1A,HIPK3,HMGB1,ICAM1,IGF1R,IL12A,IL1B,IRAK1,ISCU,LATS1,LIMCH1,LRP6,MALT1,MAP2K3,MAP3K1,MAP3K2,MMP9,MYC,NTF3,PARP9,PDCD4,PDGFD,PFKFB2,PHIP,PIK3R1,PKD2,PPARA,PPIF,PRKCE,PTEN,PTK2,RASGRP1,RB1,SASH1,SIRT2,SMAD7,SOCS1,SOCS4,SOC…
Gene Ontology - Biological Process	regulation of cell adhesion	experimental (any)	52	22.98	1.14e-6	AP1AR, BCL10,BCL2,BCL6,CCR7,CD47,CDK6,CEBPB,DLG1,DOCK5,DUSP10,EDIL3,ERBB2,FOXP3,HMGB1,ICAM1,ICOSLG,IL12A,IL1B,IRAK1,JAG1,KIFAP3,LIMCH1,MALT1,MUC1,NFAT5,PELI1,PIK3R1,PLEKHA2,PPARA,PRKCE,PTEN,PTK2,RASA1,RASGRP1,SEMA5A,SERPINI1,SLK,SMAD7,SOCS1,SOCS5,SOCS6,SOX2,TGFB1,TGFB2,TGFBI,TGFBR2,TPM1,UTRN,VEGFA,WNK1,WNT5A
Gene Ontology - Biological Process	positive regulation of cellular biosynthetic process	experimental (any)	109	65.05	1.20e-6	ACTR2, AGO2,AKT2,APPL1,ARID4A,ARMCX3,ATF2,ATF7IP,ATMIN,ATRX,AUTS2,BCL10,BMPR2,BRCA1,CCR7,CEBPB,CLOCK,CLU,CPEB3,CXCL10,DAXX,DDAH1,DDX3X,DMTF1,DTX3L,E2F1,E2F2,E2F3,EDRF1,EGFR,EGLN1,ERBB2,FMR1,FOXO1,FOXO3,FOXP3,GTF2A1,HIF1A,HMGB1,HNRNPK,HOXA9,ICAM1,IL1B,IRAK1,JADE1,JAG1,JMY,KAT6A,KLF5,LPGAT1,LRP6,MAP2K3,MAP3K2,MEF2A,MEF2C,MEIS1,MT-CO2,MUC1,MYC,NCSTN,NFAT5,NFIA,NFIB,NFKB1,NR2C2,NSD3,OSR1,PARP1,PARP9,…
Gene Ontology - Biological Process	regulation of sodium ion transport	experimental (any)	15	2.634	1.29e-6	ATP2B4, DLG1,DMD,FGF12,GPD1L,KLHL24,NETO2,OSR1,PRKCE,PTPN3,SLMAP,TGFB1,UTRN,WNK1,WNK3
Gene Ontology - Biological Process	negative regulation of signaling	experimental (any)	85	46.69	1.43e-6	ADNP, AP1AR,APC,APPL1,ATP2B4,BCL2,BCL6,BRCA1,CASC2,CASP8,CD47,CLOCK,CLU,CSNK1A1,DDX3X,DLG1,DUSP10,DUSP8,EGFR,EPM2A,ERBB2,FAS,FASLG,FMR1,FOXO1,FOXO3,FZD6,GLG1,GPD1L,HIF1A,HIPK3,ICAM1,IGF1R,IL1B,IVNS1ABP,JADE1,LATS1,LRP6,MMP9,MRAP2,MUC1,MYC,PCGF2,PDCD4,PHIP,PKD2,PLEKHA1,PPIF,PSMD9,PTEN,PTPN3,RASA1,RB1,REST,RFFL,SESN1,SGK3,SMAD7,SMARCA4,SOCS1,SOCS4,SOCS5,SOCS6,SOX2,SPRY2,SPRY4,STUB1,TCF21,TGFB1,TGFB…
Gene Ontology - Biological Process	cell surface receptor signaling pathway	experimental (any)	146	95.81	1.57e-6	ACTR2, ADGRG2,AGO2,AGO4,AKAP9,AKT2,APC,APPL1,BCL10,BCL2,BCL6,BMPR2,BOC,BRCA1,CASP8,CCL20,CCR7,CD47,CDK6,COL4A1,CSNK1A1,CXCL10,DAAM1,DAXX,DDR2,DDX3X,DLG1,DTX3L,EGFR,EIF4EBP2,EPHA4,ERBB2,FAS,FASLG,FBXL17,FERMT2,FGF12,FGFRL1,FMOD,FMR1,FOXO1,FOXO3,FOXP3,FRS2,FZD6,GDF5,GLG1,GNAQ,HIF1A,HNRNPH1,HPGD,ICAM1,IGF1R,IL12A,IL1B,IRAK1,JADE1,JAG1,KLHL24,LATS1,LIFR,LRP6,MALT1,MAP3K1,MEF2C,MKNK2,MMP2,MMP9,MOAP1,M…
Gene Ontology - Biological Process	chromatin organization	experimental (any)	55	25.25	1.57e-6	ARID4A, ATF2,ATF7IP,ATRX,AUTS2,BAZ1B,BCL6,BMI1,BRCA1,CBX4,CENPQ,CLOCK,DAXX,DTX3L,FMR1,FOXP3,HMGB1,IL1B,JADE1,JADE3,KANSL3,KAT6A,KNL1,MUC1,MYC,NAA50,NIPBL,NSD2,NSD3,PBRM1,PCGF2,PER2,PHF20,RB1,RESF1,REST,RSF1,SATB1,SET,SETD1B,SETD2,SIRT2,SMARCA4,SOX2,SPIN1,SUZ12,TAF1,TAF5,TET1,TGFB1,TP63,UBE2N,UBR5,USP7,VEGFA
Gene Ontology - Biological Process	positive regulation of organelle organization	experimental (any)	50	21.93	1.57e-6	ACTR2, AKAP9,AKT2,AP1AR,ATF7IP,ATMIN,ATRX,AUTS2,BCL2,BCL6,BRCA1,CASP8,CCR7,CD47,DDHD2,DLG1,DNM1L,E2F1,FMR1,FOXP3,HIF1A,ICAM1,IL1B,JMY,LIMCH1,LNPK,MMP9,MOAP1,MUC1,NAV3,NIN,NIPBL,NSD3,NTF3,PHIP,PPIF,PRKCE,RB1,RESF1,SEMA5A,SIRT2,SLAIN2,TET1,TGFB1,TP53BP2,TP63,TPM1,UBE2N,VEGFA,WNT5A
Gene Ontology - Biological Process	cellular response to lipid	experimental (any)	48	20.67	1.67e-6	BCL10, BRCA1,CDK19,CEBPB,CLOCK,CLU,CXCL10,DAXX,DNM1L,E2F1,EGFR,FOXO1,FOXO3,GPAM,HMGB1,ICAM1,IL12A,IL1B,IRAK1,KLF9,LATS1,LRP6,MALT1,MEF2C,NFKB1,NR2C2,OSR1,PARP1,PDCD4,PGRMC2,PLPP1,PPARA,PRKCE,PTGFR,RB1,REST,RNF6,SASH1,SKP2,SMARCA4,TCF21,TGFB1,TICAM2,TLR4,TP63,UBR5,WNT5A,ZNF35
Gene Ontology - Biological Process	positive regulation of locomotion	experimental (any)	45	18.76	1.69e-6	AGO2, AKT2,APC,BCL2,BMPR2,CCL1,CCL20,CCR7,CXCL10,DDR2,DOCK4,DOCK5,DOCK7,EGFR,HIF1A,HMGB1,ICAM1,IGF1R,IL12A,IL1B,MAP2K3,MMP9,NIPBL,NTF3,PDGFD,PIK3C2A,PIK3R1,PRKCE,PTK2,RHOB,RTN4,RUFY3,SASH1,SEMA5A,SP1,SPRY2,STAT3,SYNE2,TGFB1,TGFB2,TGFBR2,TIAM1,VEGFA,WNK1,WNT5A
Gene Ontology - Biological Process	regulation of locomotion	experimental (any)	65	32.26	1.69e-6	AGO2, AKT2,AP1AR,APC,APPL1,BCL2,BMPR2,CCL1,CCL20,CCR7,CDK6,CXCL10,DDR2,DOCK10,DOCK4,DOCK5,DOCK7,DUSP10,EGFR,ERBB2,FOXO3,HIF1A,HMGB1,ICAM1,IGF1R,IL12A,IL1B,JAG1,KRIT1,LIMCH1,MAP2K3,MEF2C,MMP9,MYCBP2,NAV3,NIPBL,NTF3,PDGFD,PIK3C2A,PIK3R1,PRKCE,PTEN,PTK2,RECK,RFFL,RHOB,RTN4,RUFY3,SASH1,SEMA5A,SGK3,SLK,SMAD7,SP1,SPRY2,STAT3,SYNE2,TGFB1,TGFB2,TGFBR2,TIAM1,TPM1,VEGFA,WNK1,WNT5A
Gene Ontology - Biological Process	regulation of phosphorus metabolic process	experimental (any)	98	56.9	1.69e-6	ADNP, AKAP9,AKT2,APC,ATP2B4,BCL10,BCL2,BMPR2,CASC2,CCR7,CDC25A,CDK2AP1,CLU,CXCL10,DAXX,DDR2,DDX3X,DLG1,DMD,DOCK7,DUSP10,DUSP8,EGFR,EPHA4,ERBB2,FAS,FMR1,FOXO1,FRS2,GNAQ,GPD1L,HIF1A,HIPK3,HMGB1,ICAM1,IGF1R,IL12A,IL1B,IRAK1,ISCU,KNL1,LATS1,LIMCH1,LRP6,MALT1,MAP2K3,MAP3K1,MAP3K2,MEF2C,MMP9,MT-CO2,MTMR9,MYC,NTF3,PARP1,PARP9,PDCD4,PDGFD,PFKFB2,PHACTR2,PHIP,PIK3R1,PKD2,PPARA,PPIF,PRKCE,PTEN,PTK2,RASGRP1…
Gene Ontology - Cellular Component	intracellular organelle	experimental (any)	464	403.5	1.92e-6	ABCD3, ACAT1,ACBD5,ACTR2,ADNP,AFTPH,AGO2,AGO4,AKAP9,AKT2,ALMS1,ANKRD28,ANP32A,AP1AR,AP3M1,APAF1,APC,APOLD1,APPL1,ARHGAP21,ARID4A,ARMCX3,ASRGL1,ATAD2B,ATF2,ATF7IP,ATMIN,ATP11B,ATP2B4,ATRX,AUTS2,B3GALNT1,B3GNT5,BASP1,BAZ1B,BCL10,BCL2,BCL6,BMI1,BMPR2,BNIP2,BOC,BRCA1,BTBD3,BTBD7,BTG2,CALD1,CAPRIN1,CASP8,CBX4,CCDC14,CCNG1,CCR7,CD47,CDC25A,CDK2AP1,CDK6,CEBPB,CENPQ,CEP152,CEP97,CERS6,CKAP5,CLCN5,CLIP4,C…
Gene Ontology - Biological Process	angiogenesis	experimental (any)	42	16.98	2.00e-6	AGGF1, AGO2,ATF2,BRCA1,CEMIP2,COL4A1,CXCL10,DDAH1,E2F2,EGLN1,ERBB2,FASLG,GTF2I,HIF1A,IL1B,ITGB8,JAG1,KLF5,KRIT1,MEIS1,MMP2,PIK3C2A,PKNOX1,PTEN,PTK2,RECK,RHOB,SASH1,SEMA5A,SETD2,SP1,SPRY2,SRPK2,STAT3,TCF21,TGFB2,TGFBI,TGFBR2,TLR3,VASH2,VEGFA,WNT5A
Gene Ontology - Biological Process	response to lipid	experimental (any)	63	31.09	2.15e-6	BCL10, BCL2,BRCA1,CASP8,CCR7,CDK19,CEBPB,CLOCK,CLU,CXCL10,DAXX,DNM1L,DUSP10,E2F1,EGFR,FASLG,FOXO1,FOXO3,GPAM,HMGB1,HPGD,ICAM1,IL12A,IL1B,IRAK1,KLF9,LATS1,LRP6,MALT1,MEF2C,MTAP,NFKB1,NR2C2,OSR1,OXTR,PARP1,PDCD4,PELI1,PGRMC2,PLPP1,PPARA,PRKCE,PTEN,PTGFR,RB1,REST,RNF6,RPS6KA3,SASH1,SKP2,SMARCA4,STAT3,TCF21,TGFB1,TGFB2,TGFBR2,TGFBR3,TICAM2,TLR4,TP63,UBR5,WNT5A,ZNF35
Gene Ontology - Biological Process	RNA metabolic process	experimental (any)	212	154.3	2.16e-6	ACTR2, ADNP,AGO2,AGO4,ANP32A,ARID4A,ARMCX3,ATF2,ATF7IP,ATMIN,ATP2B4,ATRX,AUTS2,BASP1,BAZ1B,BCL10,BCL6,BCL7A,BMI1,BMPR2,BRCA1,BTG2,CBX4,CDK6,CEBPB,CERS6,CLOCK,CLU,CPEB3,CXCL10,DAXX,DCP1A,DDR2,DDX3X,DDX46,DICER1,DLG1,DMTF1,DTX3L,E2F1,E2F2,E2F3,EDRF1,EGFR,EGLN1,EIF4A2,ELAVL4,ERBB2,FASLG,FMR1,FOXN2,FOXN3,FOXO1,FOXO3,FOXP3,FUBP1,FZD6,GDF5,GTF2A1,GTF2I,HIC2,HIF1A,HIPK3,HMGB1,HNRNPH1,HNRNPK,HOXA9,ICAM1,…
Gene Ontology - Biological Process	positive regulation of macromolecule biosynthetic process	experimental (any)	104	61.97	2.16e-6	ACTR2, AGO2,AKT2,ARID4A,ARMCX3,ATF2,ATF7IP,ATMIN,ATRX,AUTS2,BCL10,BMPR2,BRCA1,CCR7,CEBPB,CLOCK,CPEB3,CXCL10,DAXX,DDX3X,DMTF1,DTX3L,E2F1,E2F2,E2F3,EDRF1,EGFR,EGLN1,ERBB2,FMR1,FOXO1,FOXO3,FOXP3,GTF2A1,HIF1A,HMGB1,HNRNPK,HOXA9,IL1B,IRAK1,JADE1,JAG1,JMY,KAT6A,KLF5,LRP6,MAP2K3,MAP3K2,MEF2A,MEF2C,MEIS1,MTPN,MUC1,MYC,NCSTN,NFAT5,NFIA,NFIB,NFKB1,NR2C2,NSD3,OSR1,PARP1,PARP9,PBX1,PCBP1,PER2,PHIP,PIK3R1,PKD…
Gene Ontology - Biological Process	regulation of epithelial cell proliferation	experimental (any)	33	11.67	2.36e-6	AGGF1, ATF2,BMPR2,CDK6,DLG1,DUSP10,EGFR,ERBB2,FRS2,GDF5,HIF1A,HMGB1,KLF9,KRIT1,MEF2C,MYC,NFIB,OSR1,PTEN,RB1,RTN4,SEMA5A,SERPINB5,SOX2,SP1,STAT3,TGFB1,TGFB2,TGFBR3,TP63,VASH2,VEGFA,WNT5A
Gene Ontology - Cellular Component	cytoplasm	experimental (any)	426	363.3	2.37e-6	ABCD3, ACAT1,ACBD5,ACTR2,ADGRG2,ADNP,AFTPH,AGGF1,AGO2,AGO4,AKAP9,AKT2,ALMS1,ANKRD28,ANP32A,AP1AR,AP3M1,APAF1,APC,APOLD1,APPL1,ARHGAP21,ARHGEF12,ARID4A,ARMCX3,ASRGL1,ATF2,ATF7IP,ATP11B,ATP2B4,ATXN10,AUTS2,B3GALNT1,B3GNT5,BASP1,BCAT1,BCL10,BCL2,BCL6,BDH2,BMI1,BMPR2,BNIP2,BRCA1,BTBD3,BTG2,CALD1,CAPRIN1,CASP8,CCDC14,CCR7,CD47,CDC25A,CDK2AP1,CDK6,CEBPB,CENPQ,CEP152,CEP97,CERS6,CKAP5,CLCN5,CLOCK,CLU,CN…
Gene Ontology - Biological Process	regulation of angiogenesis	experimental (any)	30	10.01	2.53e-6	AGGF1, AGO2,ATF2,BRCA1,CEMIP2,CXCL10,DDAH1,E2F2,EGLN1,ERBB2,FASLG,GTF2I,HIF1A,IL1B,ITGB8,KRIT1,PIK3C2A,RECK,RHOB,SASH1,SEMA5A,SP1,SPRY2,STAT3,TGFB2,TGFBR2,TLR3,VASH2,VEGFA,WNT5A
Reactome	Interleukin-4 and Interleukin-13 signaling	experimental (any)	20	4.134	2.81e-6	BCL2, BCL6,FASLG,FOXO1,FOXO3,HIF1A,ICAM1,IL12A,IL1B,MMP2,MMP9,MUC1,MYC,PIK3R1,SOCS1,SOCS5,SOX2,STAT3,TGFB1,VEGFA
Gene Ontology - Cellular Component	intracellular membrane-bounded organelle	experimental (any)	415	352.6	3.14e-6	ABCD3, ACAT1,ACBD5,ACTR2,ADNP,AFTPH,AGO2,AGO4,AKAP9,AKT2,ANKRD28,ANP32A,AP1AR,AP3M1,APAF1,APC,APOLD1,APPL1,ARHGAP21,ARID4A,ARMCX3,ASRGL1,ATAD2B,ATF2,ATF7IP,ATMIN,ATP11B,ATRX,AUTS2,B3GALNT1,B3GNT5,BASP1,BAZ1B,BCL10,BCL2,BCL6,BMI1,BMPR2,BNIP2,BOC,BRCA1,BTBD3,BTBD7,BTG2,CALD1,CASP8,CBX4,CCNG1,CCR7,CDC25A,CDK2AP1,CDK6,CEBPB,CENPQ,CEP152,CERS6,CKAP5,CLCN5,CLIP4,CLOCK,CLU,COL4A1,COL5A2,COX20,CPEB3,CSNK…
Gene Ontology - Biological Process	biological_process	experimental (any)	566	526.2	3.43e-6	ABCB1, ABCD3,ACAT1,ACBD5,ACTR2,ADGRG2,ADNP,AFTPH,AGGF1,AGO2,AGO4,AHSA2P,AKAP9,AKT2,ALMS1,ANKRD28,ANP32A,AP1AR,AP3M1,APAF1,APC,APOLD1,APPL1,ARHGAP21,ARHGEF12,ARID4A,ARMCX3,ASRGL1,ATF2,ATF7IP,ATMIN,ATP11B,ATP2B4,ATRX,ATXN10,AUTS2,B3GALNT1,B3GNT5,BASP1,BAZ1B,BCAT1,BCL10,BCL2,BCL6,BCL7A,BDH2,BMI1,BMPR2,BNIP2,BOC,BRCA1,BTBD3,BTBD7,BTG2,BTN3A3,CADM1,CALD1,CAPRIN1,CASC2,CASP8,CBX4,CCDC14,CCL1,CCL20,CCNG…
Gene Ontology - Biological Process	epithelial cell proliferation	experimental (any)	36	13.66	3.51e-6	AGGF1, ATF2,BMPR2,CDK6,CEBPB,DLG1,DUSP10,EGFR,ERBB2,FRS2,GDF5,HIF1A,HMGB1,KLF9,KRIT1,MEF2C,MYC,NCSTN,NFIB,OSR1,PTEN,PURA,RB1,RTN4,SEMA5A,SERPINB5,SOX2,SP1,STAT3,TGFB1,TGFB2,TGFBR3,TP63,VASH2,VEGFA,WNT5A
Gene Ontology - Biological Process	regulation of sodium ion transmembrane transporter activity	experimental (any)	11	1.5	4.54e-6	DMD, FGF12,GPD1L,KLHL24,NETO2,OSR1,PRKCE,PTPN3,SLMAP,UTRN,WNK3
WikiPathways	Signaling Pathways in Glioblastoma	experimental (any)	17	3.242	4.82e-6	AKT2, BRCA1,CDK6,E2F1,EGFR,ERBB2,FOXO1,FOXO3,IGF1R,MAP2K3,MDM4,MSH6,PIK3C2A,PIK3R1,PTEN,RB1,SPRY2
Gene Ontology - Biological Process	regulation of cell differentiation	experimental (any)	101	60.71	5.07e-6	ACTR2, ADNP,AGO4,AP1AR,BCL2,BCL6,BMPR2,BNIP2,BOC,CAPRIN1,CASP8,CDK6,CEBPB,CLOCK,COL5A2,CPEB3,CXCL10,DDR2,DICER1,DNM1L,DOCK5,DOCK7,DUSP10,E2F1,EGFR,EPHA4,ERBB2,FMR1,FOXO1,FOXO3,FOXP3,FRS2,GDF5,GLG1,GOLGA4,HIF1A,HMGB1,HMGB3,HOXA9,IL12A,IL1B,ITSN2,JAG1,KLF5,LNPK,MALT1,MEF2A,MEF2C,MEIS1,MIB1,MMP9,MYC,MYCBP2,MYO9A,NFKB1,NIN,NIPBL,OSR1,PARP1,PBX1,PDCD4,PER2,PIAS3,PIK3R1,PPARA,PSMD9,PTBP3,PTEN,PTK2,PURB…
Gene Ontology - Biological Process	regulation of protein phosphorylation	experimental (any)	81	45.19	5.09e-6	ADNP, AKAP9,AKT2,APC,ATP2B4,BCL2,BMPR2,CASC2,CCR7,CDC25A,CDK2AP1,CLU,CXCL10,DAXX,DDR2,DDX3X,DLG1,DMD,DOCK7,DUSP10,DUSP8,EGFR,EPHA4,ERBB2,FAS,FMR1,FOXO1,FRS2,GNAQ,GPD1L,HIPK3,HMGB1,ICAM1,IGF1R,IL12A,IL1B,IRAK1,LATS1,LIMCH1,LRP6,MALT1,MAP2K3,MAP3K1,MAP3K2,MMP9,MYC,NTF3,PARP9,PDCD4,PDGFD,PHIP,PKD2,PRKCE,PTEN,PTK2,RASGRP1,RB1,SASH1,SIRT2,SMAD7,SOCS1,SOCS4,SOCS5,SOX2,SPRY2,SPRY4,STAT3,TGFB1,TGFB2,TGFB…
Gene Ontology - Biological Process	phosphate-containing compound metabolic process	experimental (any)	157	107.3	5.26e-6	ACAT1, ADNP,AKAP9,AKT2,APC,ATP2B4,BAZ1B,BCL10,BCL2,BMPR2,CASC2,CCNG1,CCR7,CDC25A,CDK2AP1,CDK6,CLU,CSNK1A1,CXCL10,DAXX,DDHD2,DDR2,DDX3X,DLG1,DMD,DOCK7,DUSP10,DUSP8,EGFR,EIF2S1,ELOVL4,ELOVL7,EPHA4,ERBB2,ETNK1,FAM20B,FAS,FGFRL1,FMR1,FOXO1,FRS2,GNAQ,GNE,GPAM,GPD1L,GPD2,HIF1A,HIPK3,HMGB1,ICAM1,IGF1R,IL12A,IL1B,IRAK1,ISCU,KBTBD7,KNL1,LATS1,LIMCH1,LPGAT1,LRP6,MALT1,MAP2K3,MAP3K1,MAP3K2,MEF2A,MEF2C,MKNK2…
Gene Ontology - Molecular Function	kinase binding	experimental (any)	53	23.83	5.26e-6	APC, APPL1,ATF2,ATP2B4,BCL10,CDC25A,CEBPB,CEP152,DAXX,DLG1,DOCK4,DUSP10,E2F1,EGFR,EPHA4,FAS,FOXO3,FRS2,HIF1A,LATS1,MAP2K3,MAP3K1,MAP3K2,MARCKS,MEF2A,MSH2,NBEA,NIN,PARP1,PER3,PFKFB2,PIK3R1,PTEN,PTK2,PTPN14,RAB11FIP2,RASGRP3,RB1,RFFL,RPS6KA3,RPS7,SASH1,SOCS1,SOCS5,SPRY2,STAT3,STUB1,TGFBR2,TIAM1,TOP2A,UTRN,WNK1,WWC2
Gene Ontology - Cellular Component	chromosome	predicted (union)	767	653.1	6.37e-6	ACTR2, ACTR3,ADNP,AEBP2,AGO3,AHCTF1,AKAP8,ALX1,ALX4,ANP32E,AR,ARID2,ARID3B,ARNT,ARNT2,ARNTL2,ARPC2,ASCL1,ASCL4,ASF1A,ATF2,ATF6,ATF7,ATOH1,ATOH7,AUNIP,BACH1,BAHD1,BARX2,BAZ1A,BAZ2A,BBX,BCAS3,BCL11A,BCL11B,BHLHE41,BICRAL,BIRC5,BMPR1A,BNC1,BNC2,BOD1,BOD1L2,BPTF,BRD4,BTG2,BUB1,CAMTA1,CAPN2,CARF,CARHSP1,CBFB,CBX5,CBX8,CC2D1B,CCND2,CDC5L,CDC73,CDCA2,CDCA8,CDX4,CEBPA,CEBPD,CENPA,CENPC,CENPF,CENPH,CENPM,…
Gene Ontology - Biological Process	negative regulation of cell population proliferation	experimental (any)	50	23.06	6.40e-6	APC, ATF2,BCL2,BCL6,BMPR2,BTG2,CDK6,CEBPB,DDAH1,DICER1,DLG1,DUSP10,E2F1,E2F3,ERBB2,FGFRL1,FOXP3,GDF5,IL12A,IL1B,KIFAP3,KLF9,KRIT1,MDM4,MEF2C,MEIS1,MORC3,MYC,NFIB,PBRM1,PDCD4,PELI1,PER2,PKD2,PLPP1,PTEN,PTPN14,RB1,REST,SIRT2,SOX2,SPRY2,STAT3,TGFB1,TGFB2,TGFBR2,TGFBR3,TPM1,VHL,WNT5A
Gene Ontology - Biological Process	neuron death	experimental (any)	34	12.81	6.40e-6	ADNP, AKT2,APAF1,ATF2,BCL2,BTG2,CASP8,CEBPB,CLU,DAXX,EGLN1,EIF2S1,FASLG,FOXO3,GDF5,HIF1A,MEF2C,MSH2,NCSTN,PARP1,PPARA,RASA1,RB1,REST,SET,SRPK2,STAT3,TGFB2,TLR4,TP53BP2,TP63,TRIM2,WFS1,WNT5A
Gene Ontology - Biological Process	positive regulation of cell death	experimental (any)	52	24.44	6.50e-6	APAF1, APC,ARHGEF12,ATF2,BCL10,BCL2,BCL6,CASC2,CASP8,CDK19,CLU,DAXX,DDX3X,DNM1L,E2F1,E2F3,EIF2S1,FAS,FASLG,FOXO1,FOXO3,HMGB1,HPGD,IL12A,JMY,MEF2C,MMP9,MOAP1,MT-CO2,MYC,NCSTN,PARP1,PDCD4,PPIF,PTEN,REST,RHOB,RPS7,SIRT2,SRPK2,TGFB1,TGFB2,TIAM1,TIMP3,TLR3,TLR4,TNFRSF10B,TOP2A,TP53BP2,TP63,TRAF7,WNT5A
Gene Ontology - Biological Process	necroptotic process	experimental (any)	10	1.256	6.72e-6	CASP8, DNM1L,FAS,FASLG,PELI1,PPIF,TICAM2,TLR3,TLR4,TRPM7
Gene Ontology - Biological Process	positive regulation of cell population proliferation	experimental (any)	61	30.8	6.96e-6	AGGF1, AKT2,ATF2,BCL2,BCL6,BMI1,BMPR2,CD47,CDK6,CXCL10,DDR2,DLG1,E2F1,E2F3,EGFR,ERBB2,FASLG,FOXP3,HIF1A,HMGB1,HPGD,ICOSLG,IGF1R,IL12A,IL1B,IRAK1,KLF5,LIFR,MEF2C,MMP2,MMP9,MYC,NTF3,OSR1,PBX1,PDGFD,PELI1,PHIP,PTEN,PTGFR,PTK2,PURA,RTN4,SEMA5A,SKP2,SP1,SRPK2,STAT3,SUZ12,TET1,TGFB1,TGFB2,TGFBR2,TGFBR3,TIAM1,TLR4,TNS3,TP63,VASH2,VEGFA,WNT5A
WikiPathways	Androgen receptor signaling pathway	experimental (any)	17	3.567	7.18e-6	BRCA1, DAXX,EGFR,FOXO1,NR2C2,PIAS3,PIK3R1,PLPP1,PTEN,PTK2,RB1,RHOB,RNF6,SP1,STAT3,STUB1,TGIF1
WikiPathways	Pancreatic adenocarcinoma pathway	experimental (any)	17	3.526	7.18e-6	AKT2, CDK6,E2F1,E2F2,E2F3,EGFR,ERBB2,NFKB1,PIK3R1,PLD1,RB1,STAT3,TGFB1,TGFB2,TGFBR2,TIAM1,VEGFA
WikiPathways	Integrated Breast Cancer Pathway	experimental (any)	22	5.998	8.91e-6	BCL2, BMPR2,BRCA1,CASP8,CDC25A,E2F1,EGFR,FOXO1,MSH2,MSH6,MYC,MYCBP2,NFKB1,PTEN,RASGRP3,RB1,RHO,SMAD7,SMARCA4,SP1,TGFBR2,VEGFA
WikiPathways	Spinal Cord Injury	experimental (any)	18	4.174	8.91e-6	BTG2, CCNG1,CD47,COL4A1,CXCL10,E2F1,EGFR,EPHA4,FOXO3,ICAM1,IL1B,MMP9,MYC,RB1,RHOB,RTN4,TGFB1,TLR4
Gene Ontology - Biological Process	gene expression	experimental (any)	234	177.4	8.92e-6	ACTR2, ADNP,AGO2,AGO4,AKT2,ANP32A,ARID4A,ARMCX3,ATF2,ATF7IP,ATMIN,ATP2B4,ATRX,AUTS2,BASP1,BAZ1B,BCL10,BCL2,BCL6,BCL7A,BMI1,BMPR2,BRCA1,BTG2,CAPRIN1,CASP8,CBX4,CDK6,CEBPB,CERS6,CLOCK,CLU,CPEB3,CXCL10,DAXX,DCP1A,DDR2,DDX3X,DDX46,DICER1,DLG1,DMTF1,DNM1L,DTX3L,E2F1,E2F2,E2F3,EDRF1,EGFR,EGLN1,EIF1AX,EIF2S1,EIF4A2,EIF4EBP2,EIF5,ELAVL4,ERBB2,FASLG,FMR1,FOXN2,FOXN3,FOXO1,FOXO3,FOXP3,FUBP1,FZD6,GDF5,GLG1,…
Gene Ontology - Biological Process	response to nitrogen compound	experimental (any)	67	35.58	1.09e-5	ACTR2, AKAP9,AKT2,APC,APPL1,ATP2B4,ATRX,BRCA1,BTG2,CCR7,CEBPB,COL4A1,COL5A2,CPEB3,DAXX,DERL1,EGFR,EGLN1,EIF4EBP2,EPHA4,FMR1,FOXO1,FOXO3,GNAQ,ICAM1,IGF1R,IL1B,JAG1,KLF5,LARS,LRP6,MEF2C,MMP2,MMP9,MYD88,NFKB1,OXTR,PARP1,PDGFD,PELI1,PHIP,PIK3C2A,PIK3R1,PKD2,PPARA,PRKCE,PTEN,PTK2,RHOQ,RNF103,RNF185,RRAGC,SIRT2,SOCS1,SOCS5,SP1,STAT3,STUB1,TAF1,TGFB1,TGFBR3,TIAM1,TLR3,TLR4,WFS1,YOD1,ZCCHC3
Gene Ontology - Biological Process	cellular macromolecule biosynthetic process	experimental (any)	218	163.2	1.13e-5	ACTR2, ADNP,AGO2,AGO4,AKT2,ARID4A,ARMCX3,ATF2,ATF7IP,ATMIN,ATP2B4,ATRX,AUTS2,B3GNT5,BASP1,BAZ1B,BCL10,BCL2,BCL6,BCL7A,BMI1,BMPR2,BRCA1,BTG2,CAPRIN1,CBX4,CCR7,CDK2AP1,CDK6,CEBPB,CERS6,CLOCK,CLU,CPEB3,CXCL10,DAXX,DDR2,DDX3X,DICER1,DLG1,DMTF1,DSE,DTX3L,E2F1,E2F2,E2F3,EDRF1,EGFR,EGLN1,EIF1AX,EIF2S1,EIF4A2,EIF4EBP2,EIF5,ERBB2,FASLG,FMR1,FOXN2,FOXN3,FOXO1,FOXO3,FOXP3,FUBP1,FZD6,GDF5,GTF2A1,GTF2I,GXYLT2…
Reactome	Gene expression (Transcription)	predicted (union)	505	411.6	1.18e-5	AEBP2, AGO1,AGO2,AGO3,AGO4,APAF1,AR,ARID2,ATF2,ATM,ATP1B4,AUTS2,BARD1,BAZ2A,BDNF,BID,BIRC5,BNIP3L,BRD2,BRD7,BRIP1,BRPF3,BTG1,BTG2,CAMK2D,CAMK4,CASP10,CASP2,CBFB,CBX4,CBX5,CBX8,CCND1,CCND2,CCNE2,CCNG1,CCNG2,CCNT1,CCNT2,CDC73,CDK13,CDK5R1,CDK6,CDK8,CDK9,CDKN2B,CHEK1,CHM,CITED2,CNOT1,CNOT2,CNOT4,CNOT6,CNOT6L,CNOT7,CNOT8,CNOT9,COL1A1,COX18,COX19,COX20,COX6A1,CREB1,CRH,CSNK2A1,CSTF1,CSTF2T,CSTF3,CTR9,…
Reactome	Signaling by Interleukins	experimental (any)	51	22.37	1.18e-5	AKT2, ATF2,BCL2,BCL6,CCL20,CXCL10,DLG1,DUSP10,DUSP8,EGFR,ERBB2,FASLG,FOXO1,FOXO3,FRS2,HIF1A,HMGB1,ICAM1,IL12A,IL1B,IRAK1,KBTBD7,LIFR,MAP2K3,MEF2A,MEF2C,MMP2,MMP9,MTAP,MUC1,MYC,MYD88,NFKB1,PDCD4,PELI1,PIK3R1,PSMD9,PTK2,PTPN14,RASA1,RASGRP1,RASGRP3,RPS6KA3,SMARCA4,SOCS1,SOCS5,SOX2,STAT3,TGFB1,UBE2N,VEGFA
Gene Ontology - Molecular Function	phosphotransferase activity, alcohol group as acceptor	experimental (any)	77	41.91	1.26e-5	ADNP, AKT2,APC,ATP2B4,BAZ1B,BMPR2,CCR7,CDC25A,CDK6,CLU,CSNK1A1,CXCL10,DAXX,DDR2,DDX3X,DLG1,DUSP10,DUSP8,EGFR,EPHA4,ERBB2,ETNK1,FAM20B,FGFRL1,FRS2,GNAQ,GNE,HIPK3,IGF1R,IL1B,IRAK1,LATS1,LRP6,MALT1,MAP2K3,MAP3K1,MAP3K2,MKNK2,NEK1,NTF3,PAN3,PDCD4,PFKFB2,PIK3C2A,PKD2,PRKCE,PTEN,PTK2,RASGRP1,RB1,RPS6KA3,SASH1,SGK3,SLK,SNRK,SOCS1,SOCS4,SOCS5,SPRY2,SRPK2,TAF1,TESK2,TGFB1,TGFB2,TGFBR2,TGFBR3,TIAM1,TLR3,TL…
Gene Ontology - Molecular Function	protein kinase activity	experimental (any)	72	38.3	1.26e-5	ADNP, AKT2,APC,ATP2B4,BAZ1B,BMPR2,CCR7,CDC25A,CDK6,CLU,CSNK1A1,CXCL10,DAXX,DDR2,DDX3X,DLG1,DUSP10,DUSP8,EGFR,EPHA4,ERBB2,FGFRL1,FRS2,GNAQ,HIPK3,IGF1R,IL1B,IRAK1,LATS1,LRP6,MALT1,MAP2K3,MAP3K1,MAP3K2,MKNK2,NEK1,NTF3,PAN3,PDCD4,PKD2,PRKCE,PTEN,PTK2,RASGRP1,RB1,RPS6KA3,SASH1,SGK3,SLK,SNRK,SOCS1,SOCS4,SOCS5,SPRY2,SRPK2,TAF1,TESK2,TGFB1,TGFB2,TGFBR2,TGFBR3,TIAM1,TLR3,TLR4,TNFRSF10B,TRAF7,TRPM7,UBE2N,V…
Gene Ontology - Biological Process	positive regulation of phosphorylation	experimental (any)	63	32.83	1.28e-5	ADNP, AKAP9,AKT2,ATP2B4,BCL10,BCL2,BMPR2,CCR7,CDK2AP1,CLU,DAXX,DDR2,DDX3X,DLG1,DOCK7,EGFR,EPHA4,ERBB2,FAS,FMR1,FRS2,HIF1A,HMGB1,ICAM1,IGF1R,IL12A,IL1B,IRAK1,ISCU,LATS1,LIMCH1,MALT1,MAP2K3,MAP3K1,MAP3K2,MMP9,NTF3,PARP9,PFKFB2,PKD2,PRKCE,PTEN,PTK2,RASGRP1,SASH1,SOCS1,SOX2,SPRY2,STAT3,TGFB1,TGFB2,TGFBR2,TIAM1,TLR3,TLR4,TNFRSF10B,TRAF7,UBE2N,VEGFA,WNK1,WNK3,WNT5A,ZBTB20
Gene Ontology - Biological Process	myeloid cell differentiation	experimental (any)	35	13.86	1.32e-5	AGO4, ARID4A,BCL6,CASP8,CCR7,CDK6,CEBPB,FOXO3,HIF1A,HMGB3,HOXA9,IREB2,JAG1,KAT6A,MEF2C,MEIS1,MMP9,MYC,PARP1,PIAS3,PIK3R1,PKNOX1,PTBP3,PURB,RB1,SFXN1,SNRK,STAT3,TGFB1,TGFBR2,TGFBR3,TLR3,TLR4,TNRC6B,VEGFA
Gene Ontology - Biological Process	cell differentiation	experimental (any)	176	125.7	1.34e-5	ACTR2, ADNP,AGGF1,AGO4,AKT2,AP1AR,APAF1,APOLD1,ARID4A,ATF2,ATRX,ATXN10,AUTS2,BASP1,BCL2,BCL6,BDH2,BMPR2,BNIP2,BOC,BTBD3,BTG2,CADM1,CAPRIN1,CASP8,CCR7,CDK6,CEBPB,CEP152,CLOCK,CLU,COL4A1,COL5A2,CPEB3,CXCL10,DDR2,DICER1,DMD,DNM1L,DOCK10,DOCK5,DOCK7,DUSP10,E2F1,EGFR,ENAH,EPHA4,ERBB2,FASLG,FBXL17,FERMT2,FMR1,FOXN2,FOXO1,FOXO3,FOXP3,FRS2,GDF5,GLG1,GOLGA4,HIF1A,HMGB1,HMGB3,HOXA9,ICAM1,IL12A,IL1B,IREB2,I…
Gene Ontology - Biological Process	regulation of kinase activity	experimental (any)	56	27.88	1.35e-5	ADNP, APC,ATP2B4,BCL10,CCR7,CDC25A,CLU,CXCL10,DAXX,DDR2,DDX3X,DLG1,DUSP10,DUSP8,EGFR,EPHA4,ERBB2,FRS2,GNAQ,HIPK3,IGF1R,IL1B,IRAK1,LATS1,LRP6,MALT1,MAP2K3,MAP3K1,MAP3K2,NTF3,PDCD4,PFKFB2,PIK3R1,PKD2,PTEN,PTK2,RASGRP1,RB1,SASH1,SOCS1,SOCS4,SOCS5,SOCS6,SPRY2,TGFB1,TGFB2,TGFBR2,TIAM1,TLR3,TLR4,TNFRSF10B,TRAF7,UBE2N,VEGFA,WNK1,WNT5A
Gene Ontology - Biological Process	hemopoiesis	experimental (any)	58	29.34	1.40e-5	AGO4, ARID4A,BCL2,BCL6,BMI1,CASP8,CCR7,CDK6,CEBPB,DOCK10,DUSP10,ERBB2,FOXO3,FOXP3,HIF1A,HMGB1,HMGB3,HOXA9,IL12A,IREB2,JAG1,KAT6A,MALT1,MEF2C,MEIS1,MKNK2,MMP9,MSH2,MYC,PARP1,PBX1,PIAS3,PIK3R1,PKNOX1,PSMD9,PTBP3,PURB,RASGRP1,RB1,REST,SATB1,SFXN1,SMAD7,SNRK,SOCS1,SOCS5,STAT3,TGFB1,TGFB2,TGFBR2,TGFBR3,TLR3,TLR4,TNRC6B,TOP2A,VEGFA,WDR7,WNT5A
Gene Ontology - Biological Process	extrinsic apoptotic signaling pathway	experimental (any)	25	8.106	1.49e-5	APPL1, BCL10,BCL2,BRCA1,CASP8,DAXX,DDX3X,FAS,FASLG,FOXO3,ICAM1,IL12A,IL1B,MKNK2,MOAP1,PHIP,PIK3R1,PTEN,RFFL,SGK3,TGFB1,TGFB2,TIMP3,TLR3,TNFRSF10B
Gene Ontology - Biological Process	transcription by RNA polymerase II	experimental (any)	140	94.63	1.49e-5	ACTR2, ADNP,AGO2,ARID4A,ARMCX3,ATF2,ATF7IP,ATP2B4,ATRX,AUTS2,BAZ1B,BCL6,BMI1,BMPR2,BRCA1,BTG2,CBX4,CDK6,CEBPB,CERS6,CLOCK,CPEB3,CXCL10,DDX3X,DICER1,DLG1,DMTF1,E2F1,E2F2,E2F3,EGFR,EGLN1,ERBB2,FASLG,FOXN2,FOXN3,FOXO1,FOXO3,FOXP3,FUBP1,GDF5,GTF2A1,GTF2I,HIC2,HIF1A,HMGB1,HNRNPK,HOXA9,JAG1,JMY,KLF5,KLF9,LCORL,LRP6,LRRFIP1,MDM4,MED9,MEF2A,MEF2C,MEIS1,MGA,MUC1,MYC,MYEF2,NFAT5,NFIA,NFIB,NFKB1,NIPBL,NR2C2…
Gene Ontology - Biological Process	necrotic cell death	experimental (any)	11	1.702	1.61e-5	CASP8, DNM1L,FAS,FASLG,MT-CO2,PELI1,PPIF,TICAM2,TLR3,TLR4,TRPM7
Gene Ontology - Biological Process	anatomical structure morphogenesis	predicted (union)	807	690.7	1.65e-5	ABLIM1, ABR,ACTA1,ACTA2,ACTN4,ACTR2,ACVR2A,ACVR2B,ACVRL1,ADAM8,ADAM9,ADAMTS12,ADAMTS5,ADARB1,ADCY1,ADGRF5,ADNP,ADORA2A,ADTRP,AFF3,AGFG1,AGGF1,AGO1,AGO2,AGO4,AHI1,AJAP1,AJUBA,AKIP1,ALCAM,ALS2,ALX1,ALX4,AMBN,AMIGO1,AMOT,AMTN,ANG,ANGPT4,ANGPTL3,ANK3,ANKRD27,ANOS1,ANXA1,AP1AR,APAF1,APBB2,APLNR,APOB,APP,AQP3,AR,ARHGAP24,ARHGEF19,ARHGEF26,ARHGEF7,ARID2,ARL6,ARPC2,ARPIN,ASB4,ASPH,ASPN,ASTN2,ATF2,ATL1,AT…
Gene Ontology - Biological Process	positive regulation of gene expression	predicted (union)	612	510.4	1.65e-5	ACTA1, ACTA2,ACTR2,ACTR3,ACVR1B,ACVR2A,ACVRL1,ADAM19,ADAM8,ADRB2,ADTRP,AFDN,AGO1,AGO2,AGO3,AGO4,AHI1,AICDA,ALX1,ALX4,ANGEL2,ANK3,ANKRD49,APOB,APP,AR,ARID3B,ARMCX3,ARNT,ARNT2,ARNTL2,ASCL1,ASF1A,ATF2,ATF6,ATF7IP,ATM,ATMIN,ATOH1,ATP1B4,AUTS2,BACH1,BAG2,BAMBI,BARX2,BCAS3,BCL10,BCL11A,BCL11B,BCL9L,BCLAF1,BMP10,BMP7,BMPR1A,BMPR1B,BMPR2,BOLL,BPTF,BRD4,BRD7,BTRC,CAMK2N1,CAMK4,CAMKK2,CAND1,CARF,CASK,CASR,…
Gene Ontology - Biological Process	cell cycle	experimental (any)	99	60.83	1.65e-5	ABCB1, ACTR2,AGO4,AKAP9,AKT2,ALMS1,APAF1,APC,APPL1,ATF2,ATP2B4,ATRX,BCAT1,BCL2,BCL6,BMI1,BRCA1,BTG2,CDC25A,CDK19,CDK2AP1,CDK6,CENPQ,CEP152,CEP97,CKAP5,CLOCK,CNTRL,CSNK1A1,DDX3X,DLG1,DMTF1,E2F1,E2F2,E2F3,EGFR,FANCI,FIGN,FOXN3,HPGD,IL12A,IL1B,JADE1,JMY,KLHL42,KNL1,LATS1,LRP6,MDM4,MGA,MSH2,MSH6,MUC1,MYC,NAA50,NCAPG,NEK1,NIN,NIPBL,NSUN2,ORC4,PBRM1,PBX1,PCGF2,PDCD4,PER2,PHIP,PKD2,PRKAB2,PRKCE,PSMD9,PT…
Gene Ontology - Biological Process	cellular localization	predicted (union)	839	722.7	1.66e-5	ABCA1, ABCA12,ABCG1,ABHD17B,ACAP2,ACOT2,ACOT4,ACOX1,ACSL3,ACTN4,ACTR1A,ACTR2,ACTR3,ADCY1,ADCYAP1R1,ADGRE2,ADORA2A,ADRB2,AFDN,AGFG1,AGK,AGXT,AHCYL1,AHI1,AJUBA,AKAP12,AKAP5,AKAP6,ALS2,AMACR,AMOT,ANK3,ANKFY1,ANKRD13C,ANKRD27,ANKRD50,ANKS1B,ANP32B,AP1AR,AP1G1,AP1S2,AP1S3,AP3B1,AP3M1,AP3S2,AP4E1,AP4S1,AP5M1,APLNR,APP,APPBP2,APPL1,AR,ARF6,ARFGAP3,ARFIP1,ARIH2,ARL1,ARL2BP,ARL5A,ARL5B,ARL6,ARMCX3,ARPIN-A…
Gene Ontology - Biological Process	response to growth factor	predicted (union)	253	188.9	1.66e-5	ACAP2, ACVR2A,ACVR2B,ACVRL1,ADAM9,ADAMTS12,ADAMTS3,ANOS1,ANXA1,APAF1,APP,APPL1,ARF6,ARNT,ASCL1,ASPN,BAG4,BAIAP2,BAMBI,BCL9L,BDNF,BECN1,BMP10,BMP7,BMPER,BMPR1A,BMPR1B,BMPR2,CASK,CASR,CBL,CCBE1,CCN1,CDC5L,CDKN2B,CEP57,CFLAR,CGN,CILP,CITED2,CLDN1,CNKSR3,COL1A1,COL3A1,CREB1,CRKL,CTDSPL2,CXCL13,CXCL8,DCN,DDX5,DKK3,DUSP22,DUSP3,DUSP6,DYNC1LI2,EEF2K,EGFR,EGR3,EHD1,ELK1,EPB41L5,EPHA2,ERBB4,ERN1,FASLG,FAT…
Gene Ontology - Biological Process	positive regulation of apoptotic process	experimental (any)	48	22.57	1.75e-5	APAF1, APC,ARHGEF12,ATF2,BCL10,BCL2,BCL6,CASC2,CASP8,CDK19,CLU,DDX3X,DNM1L,E2F1,E2F3,EIF2S1,FAS,FASLG,FOXO1,FOXO3,HMGB1,HPGD,IL12A,JMY,MEF2C,MMP9,MOAP1,MYC,NCSTN,PDCD4,PPIF,PTEN,REST,RHOB,RPS7,SIRT2,SRPK2,TGFB1,TGFB2,TIAM1,TIMP3,TLR3,TNFRSF10B,TOP2A,TP53BP2,TP63,TRAF7,WNT5A
Gene Ontology - Biological Process	negative regulation of cell cycle	experimental (any)	46	21.24	1.79e-5	AKT2, APAF1,APC,ATF2,ATRX,BCL2,BCL6,BMI1,BRCA1,BTG2,CDK6,CLOCK,DLG1,E2F1,EGFR,FOXN3,HPGD,IL12A,JADE1,JMY,LATS1,MDM4,MGA,MSH2,MUC1,MYC,NSUN2,PCGF2,PDCD4,PKD2,PRKAB2,PSMD9,PTEN,PTPN3,RB1,RHOB,RRAGC,SMC1A,SOX2,STAG2,SUZ12,TGFB1,TGFB2,TP53BP2,USP47,ZNF207
Gene Ontology - Biological Process	regulation of transcription by RNA polymerase II	experimental (any)	133	89.08	1.82e-5	ACTR2, ADNP,AGO2,ARID4A,ARMCX3,ATF2,ATF7IP,ATP2B4,ATRX,AUTS2,BAZ1B,BCL6,BMI1,BMPR2,BRCA1,BTG2,CBX4,CDK6,CEBPB,CERS6,CLOCK,CPEB3,CXCL10,DDX3X,DICER1,DLG1,DMTF1,E2F1,E2F2,E2F3,EGFR,EGLN1,ERBB2,FASLG,FOXN2,FOXN3,FOXO1,FOXO3,FOXP3,GDF5,HIC2,HIF1A,HMGB1,HNRNPK,HOXA9,JAG1,JMY,KLF5,KLF9,LCORL,LRP6,LRRFIP1,MDM4,MED9,MEF2A,MEF2C,MEIS1,MGA,MUC1,MYC,MYEF2,NFAT5,NFIA,NFIB,NFKB1,NIPBL,NR2C2,NSD2,OSR1,PARP1,PA…
Gene Ontology - Biological Process	positive regulation of mRNA catabolic process	predicted (union)	29	12.02	1.84e-5	AGO2, BTG2,CNOT1,CNOT6L,CNOT7,CNOT8,CPEB3,DHX36,FTO,GTPBP1,HNRNPD,HNRNPR,METTL14,METTL16,METTL3,MOV10,NANOS1,PABPC1,PRR5L,RBM24,ROCK1,TNRC6B,TNRC6C,TOB1,TRIM71,YTHDF3,ZC3HAV1,ZFP36L1,ZFP36L2
Gene Ontology - Biological Process	regulation of protein kinase activity	experimental (any)	52	25.45	1.97e-5	ADNP, APC,ATP2B4,CCR7,CDC25A,CLU,CXCL10,DAXX,DDR2,DDX3X,DLG1,DUSP10,DUSP8,EGFR,EPHA4,ERBB2,FRS2,GNAQ,HIPK3,IGF1R,IL1B,IRAK1,LATS1,LRP6,MALT1,MAP2K3,MAP3K1,MAP3K2,NTF3,PDCD4,PKD2,PTEN,PTK2,RASGRP1,RB1,SASH1,SOCS1,SOCS4,SOCS5,SPRY2,TGFB1,TGFB2,TGFBR2,TIAM1,TLR3,TLR4,TNFRSF10B,TRAF7,UBE2N,VEGFA,WNK1,WNT5A
Gene Ontology - Biological Process	response to stimulus	experimental (any)	329	270.7	2.01e-5	ABCB1, ABCD3,ACAT1,ACTR2,ADGRG2,ADNP,AGO2,AGO4,AKAP9,AKT2,ANP32A,APAF1,APC,APOLD1,APPL1,ARHGAP21,ARHGEF12,ATF2,ATMIN,ATP11B,ATP2B4,ATRX,AUTS2,BAZ1B,BCL10,BCL2,BCL6,BMPR2,BOC,BRCA1,BTG2,BTN3A3,CADM1,CASC2,CASP8,CCL1,CCL20,CCR7,CD47,CDC25A,CDK19,CDK6,CEBPB,CLOCK,CLU,COL4A1,COL5A2,CORO2A,CPEB3,CSNK1A1,CXCL10,CYBRD1,CYP4V2,DAAM1,DAXX,DDAH1,DDHD2,DDR2,DDX3X,DERL1,DICER1,DLG1,DMD,DNM1L,DOCK10,DOCK4,DOC…
Gene Ontology - Biological Process	positive regulation of programmed cell death	experimental (any)	48	22.74	2.08e-5	APAF1, APC,ARHGEF12,ATF2,BCL10,BCL2,BCL6,CASC2,CASP8,CDK19,CLU,DDX3X,DNM1L,E2F1,E2F3,EIF2S1,FAS,FASLG,FOXO1,FOXO3,HMGB1,HPGD,IL12A,JMY,MEF2C,MMP9,MOAP1,MYC,NCSTN,PDCD4,PPIF,PTEN,REST,RHOB,RPS7,SIRT2,SRPK2,TGFB1,TGFB2,TIAM1,TIMP3,TLR3,TNFRSF10B,TOP2A,TP53BP2,TP63,TRAF7,WNT5A
WikiPathways	Viral Acute Myocarditis	experimental (any)	15	3.161	2.24e-5	BCL2, BNIP2,CASP8,DMD,IL12A,MMP9,PARP1,PIK3R1,RASA1,SGCB,SOCS1,STAT3,TGFB1,TLR3,TLR4
KEGG	Small cell lung cancer	experimental (any)	15	3.283	2.50e-5	AKT2, APAF1,BCL2,CDK6,COL4A1,E2F1,E2F2,E2F3,MYC,NFKB1,PIK3R1,PTEN,PTK2,RB1,SKP2
Gene Ontology - Biological Process	proteolysis	experimental (any)	89	53.5	2.55e-5	APAF1, APC,ASRGL1,BCL10,BRCA1,CASC2,CASP8,CDC25A,CLOCK,CLU,CSNK1A1,DDX3X,DERL1,DTX3L,EPHA4,FAS,FASLG,FBXL17,FBXL2,FBXO11,FBXO3,FMR1,GLG1,HIF1A,HMGB1,IL1B,KLHL15,KLHL42,KLK2,LATS1,MALT1,MDM4,MMP2,MMP9,MYC,NCSTN,NFKB1,OLR1,OTUD1,PARP1,PELI1,PLAT,PM20D2,PREPL,PSMD9,PTEN,PTK2,PTPN3,RECK,REST,RFFL,RNF103,RNF11,RNF185,RNF6,RPS6KA3,RPS7,SCRN1,SERPINI1,SIRT2,SKP2,SMAD7,SOCS4,SOCS5,SOCS6,SOX2,SPPL3,STAT3,…
Gene Ontology - Molecular Function	kinase activity	experimental (any)	80	45.23	2.63e-5	ADNP, AKT2,APC,ATP2B4,BAZ1B,BCL10,BMPR2,CCR7,CDC25A,CDK6,CLU,CSNK1A1,CXCL10,DAXX,DDR2,DDX3X,DLG1,DUSP10,DUSP8,EGFR,EPHA4,ERBB2,ETNK1,FAM20B,FGFRL1,FRS2,GNAQ,GNE,HIPK3,IGF1R,IL1B,IRAK1,LATS1,LRP6,MALT1,MAP2K3,MAP3K1,MAP3K2,MKNK2,NEK1,NTF3,PAN3,PDCD4,PFKFB2,PIK3C2A,PIK3R1,PKD2,PRKCE,PTEN,PTK2,RASGRP1,RB1,RPS6KA3,SASH1,SGK3,SLK,SNRK,SOCS1,SOCS4,SOCS5,SOCS6,SPRY2,SRPK2,TAF1,TESK2,TGFB1,TGFB2,TGFBR2,T…
Gene Ontology - Biological Process	programmed necrotic cell death	experimental (any)	10	1.459	2.72e-5	CASP8, DNM1L,FAS,FASLG,PELI1,PPIF,TICAM2,TLR3,TLR4,TRPM7
Gene Ontology - Molecular Function	DNA binding	experimental (any)	120	77.37	2.72e-5	ADNP, AGO2,AKAP9,ARID4A,ATF2,ATMIN,ATRX,BASP1,BCL2,BCL6,BRCA1,CBX4,CEBPB,CERS6,CLOCK,DDX3X,DICER1,E2F1,E2F2,E2F3,EGFR,FANCI,FOXN2,FOXN3,FOXO1,FOXO3,FOXP3,FUBP1,GTF2A1,GTF2I,HIC2,HIF1A,HMGB1,HMGB3,HNRNPK,HOXA9,KAT6A,KLF5,KLF9,LCORL,LRRFIP1,MEF2A,MEF2C,MEIS1,MGA,MMP9,MSH2,MSH6,MTPN,MUC1,MYC,MYEF2,NFAT5,NFIA,NFIB,NFKB1,NIPBL,NR2C2,NSD2,ORC4,PARP1,PBRM1,PBX1,PCBP1,PCGF2,PER2,PHF20,PHTF1,PKNOX1,POLR3B…
Gene Ontology - Biological Process	cellular response to mechanical stimulus	experimental (any)	14	2.959	2.80e-5	BCL10, CASP8,EGFR,FAS,IL1B,MAP3K1,MAP3K2,MTPN,MYD88,NFKB1,TGFB1,TLR3,TLR4,TNFRSF10B
Gene Ontology - Molecular Function	molecular_function	experimental (any)	563	525.1	2.92e-5	ABCB1, ABCD3,ACAT1,ACBD5,ACTR2,ADNP,AFTPH,AGGF1,AGO2,AGO4,AHSA2P,AKAP9,AKT2,ALMS1,ANKRD28,ANP32A,AP1AR,AP3M1,APAF1,APC,APPL1,ARHGAP21,ARHGEF12,ARID4A,ASRGL1,ATAD2B,ATF2,ATF7IP,ATMIN,ATP11B,ATP2B4,ATRX,ATXN10,AUTS2,B3GALNT1,B3GNT5,BASP1,BAZ1B,BCAT1,BCL10,BCL2,BCL6,BCL7A,BDH2,BMI1,BMPR2,BNIP2,BOC,BRCA1,BTG2,CADM1,CALD1,CAPRIN1,CASC2,CASP8,CBX4,CCDC14,CCDC9B,CCL1,CCL20,CCNG1,CCR7,CD47,CDC25A,CDK19,C…
Gene Ontology - Molecular Function	ubiquitin-like protein transferase activity	experimental (any)	34	13.33	2.92e-5	BMI1, BRCA1,CBX4,DNM1L,DTX3L,FBXO11,FBXO3,HECTD1,MALT1,MYCBP2,PELI1,PIAS3,PTEN,RFFL,RMND5A,RNF103,RNF11,RNF111,RNF185,RNF6,RPS7,SMAD7,STUB1,TAF1,TOPORS,TRAF7,TRIM2,TRIM33,TRIM59,UBE2N,UBR3,UBR5,VHL,WWP1
Gene Ontology - Biological Process	positive regulation of cellular metabolic process	predicted (union)	969	848.3	2.93e-5	ABAT, ABCD2,ACSL3,ACTA2,ACTN4,ACTR2,ACTR3,ACVR1B,ACVR1C,ACVR2A,ACVR2B,ACVRL1,ADAM8,ADAM9,ADCY1,ADCY2,ADCYAP1R1,ADGRF5,ADNP,ADRB2,ADTRP,AGO1,AGO2,AHI1,AICDA,AIFM1,AJUBA,AKAP12,AKAP8,ALG10B,ALS2,ALX1,ALX4,ANG,ANGPT4,ANKRD49,ANP32B,APAF1,APLNR,APP,APPL1,AR,ARID3B,ARL2BP,ARMCX3,ARNT,ARNT2,ARNTL2,ARPP19,ARRDC3,ASCL1,ASF1A,ASPH,ATAD1,ATF2,ATF6,ATF7IP,ATG10,ATG14,ATG5,ATM,ATMIN,ATOH1,ATP1B4,ATP2B4,ATP5I…
Gene Ontology - Biological Process	positive regulation of cell adhesion	experimental (any)	34	13.82	3.08e-5	BCL10, BCL6,CCR7,CD47,CDK6,DOCK5,DUSP10,EDIL3,ERBB2,FOXP3,HMGB1,ICAM1,ICOSLG,IL12A,IL1B,IRAK1,KIFAP3,MALT1,NFAT5,PIK3R1,PLEKHA2,PRKCE,RASGRP1,SMAD7,SOCS1,SOCS5,SOX2,TGFB1,TGFB2,TGFBR2,TPM1,UTRN,VEGFA,WNT5A
Gene Ontology - Biological Process	response to growth factor	predicted (intersection)	131	80.63	3.17e-5	ACVR2B, ACVRL1,ADAM9,ADAMTS12,ANOS1,ANXA1,APAF1,APPL1,ARNT,ASCL1,ASPN,BAMBI,BDNF,BMPER,BMPR1A,BMPR1B,BMPR2,CASK,CASR,CBL,CCBE1,CCN1,CDC5L,CEP57,CFLAR,CGN,CITED2,CLDN1,CNKSR3,CREB1,CRKL,DUSP3,EGFR,EHD1,EPB41L5,ERN1,FASLG,FER,FEZ1,FGF1,FGF12,FGF18,FGF2,FGF5,FGFRL1,FOXO3,FRS2,FSTL1,GATA6,GCLM,GCNT2,GDF5,GTF2F2,HAP1,HDAC2,HHIP,HNRNPA1,HPGD,HTRA2,IL1B,INSR,ITGA8,ITGB1BP1,ITGB3,KDM5B,KIF1B,KL,LEMD3,LTB…
Gene Ontology - Biological Process	stress-activated MAPK cascade	experimental (any)	27	9.646	3.34e-5	CCR7, DAXX,DLG1,DUSP10,EGFR,EPHA4,FAS,FOXO1,HIPK3,HMGB1,IGF1R,IL1B,IRAK1,MAP2K3,MAP3K2,MYC,NFKB1,PDCD4,RASGRP1,SASH1,TGFB2,TIAM1,TLR3,TLR4,UBE2N,VEGFA,WNT5A
KEGG	MicroRNAs in cancer	experimental (strong)	22	6.666	3.35e-5	ABCB1, BCL2,BMI1,BMPR2,CDC25A,E2F1,EGFR,ERBB2,HNRNPK,MARCKS,PDCD4,PTEN,RECK,SERPINB5,SOCS1,SPRY2,STAT3,TGFB2,TIMP3,TP63,TPM1,VEGFA
Gene Ontology - Cellular Component	protein-containing complex	experimental (any)	200	148.3	3.49e-5	ACTR2, AFTPH,AGO2,AGO4,AKAP9,AKT2,AP3M1,APAF1,APC,ARID4A,ATF7IP,ATP2B4,BCL10,BCL2,BMI1,BRCA1,CAPRIN1,CASP8,CBX4,CDK6,CEBPB,CEP97,CKAP5,CLOCK,CLU,CNTRL,COL4A1,COL5A2,CORO2A,CPEB3,CSNK1A1,DCAF10,DCAF11,DCAF8,DCP1A,DDX3X,DERL1,DICER1,DLG1,DMD,DNM1L,DTX3L,DYNC1LI2,E2F1,E2F2,E2F3,EGFR,EIF2S1,EIF4A2,ERBB2,EXOC8,FAS,FBXL17,FBXL2,FBXO11,FMR1,FOXO3,FOXP3,GID4,GPD1L,GPD2,GTF2A1,HIF1A,HMGB1,HNRNPH1,HNRNPK,H…
Gene Ontology - Biological Process	regulation of catalytic activity	experimental (strong)	62	33.09	3.87e-5	AKT2, APAF1,BCL10,BCL2,BCL6,BMI1,CASC2,CASP8,CDC25A,CLU,DAXX,DDAH1,DNM1L,DOCK4,DOCK7,DUSP10,EGFR,EGLN1,EIF4A2,ERBB2,FASLG,HMGB1,ICAM1,IGF1R,IL1B,IRAK1,ISCU,LRP6,MAP2K3,MEF2C,MSH2,MSH6,NTF3,PDCD4,PIK3R1,PPIF,PTEN,RASA1,RASGRP1,RECK,REST,RPS7,SERPINI1,SMAD7,SOCS1,SOCS6,SOX2,SPRY2,STAT3,STUB1,TGFB2,TGFBR2,TIAM1,TIMP3,TLR3,TNFRSF10B,TOPORS,TP63,TPM1,TRAF7,UBE2N,VEGFA
KEGG	Bladder cancer	experimental (any)	10	1.54	3.92e-5	E2F1, E2F2,E2F3,EGFR,ERBB2,MMP2,MMP9,MYC,RB1,VEGFA
KEGG	HIF-1 signaling pathway	experimental (any)	16	3.972	3.92e-5	AKT2, BCL2,EGFR,EGLN1,ERBB2,HIF1A,IGF1R,MKNK2,NFKB1,PDHA2,PFKFB2,PIK3R1,STAT3,TLR4,VEGFA,VHL
KEGG	Proteoglycans in cancer	experimental (any)	25	8.592	3.92e-5	AKT2, ARHGEF12,EGFR,ERBB2,FAS,FASLG,FGF12,FRS2,FZD6,HIF1A,IGF1R,MMP2,MMP9,MYC,PDCD4,PIK3R1,PTK2,STAT3,TGFB1,TGFB2,TIAM1,TIMP3,TLR4,VEGFA,WNT5A
Gene Ontology - Biological Process	positive regulation of protein ubiquitination	experimental (any)	16	3.931	3.97e-5	BCL10, BMI1,BRCA1,DERL1,FANCI,MALT1,MYCBP2,PELI1,PTEN,RNF111,SKP2,SMAD7,STUB1,TOPORS,UBE2N,WFS1
Gene Ontology - Biological Process	regulation of DNA-binding transcription factor activity	experimental (any)	36	15.28	4.08e-5	ATF2, BCL10,CLOCK,CLU,DDR2,EGLN1,FOXP3,FZD6,ICAM1,IL1B,IRAK1,JMY,LRP6,LRRFIP1,MALT1,MTPN,MYD88,NFKB1,PELI1,PKD2,PTEN,RB1,SGK3,SMAD7,SMARCA4,STAT3,TAF1,TGFB1,TLR3,TLR4,TRIM38,UBE2N,USP7,VEGFA,WFS1,WNT5A
WikiPathways	Interactions between immune cells and microRNAs in tumor microenvironment	experimental (any)	9	1.135	4.11e-5	CXCL10, NFKB1,PIAS3,SOCS1,STAT3,TGFB1,TGFB2,TGFBR2,TLR4
Gene Ontology - Molecular Function	ubiquitin-protein transferase activity	experimental (any)	32	12.36	4.11e-5	BMI1, BRCA1,DNM1L,DTX3L,FBXO11,FBXO3,HECTD1,MALT1,MYCBP2,PELI1,PTEN,RFFL,RMND5A,RNF103,RNF11,RNF111,RNF185,RNF6,RPS7,SMAD7,STUB1,TAF1,TOPORS,TRAF7,TRIM2,TRIM33,TRIM59,UBE2N,UBR3,UBR5,VHL,WWP1
Gene Ontology - Biological Process	immune system development	experimental (any)	61	32.71	4.31e-5	AGO4, ARID4A,BCL2,BCL6,BMI1,CASP8,CCR7,CDK6,CEBPB,DOCK10,DUSP10,ERBB2,FOXO3,FOXP3,HIF1A,HMGB1,HMGB3,HOXA9,IL12A,IREB2,JAG1,KAT6A,MALT1,MEF2C,MEIS1,MKNK2,MMP9,MSH2,MSH6,MYC,NSD2,PARP1,PBX1,PIAS3,PIK3R1,PKNOX1,PSMD9,PTBP3,PURB,RASGRP1,RB1,REST,SATB1,SFXN1,SMAD7,SNRK,SOCS1,SOCS5,STAT3,TCF21,TGFB1,TGFB2,TGFBR2,TGFBR3,TLR3,TLR4,TNRC6B,TOP2A,VEGFA,WDR7,WNT5A
Gene Ontology - Biological Process	regulation of organelle organization	experimental (any)	73	41.79	4.49e-5	ACTR2, AKAP9,AKT2,ALMS1,AP1AR,APC,ATF7IP,ATMIN,ATRX,AUTS2,BCL2,BCL6,BRCA1,CASP8,CCR7,CD47,CEP97,CLU,DDHD2,DLG1,DNM1L,E2F1,FMR1,FOXP3,HIF1A,ICAM1,IL1B,JMY,LATS1,LIMCH1,LNPK,MEF2C,MMP9,MOAP1,MTPN,MUC1,MYC,MYCBP2,NAV3,NIN,NIPBL,NSD3,NTF3,PARP1,PHIP,PIK3R1,PPIF,PRKCE,PTK2,RAB6C,RASA1,RB1,RESF1,RHOQ,SEMA5A,SET,SIRT2,SLAIN2,SMC1A,STAG2,SYNE2,TET1,TGFB1,TOP2A,TP53BP2,TP63,TPM1,UBE2N,UBR5,USP7,VEGFA,WNT5…
Gene Ontology - Biological Process	positive regulation of transcription, DNA-templated	predicted (union)	478	393	4.91e-5	ACTA2, ACTR2,ACTR3,ACVR1B,ACVR2A,ACVRL1,ADRB2,AGO1,AGO2,AHI1,AICDA,ALX1,ALX4,ANKRD49,APP,AR,ARID3B,ARMCX3,ARNT,ARNT2,ARNTL2,ASCL1,ASF1A,ATF2,ATF6,ATF7IP,ATM,ATMIN,ATOH1,ATP1B4,AUTS2,BACH1,BAMBI,BARX2,BCAS3,BCL10,BCL11B,BCL9L,BCLAF1,BMP10,BMP7,BMPR1A,BMPR1B,BMPR2,BPTF,BRD4,BRD7,BTRC,CAMK4,CAMKK2,CAND1,CARF,CASK,CBFB,CCN1,CCNT1,CCNT2,CCPG1,CD28,CD38,CD80,CD86,CDC5L,CDC73,CDH1,CDK8,CDK9,CDKN2B,CDON,…
Gene Ontology - Biological Process	negative regulation of translation	predicted (union)	58	31.96	4.97e-5	AGO1, AGO2,AGO3,AGO4,ANG,BTG2,CAPRIN1,CELF1,CNOT1,CNOT6L,CPEB3,DHX36,EIF2AK2,EIF2AK3,EIF2S1,EIF4E,EIF4E2,EIF4EBP2,EIF4EBP3,EIF4G1,ENC1,FMR1,FTO,HNRNPD,HNRNPR,IGF2BP1,IGF2BP3,ILF3,IREB2,LARP1,METTL14,METTL16,METTL3,MOV10,NANOS1,NCL,PAIP2,PAIP2B,PURA,RBM24,RBM3,ROCK1,SAMD4A,STAT3,SYNCRIP,TIA1,TNRC6A,TNRC6B,TNRC6C,TOB1,TPR,TRIM71,TSC1,XRN1,YTHDF3,ZFP36L1,ZFP36L2,ZNF540
Gene Ontology - Biological Process	positive regulation of signal transduction	experimental (any)	90	55.28	5.13e-5	APAF1, AUTS2,BCL10,BCL2,BMPR2,CASP8,CCR7,DAXX,DDX3X,DNM1L,E2F1,EGFR,EPHA4,ERBB2,FAS,FASLG,FRS2,GDF5,HIF1A,HMGB1,ICAM1,IGF1R,IL12A,IL1B,IRAK1,ITSN2,JAG1,LARS,MALT1,MAP2K3,MAP3K1,MAP3K2,MMP9,MOAP1,MRAP2,MYD88,NFAT5,NFKB1,NTF3,PAG1,PARP1,PARP9,PDCD4,PELI1,PHIP,PIK3R1,PKD2,PPIF,PRKCE,PSMD9,PTEN,PTK2,RASGRP1,RECK,RPS7,RTN4,SASH1,SEMA5A,SKP2,SMARCA4,SOCS1,SOX2,SPIN1,SPPL3,SPRY2,STAT3,TAF1,TBL1XR1,TGFB1…
Gene Ontology - Biological Process	biosynthetic process	experimental (any)	260	206.2	5.15e-5	ABCD3, ACAT1,ACTR2,ADNP,AGO2,AGO4,AKT2,APPL1,ARID4A,ARMCX3,ATF2,ATF7IP,ATMIN,ATP2B4,ATRX,AUTS2,B3GNT5,BASP1,BAZ1B,BCAT1,BCL10,BCL2,BCL6,BCL7A,BDH2,BMI1,BMPR2,BRCA1,BTG2,CAPRIN1,CBX4,CCR7,CD47,CDK2AP1,CDK6,CEBPB,CERS6,CLOCK,CLU,CPEB3,CXCL10,DAXX,DDAH1,DDHD2,DDR2,DDX3X,DICER1,DLG1,DMD,DMTF1,DSE,DTX3L,E2F1,E2F2,E2F3,EDRF1,EGFR,EGLN1,EIF1AX,EIF2S1,EIF4A2,EIF4EBP2,EIF5,ELOVL4,ELOVL7,ERBB2,ETNK1,FAM3C,…
Gene Ontology - Biological Process	extrinsic apoptotic signaling pathway via death domain receptors	experimental (any)	14	3.121	5.15e-5	BCL2, BRCA1,CASP8,DAXX,DDX3X,FAS,FASLG,ICAM1,MOAP1,PIK3R1,PTEN,RFFL,TIMP3,TNFRSF10B
Gene Ontology - Biological Process	cell morphogenesis	predicted (union)	313	245.2	5.51e-5	ACTN4, ACTR2,ADAM8,ADARB1,ADCY1,ADNP,ADORA2A,AGO4,AKIP1,ALCAM,ALS2,AMIGO1,ANK3,ANKRD27,ANOS1,ANXA1,AP1AR,APBB2,APP,AR,ARHGEF26,ARHGEF7,ARPC2,ARPIN,ATL1,ATOH1,ATP8A2,AUTS2,B4GALT5,B4GALT6,BAIAP2,BAMBI,BCL11A,BCL11B,BCL9L,BDNF,BMP7,BMPR1B,BMPR2,BOC,BRWD1,BRWD3,BVES,CABP4,CAMSAP1,CAPRIN1,CASP9,CDC42EP4,CDH11,CDK5R1,CHL1,CHN1,CNTN2,COBL,COCH,CORO1C,CREB1,CRKL,CRPPA,CSNK1A1,CTNNA2,CUL3,CUX1,DACT2,DAG1…
Gene Ontology - Biological Process	stress-activated protein kinase signaling cascade	experimental (any)	27	9.93	5.55e-5	CCR7, DAXX,DLG1,DUSP10,EGFR,EPHA4,FAS,FOXO1,HIPK3,HMGB1,IGF1R,IL1B,IRAK1,MAP2K3,MAP3K2,MYC,NFKB1,PDCD4,RASGRP1,SASH1,TGFB2,TIAM1,TLR3,TLR4,UBE2N,VEGFA,WNT5A
Gene Ontology - Molecular Function	protein kinase binding	experimental (any)	45	21.03	5.67e-5	APC, APPL1,ATF2,ATP2B4,BCL10,CDC25A,CEP152,DAXX,DLG1,DOCK4,DUSP10,E2F1,EGFR,EPHA4,FOXO3,FRS2,HIF1A,LATS1,MAP2K3,MAP3K1,MAP3K2,MARCKS,MEF2A,MSH2,NBEA,PARP1,PFKFB2,PIK3R1,PTEN,PTK2,PTPN14,RAB11FIP2,RFFL,RPS6KA3,RPS7,SASH1,SOCS1,SOCS5,SPRY2,STAT3,TGFBR2,TIAM1,TOP2A,UTRN,WNK1
Gene Ontology - Biological Process	positive regulation of hydrolase activity	experimental (any)	49	24.44	6.33e-5	AHSA2P, AKT2,APAF1,ARHGAP21,ARHGEF12,BCL10,BNIP2,CASC2,CASP8,CCR7,DDX3X,DNM1L,DOCK10,DOCK4,DOCK7,EGFR,EIF5,EPHA4,ERBB2,FAS,FASLG,GAPVD1,GNAQ,HMGB1,ICAM1,LARS,MEF2C,MSH2,MSH6,MTMR9,MYC,MYO9A,NTF3,RAB11FIP2,RABGAP1,RAPGEF6,RASA1,RASGRP1,RASGRP3,REST,RP2,STAT3,STXBP5,TIAM1,TNFRSF10B,TOR1AIP2,TPM1,VEGFA,WNT5A
Gene Ontology - Biological Process	regulation of cell-cell adhesion	experimental (any)	33	13.7	6.49e-5	BCL10, BCL6,CCR7,CD47,CEBPB,DLG1,DUSP10,ERBB2,FOXP3,HMGB1,ICAM1,ICOSLG,IL12A,IL1B,IRAK1,JAG1,KIFAP3,MALT1,NFAT5,PELI1,PIK3R1,PPARA,PTK2,RASGRP1,SMAD7,SOCS1,SOCS5,SOCS6,SOX2,TGFB1,TGFBR2,WNK1,WNT5A
Gene Ontology - Biological Process	positive regulation of DNA-binding transcription factor activity	experimental (any)	26	9.443	6.62e-5	ATF2, BCL10,CLOCK,CLU,DDR2,ICAM1,IL1B,IRAK1,JMY,LRP6,LRRFIP1,MALT1,MTPN,MYD88,NFKB1,PTEN,SMARCA4,STAT3,TAF1,TGFB1,TLR3,TLR4,TRIM38,UBE2N,VEGFA,WNT5A
Gene Ontology - Biological Process	positive regulation of RNA biosynthetic process	predicted (union)	508	422.1	6.74e-5	ACTA2, ACTN4,ACTR2,ACTR3,ACVR1B,ACVR2A,ACVRL1,ADRB2,AGO1,AGO2,AHI1,AICDA,ALX1,ALX4,ANKRD49,APP,AR,ARID3B,ARL2BP,ARMCX3,ARNT,ARNT2,ARNTL2,ASCL1,ASF1A,ATF2,ATF6,ATF7IP,ATM,ATMIN,ATOH1,ATP1B4,AUTS2,BACH1,BAMBI,BARX2,BCAS3,BCL10,BCL11B,BCL9L,BCLAF1,BMP10,BMP7,BMPR1A,BMPR1B,BMPR2,BPTF,BRD4,BRD7,BTRC,CAMK4,CAMKK2,CAND1,CARF,CASK,CBFB,CCN1,CCNT1,CCNT2,CCPG1,CD28,CD38,CD80,CD86,CDC5L,CDC73,CDH1,CDK8,CDK9…
Gene Ontology - Biological Process	regulation of stress-activated MAPK cascade	experimental (any)	23	7.741	6.76e-5	CCR7, DAXX,DLG1,DUSP10,EGFR,EPHA4,FAS,FOXO1,HIPK3,HMGB1,IGF1R,IL1B,MAP3K2,MYC,PDCD4,RASGRP1,SASH1,TGFB2,TIAM1,TLR3,TLR4,VEGFA,WNT5A
Gene Ontology - Biological Process	response to molecule of bacterial origin	experimental (any)	28	10.66	6.92e-5	BCL10, CASP8,CCR7,CDK19,CEBPB,CXCL10,DUSP10,FASLG,HMGB1,HPGD,ICAM1,IL12A,IL1B,IRAK1,MALT1,MEF2C,NFKB1,PDCD4,PELI1,PRKCE,PTGFR,RPS6KA3,SASH1,SIRT2,TGFB1,TICAM2,TLR4,WNT5A
Gene Ontology - Molecular Function	catalytic activity	experimental (any)	263	208.6	7.26e-5	ABCB1, ABCD3,ACAT1,ADNP,AGO2,AHSA2P,AKAP9,AKT2,APAF1,APC,ARHGAP21,ARHGEF12,ASRGL1,ATF2,ATF7IP,ATP11B,ATP2B4,ATRX,B3GALNT1,B3GNT5,BAZ1B,BCAT1,BCL10,BCL2,BCL6,BDH2,BMI1,BMPR2,BNIP2,BRCA1,CASC2,CASP8,CBX4,CCR7,CDC25A,CDK6,CEMIP2,CLOCK,CLU,CSNK1A1,CXCL10,CYBRD1,CYP4V2,DAXX,DCP1A,DDAH1,DDR2,DDX3X,DDX46,DDX55,DICER1,DLG1,DNM1L,DOCK10,DOCK4,DOCK7,DSE,DTX3L,DUSP10,DUSP8,DYNC1LI2,ECI2,EGFR,EGLN1,EIF4A2,EI…
Gene Ontology - Molecular Function	transcription regulatory region DNA binding	experimental (any)	53	26.95	7.26e-5	AGO2, ATF2,ATMIN,BASP1,BCL6,BRCA1,CBX4,CEBPB,CLOCK,E2F1,E2F2,E2F3,FOXO3,FOXP3,HIF1A,HMGB1,HNRNPK,HOXA9,KLF5,LRRFIP1,MEF2A,MEF2C,MEIS1,MUC1,MYC,NFAT5,NFIA,NFIB,NFKB1,NR2C2,PARP1,PBX1,PER2,PPARA,RB1,REST,SATB1,SMAD7,SMARCA4,SOX2,SP1,STAT3,SUZ12,TAF1,TAF5,TBL1XR1,TCF21,TGFB1,TGIF1,TP63,WNT5A,ZBTB20,ZNF217
Gene Ontology - Biological Process	tissue morphogenesis	experimental (any)	47	23.18	7.30e-5	APAF1, BCL10,BCL2,BMPR2,BTBD7,COL4A1,CXCL10,DAAM1,DLG1,EGFR,EGLN1,EPHA4,EXOC5,FRS2,FZD6,HIF1A,JAG1,LIN7C,MDM4,MEF2C,MIB1,MPP5,MYC,MYO9A,OSR1,PBX1,PKD2,PLOD3,PRICKLE2,PSMD9,PTEN,RHOB,RPS7,SERPINB5,SETD2,SMAD7,SPRY2,TCF21,TGFB1,TGFB2,TGFBR2,TGFBR3,TIAM1,TP63,TPM1,VEGFA,WNT5A
Gene Ontology - Biological Process	negative regulation of intracellular signal transduction	experimental (any)	39	17.71	7.34e-5	ATP2B4, BCL2,BCL6,CASC2,CASP8,CLU,DDX3X,DLG1,DUSP10,DUSP8,EPM2A,FOXO1,GPD1L,HIF1A,HIPK3,IGF1R,IL1B,IVNS1ABP,MMP9,MRAP2,MUC1,MYC,PDCD4,PKD2,PLEKHA1,PPIF,PTEN,RASA1,RFFL,SESN1,SPRY2,SPRY4,TGFB2,TIMP3,TLR4,TRIM59,USP47,WFS1,WWC2
Gene Ontology - Molecular Function	DNA-binding transcription factor activity, RNA polymerase II-specific	predicted (union)	542	450.9	7.35e-5	ADNP, AEBP2,AHCTF1,ALX1,ALX4,AR,ARID2,ARID3B,ARNT,ARNT2,ARNTL2,ASCL1,ASCL4,ATF2,ATF6,ATF7,ATOH1,ATOH7,BACH1,BARX2,BBX,BCL11A,BCL11B,BHLHE41,BMPR1A,BNC1,BNC2,BTG2,CAMTA1,CARF,CARHSP1,CBFB,CC2D1B,CDC5L,CDX4,CEBPA,CEBPD,CERS6,CGGBP1,CNBP,CREB1,CREB3L2,CREB5,CREBL2,CREBRF,CSRNP2,CSRNP3,CTCF,CTCFL,DBX2,DLX2,DLX3,DMRT3,DMRTC2,DNMT3B,DR1,DUXA,E2F2,E2F3,E2F6,E2F7,EBF1,EBF3,EGR3,EHF,ELF2,ELF4,ELK1,ELK4,EL…
Gene Ontology - Biological Process	chromosome organization	experimental (any)	68	38.62	7.42e-5	AGO4, APC,ARID4A,ATF2,ATF7IP,ATRX,AUTS2,BAZ1B,BCL6,BMI1,BRCA1,CBX4,CENPQ,CLOCK,DAXX,DDX3X,DTX3L,FMR1,FOXP3,HMGB1,HMGB3,IL1B,JADE1,JADE3,KANSL3,KAT6A,KNL1,LATS1,MSH2,MUC1,MYC,NAA50,NCAPG,NIPBL,NSD2,NSD3,PARP1,PBRM1,PCGF2,PER2,PHF20,PURA,RB1,RESF1,REST,RSF1,SATB1,SET,SETD1B,SETD2,SIRT2,SMARCA4,SMC1A,SOX2,SPIN1,STAG2,SUZ12,TAF1,TAF5,TET1,TGFB1,TOP2A,TP63,UBE2N,UBR5,USP7,VEGFA,ZNF207
Gene Ontology - Biological Process	cellular response to growth factor stimulus	predicted (intersection)	124	77.12	7.61e-5	ACVR2B, ACVRL1,ADAM9,ADAMTS12,ANOS1,ANXA1,APAF1,APPL1,ARNT,ASPN,BAMBI,BDNF,BMPER,BMPR1A,BMPR1B,BMPR2,CASK,CASR,CBL,CCBE1,CCN1,CDC5L,CEP57,CFLAR,CGN,CITED2,CLDN1,CNKSR3,CREB1,CRKL,DUSP3,EGFR,EHD1,EPB41L5,ERN1,FEZ1,FGF1,FGF12,FGF18,FGF2,FGF5,FGFRL1,FOXO3,FRS2,FSTL1,GATA6,GCLM,GCNT2,GDF5,GTF2F2,HAP1,HDAC2,HHIP,HNRNPA1,HPGD,HTRA2,IL1B,INSR,ITGA8,ITGB1BP1,ITGB3,KDM5B,KIF1B,KL,LEMD3,LTBP1,LTBP2,MAGI2,M…
Gene Ontology - Biological Process	cellular response to organic cyclic compound	experimental (any)	42	19.78	7.63e-5	ACTR2, AKAP9,ATP2B4,BRCA1,CASP8,CEBPB,CLOCK,CLU,DAXX,DNM1L,EGFR,FOXO1,FOXO3,GPAM,ICAM1,IL1B,KLF5,KLF9,LATS1,LRP6,MEF2C,NFKB1,NR2C2,PARP1,PGRMC2,PKD2,PLPP1,PPARA,RB1,REST,RNF6,SIRT2,SKP2,SMARCA4,STAT3,TAF1,TCF21,TGFB1,TLR3,TP63,UBR5,ZCCHC3
Gene Ontology - Biological Process	positive regulation of protein phosphorylation	experimental (any)	58	31.17	7.63e-5	ADNP, AKAP9,AKT2,ATP2B4,BCL2,BMPR2,CCR7,CDK2AP1,CLU,DAXX,DDR2,DDX3X,DLG1,DOCK7,EGFR,EPHA4,ERBB2,FAS,FMR1,FRS2,HMGB1,ICAM1,IGF1R,IL12A,IL1B,IRAK1,LATS1,LIMCH1,MALT1,MAP2K3,MAP3K1,MAP3K2,MMP9,NTF3,PARP9,PKD2,PRKCE,PTEN,PTK2,RASGRP1,SASH1,SOCS1,SOX2,SPRY2,STAT3,TGFB1,TGFB2,TGFBR2,TIAM1,TLR3,TLR4,TNFRSF10B,TRAF7,UBE2N,VEGFA,WNK1,WNK3,WNT5A
Gene Ontology - Biological Process	positive regulation of nucleic acid-templated transcription	predicted (union)	507	421.8	7.66e-5	ACTA2, ACTN4,ACTR2,ACTR3,ACVR1B,ACVR2A,ACVRL1,ADRB2,AGO1,AGO2,AHI1,AICDA,ALX1,ALX4,ANKRD49,APP,AR,ARID3B,ARL2BP,ARMCX3,ARNT,ARNT2,ARNTL2,ASCL1,ASF1A,ATF2,ATF6,ATF7IP,ATM,ATMIN,ATOH1,ATP1B4,AUTS2,BACH1,BAMBI,BARX2,BCAS3,BCL10,BCL11B,BCL9L,BCLAF1,BMP10,BMP7,BMPR1A,BMPR1B,BMPR2,BPTF,BRD4,BRD7,BTRC,CAMK4,CAMKK2,CAND1,CARF,CASK,CBFB,CCN1,CCNT1,CCNT2,CCPG1,CD28,CD38,CD80,CD86,CDC5L,CDC73,CDH1,CDK8,CDK9…
Gene Ontology - Biological Process	regulation of stress-activated protein kinase signaling cascade	experimental (any)	23	7.822	7.73e-5	CCR7, DAXX,DLG1,DUSP10,EGFR,EPHA4,FAS,FOXO1,HIPK3,HMGB1,IGF1R,IL1B,MAP3K2,MYC,PDCD4,RASGRP1,SASH1,TGFB2,TIAM1,TLR3,TLR4,VEGFA,WNT5A
WikiPathways	Breast cancer pathway	experimental (any)	20	5.998	7.86e-5	AKT2, APC,BRCA1,CDK6,CSNK1A1,E2F1,E2F2,E2F3,EGFR,ERBB2,FZD6,IGF1R,LRP6,MYC,PARP1,PIK3R1,PTEN,RB1,SP1,WNT5A
WikiPathways	miRNA Regulation of DNA Damage Response	experimental (any)	13	2.715	7.86e-5	APAF1, BRCA1,CASP8,CCNG1,CDC25A,CDK6,E2F1,FAS,MYC,RB1,SESN1,SMC1A,TNFRSF10B
Gene Ontology - Biological Process	enzyme linked receptor protein signaling pathway	experimental (any)	61	33.48	8.18e-5	ACTR2, AKT2,APC,APPL1,BMPR2,COL4A1,DDR2,EGFR,EIF4EBP2,EPHA4,ERBB2,FASLG,FERMT2,FGF12,FGFRL1,FMOD,FOXO1,FRS2,GDF5,GLG1,HIF1A,HNRNPH1,HPGD,IGF1R,IL1B,IRAK1,LIFR,MMP2,MMP9,NCSTN,NTF3,PARP1,PDCD4,PHIP,PIK3C2A,PIK3R1,PLEKHA1,PTEN,PTK2,PTPN3,RASA1,RHOQ,RTN4,SIRT2,SLC9A6,SMAD7,SOCS1,SOCS4,SOCS5,SPRY2,STAT3,STUB1,TGFB1,TGFB2,TGFBR2,TGFBR3,TIAM1,TRIM33,VEGFA,WNT5A,ZFYVE16
Gene Ontology - Cellular Component	chromatin	predicted (union)	628	534.4	8.42e-5	ADNP, AEBP2,AHCTF1,ALX1,ALX4,ANP32E,AR,ARID2,ARID3B,ARNT,ARNT2,ARNTL2,ASCL1,ASCL4,ASF1A,ATF2,ATF6,ATF7,ATOH1,ATOH7,BACH1,BARX2,BAZ1A,BAZ2A,BBX,BCAS3,BCL11A,BCL11B,BHLHE41,BICRAL,BMPR1A,BNC1,BNC2,BPTF,BTG2,CAMTA1,CAPN2,CARF,CARHSP1,CBFB,CBX5,CBX8,CC2D1B,CCND2,CDC5L,CDX4,CEBPA,CEBPD,CENPA,CENPC,CERS6,CGGBP1,CHEK1,CITED2,CNBP,CPSF6,CREB1,CREB3L2,CREB5,CREBL2,CREBRF,CSNK2A1,CSRNP2,CSRNP3,CTCF,CTCFL,C…
Gene Ontology - Molecular Function	protein serine/threonine kinase activity	experimental (any)	53	27.15	8.46e-5	AKT2, APC,ATP2B4,BMPR2,CDC25A,CDK6,CSNK1A1,CXCL10,DAXX,DDX3X,DUSP10,DUSP8,EGFR,EPHA4,ERBB2,FRS2,HIPK3,IGF1R,IL1B,IRAK1,LATS1,LRP6,MAP2K3,MAP3K1,MAP3K2,MKNK2,NTF3,PDCD4,PKD2,PRKCE,PTEN,RASGRP1,RB1,RPS6KA3,SASH1,SLK,SNRK,SPRY2,SRPK2,TAF1,TESK2,TGFB1,TGFBR2,TGFBR3,TIAM1,TLR4,TRAF7,TRPM7,UBE2N,VEGFA,WNK1,WNK3,WNT5A
Gene Ontology - Biological Process	cellular response to growth factor stimulus	predicted (union)	238	180.7	8.58e-5	ACAP2, ACVR2A,ACVR2B,ACVRL1,ADAM9,ADAMTS12,ADAMTS3,ANOS1,ANXA1,APAF1,APP,APPL1,ARF6,ARNT,ASPN,BAG4,BAIAP2,BAMBI,BCL9L,BDNF,BECN1,BMP10,BMP7,BMPER,BMPR1A,BMPR1B,BMPR2,CASK,CASR,CBL,CCBE1,CCN1,CDC5L,CDKN2B,CEP57,CFLAR,CGN,CILP,CITED2,CLDN1,CNKSR3,COL1A1,COL3A1,CREB1,CRKL,CTDSPL2,CXCL13,CXCL8,DCN,DDX5,DKK3,DUSP22,DUSP3,DYNC1LI2,EEF2K,EGFR,EGR3,EHD1,EPB41L5,ERBB4,ERN1,FAT4,FBN1,FEZ1,FGF1,FGF10,FGF12,…
Gene Ontology - Biological Process	positive regulation of immune system process	experimental (any)	62	34.29	8.62e-5	ACTR2, APPL1,BCL10,BCL2,BCL6,CADM1,CASP8,CCL1,CCL20,CCR7,CD47,CLU,CXCL10,DUSP10,FOXO3,FOXP3,HIF1A,HMGB1,ICAM1,ICOSLG,IL12A,IL1B,IRAK1,JAG1,MALT1,MAP3K1,MEF2C,MSH2,MUC1,MYD88,NFKB1,NSD2,PAG1,PARP9,PDGFD,PELI1,PIK3R1,PLEKHA1,POLR3B,PRKCE,PSMD9,PTK2,RAB11FIP2,RASGRP1,RB1,RPS6KA3,RTN4,SOCS1,SOCS5,SPPL3,STAT3,TGFB1,TGFB2,TGFBR2,TICAM2,TLR3,TLR4,UBE2N,VEGFA,WNK1,WNT5A,ZCCHC3
Gene Ontology - Biological Process	response to lipopolysaccharide	experimental (any)	27	10.21	8.69e-5	BCL10, CASP8,CCR7,CDK19,CEBPB,CXCL10,DUSP10,FASLG,HMGB1,HPGD,ICAM1,IL12A,IL1B,IRAK1,MALT1,MEF2C,NFKB1,PDCD4,PELI1,PRKCE,PTGFR,RPS6KA3,SASH1,TGFB1,TICAM2,TLR4,WNT5A
Gene Ontology - Biological Process	cellular protein modification process	predicted (intersection)	558	462	8.86e-5	AAK1, ABCA1,ACP1,ACVR1C,ACVR2B,ACVRL1,ADAM8,ADAM9,ADARB1,ADCY2,ADNP,AIDA,AKAP12,ALG10B,ALG6,ALG9,ALS2,ANAPC1,ANAPC10,ANAPC7,ANG,ANGPT4,ANXA1,AR,ARNT,ARPP19,ART4,ASB15,ASB4,ASB6,ATM,ATP2B4,B3GALNT2,B3GAT2,B3GNT3,B3GNT5,B4GAT1,BAG2,BCL11A,BDNF,BLMH,BMPER,BMPR1A,BMPR1B,BMPR2,BOD1,BRCC3,BRD7,BUB1,CAB39,CAMKK2,CAMKMT,CAMTA1,CASK,CASR,CBFB,CBL,CBLL1,CBX4,CBX8,CCN1,CCNG1,CCNL1,CCR5,CCR7,CD80,CDC25A,CDC4…
Gene Ontology - Biological Process	protein modification process	predicted (intersection)	558	462	8.86e-5	AAK1, ABCA1,ACP1,ACVR1C,ACVR2B,ACVRL1,ADAM8,ADAM9,ADARB1,ADCY2,ADNP,AIDA,AKAP12,ALG10B,ALG6,ALG9,ALS2,ANAPC1,ANAPC10,ANAPC7,ANG,ANGPT4,ANXA1,AR,ARNT,ARPP19,ART4,ASB15,ASB4,ASB6,ATM,ATP2B4,B3GALNT2,B3GAT2,B3GNT3,B3GNT5,B4GAT1,BAG2,BCL11A,BDNF,BLMH,BMPER,BMPR1A,BMPR1B,BMPR2,BOD1,BRCC3,BRD7,BUB1,CAB39,CAMKK2,CAMKMT,CAMTA1,CASK,CASR,CBFB,CBL,CBLL1,CBX4,CBX8,CCN1,CCNG1,CCNL1,CCR5,CCR7,CD80,CDC25A,CDC4…
Gene Ontology - Biological Process	regulation of RNA metabolic process	predicted (intersection)	525	431.8	8.86e-5	ACTR3, ACVR2B,ACVRL1,ADAM8,ADNP,AEBP2,AGO1,AGO2,ALX1,ALX4,ANGEL2,ANXA4,APBB2,AR,ARID2,ARID3B,ARNT,ARNT2,ASCL1,ATF7,ATF7IP,ATM,ATMIN,ATP2B4,BACH1,BAHD1,BAMBI,BARX2,BBS7,BBX,BCAS3,BCL11A,BCL7A,BLZF1,BMPER,BMPR1A,BMPR1B,BMPR2,BNC1,BNC2,BRD7,BRIP1,BTG1,CAMKK2,CAMTA1,CASK,CBFB,CBX4,CBX8,CCN1,CCPG1,CD28,CD38,CD80,CDC5L,CDC73,CDK13,CDK6,CDON,CDYL2,CELF5,CENPF,CFLAR,CHD7,CHEK1,CHUK,CITED2,CKAP2,CNBP,CNOT…
Gene Ontology - Cellular Component	nuclear body	predicted (union)	271	211.4	8.97e-5	ACTN4, AFDN,AFF2,AFF3,AGO4,ALX1,ANGEL2,ANKS1B,API5,AR,ARNT,ASCC3,ATF7IP,ATMIN,ATPAF2,BARD1,BAZ2A,BCAS2,BCLAF1,BDNF,BMP2K,BNIP3L,BRD2,CBLL1,CBX4,CCNL1,CDC5L,CDK13,CDK9,CELF3,CENPC,CIR1,CKAP4,CNOT7,COPS4,CPSF6,CREBRF,CRTC1,CSNK1A1,CTR9,DAXX,DAZAP2,DDX17,DDX20,DDX46,DHX36,DHX8,DHX9,DRG1,DUSP10,DYRK3,E2F7,EAF1,ELF2,ELF4,EPAS1,ERBIN,FAM107A,FAM118B,FAM76B,FBXL3,FBXL4,FLI1,FMR1,FNBP4,FNDC1,FTO,GAR1,GAT…
Gene Ontology - Cellular Component	nuclear chromatin	predicted (union)	584	496.8	8.97e-5	ADNP, AEBP2,AHCTF1,ALX1,ALX4,ANP32E,AR,ARID2,ARID3B,ARNT,ARNT2,ARNTL2,ASCL1,ASCL4,ASF1A,ATF2,ATF6,ATF7,ATOH1,ATOH7,BACH1,BARX2,BAZ1A,BBX,BCL11A,BCL11B,BHLHE41,BICRAL,BMPR1A,BNC1,BNC2,BPTF,BTG2,CAMTA1,CARF,CARHSP1,CBFB,CBX5,CBX8,CC2D1B,CDC5L,CDX4,CEBPA,CEBPD,CENPA,CENPC,CERS6,CGGBP1,CITED2,CNBP,CPSF6,CREB1,CREB3L2,CREB5,CREBL2,CREBRF,CSNK2A1,CSRNP2,CSRNP3,CTCF,CTCFL,DBX2,DFFA,DHX9,DLX2,DLX3,DMRT3,…
Gene Ontology - Cellular Component	nuclear chromosome	predicted (union)	631	539.8	8.97e-5	ADNP, AEBP2,AGO3,AHCTF1,ALX1,ALX4,ANP32E,AR,ARID2,ARID3B,ARNT,ARNT2,ARNTL2,ASCL1,ASCL4,ASF1A,ATF2,ATF6,ATF7,ATOH1,ATOH7,BACH1,BARX2,BAZ1A,BBX,BCL11A,BCL11B,BHLHE41,BICRAL,BIRC5,BMPR1A,BNC1,BNC2,BPTF,BRD4,BTG2,BUB1,CAMTA1,CARF,CARHSP1,CBFB,CBX5,CBX8,CC2D1B,CDC5L,CDC73,CDX4,CEBPA,CEBPD,CENPA,CENPC,CERS6,CGGBP1,CHEK1,CITED2,CNBP,CPSF6,CREB1,CREB3L2,CREB5,CREBL2,CREBRF,CSNK2A1,CSRNP2,CSRNP3,CTCF,CTCF…
Gene Ontology - Biological Process	cellular response to hormone stimulus	experimental (any)	46	22.74	9.31e-5	AKT2, APC,APPL1,ATP2B4,BRCA1,CLOCK,DAXX,EGFR,EIF4EBP2,FOXO1,FOXO3,GNAQ,GPAM,ICAM1,IGF1R,IL1B,KLF9,LATS1,MEF2C,NFKB1,NR2C2,PARP1,PGRMC2,PHIP,PIK3C2A,PIK3R1,PLOD3,PLPP1,PPARA,PRKCE,PTEN,PTGFR,PTK2,RB1,REST,RHOQ,RNF6,SKP2,SMARCA4,SOCS1,SP1,STAT3,TCF21,TGFB1,TP63,UBR5
Reactome	RNA Polymerase II Transcription	predicted (union)	452	370.8	9.60e-5	AGO1, AGO2,AGO3,AGO4,APAF1,AR,ARID2,ATF2,ATM,ATP1B4,AUTS2,BARD1,BDNF,BID,BIRC5,BNIP3L,BRD2,BRD7,BRIP1,BRPF3,BTG1,BTG2,CAMK2D,CAMK4,CASP10,CASP2,CBFB,CBX4,CBX5,CBX8,CCND1,CCND2,CCNE2,CCNG1,CCNG2,CCNT1,CCNT2,CDC73,CDK13,CDK5R1,CDK6,CDK8,CDK9,CDKN2B,CHEK1,CHM,CITED2,CNOT1,CNOT2,CNOT4,CNOT6,CNOT6L,CNOT7,CNOT8,CNOT9,COL1A1,COX18,COX19,COX20,COX6A1,CREB1,CRH,CSNK2A1,CSTF1,CSTF2T,CSTF3,CTR9,CTSV,CYCS,DA…
Gene Ontology - Biological Process	histone acetylation	experimental (any)	19	5.755	9.66e-5	ATF2, AUTS2,BRCA1,CLOCK,FOXP3,IL1B,JADE1,JADE3,KANSL3,KAT6A,MUC1,NAA50,PCGF2,PHF20,RSF1,SET,TAF1,TAF5,TGFB1
Gene Ontology - Biological Process	cardiac ventricle development	experimental (any)	17	4.742	9.82e-5	BMPR2, EGLN1,FGFRL1,FRS2,HECTD1,HIF1A,JAG1,MDM4,MEF2C,NSD2,SMAD7,TGFB1,TGFB2,TGFBR2,TGFBR3,TPM1,WNT5A
KEGG	Prostate cancer	experimental (any)	14	3.364	1.03e-4	AKT2, BCL2,E2F1,E2F2,E2F3,EGFR,ERBB2,FOXO1,IGF1R,NFKB1,PDGFD,PIK3R1,PTEN,RB1
Gene Ontology - Biological Process	regulation of cellular response to stress	experimental (any)	50	25.7	1.04e-4	ACTR2, BCL2,BCL6,BRCA1,CCR7,CDK6,CLU,DAXX,DDAH1,DLG1,DTX3L,DUSP10,EGFR,EPHA4,FAS,FMR1,FOXO1,FOXO3,HIF1A,HIPK3,HMGB1,HNRNPK,IGF1R,IL1B,KLHL15,MAP3K2,MUC1,MYC,NSD2,PARP1,PARP9,PDCD4,PIK3R1,PTEN,RASGRP1,REST,RNF185,SASH1,SETD2,TGFB2,TIAM1,TLR3,TLR4,UBE2N,UBR5,USP47,VEGFA,WFS1,WNT5A,YOD1
Gene Ontology - Biological Process	regulation of neuron death	experimental (any)	29	11.55	1.04e-4	ADNP, ATF2,BCL2,BTG2,CASP8,CEBPB,CLU,DAXX,EGLN1,EIF2S1,FASLG,FOXO3,GDF5,HIF1A,MEF2C,MSH2,PARP1,PPARA,RASA1,REST,SET,SRPK2,STAT3,TGFB2,TLR4,TP53BP2,TRIM2,WFS1,WNT5A
Gene Ontology - Biological Process	response to hormone	experimental (any)	59	32.3	1.05e-4	ACAT1, AKT2,APC,APPL1,ATP2B4,BCL2,BRCA1,BTG2,CASP8,CCR7,CLOCK,DAXX,EGFR,EIF4EBP2,FOXO1,FOXO3,GNAQ,GPAM,HPGD,ICAM1,IGF1R,IL1B,KLF9,LATS1,LRP6,MEF2C,MTAP,NFKB1,NR2C2,OXTR,PARP1,PGRMC2,PHIP,PIAS3,PIK3C2A,PIK3R1,PLOD3,PLPP1,PPARA,PRKCE,PTEN,PTGFR,PTK2,RB1,REST,RHOQ,RNF6,SKP2,SMARCA4,SOCS1,SP1,STAT3,TCF21,TGFB1,TGFB2,TGFBR2,TGFBR3,TP63,UBR5
Gene Ontology - Biological Process	cellular protein-containing complex assembly	experimental (any)	56	30.11	1.08e-4	ACTR2, AGO2,AGO4,AKAP9,AP1AR,ATF7IP,ATRX,CCR7,CENPQ,CKAP5,CLU,COX20,DAXX,DDX3X,DICER1,DLG1,DMD,DNM1L,EIF2S1,EIF5,FMOD,HMGB1,ICAM1,JMY,KAT6A,KNL1,LATS1,LYRM7,MTPN,NAV3,NIN,NUBPL,PARP1,PIK3C2A,PRKCE,PSMD9,PTK2,RASA1,RB1,RSF1,RTN4,SCAF11,SET,SIRT2,SLAIN2,SMARCA4,SMN1,SRPK2,STUB1,TAF1,TGFB1,TGFBR3,TLR4,TMEM170A,TUBGCP5,ZNF207
Reactome	Apoptosis	experimental (strong)	15	3.381	1.11e-4	AKT2, APAF1,BCL2,CASP8,DNM1L,E2F1,FASLG,HMGB1,PSMD9,SATB1,STAT3,TICAM2,TNFRSF10B,TP53BP2,TP63
Reactome	Programmed Cell Death	experimental (strong)	15	3.381	1.11e-4	AKT2, APAF1,BCL2,CASP8,DNM1L,E2F1,FASLG,HMGB1,PSMD9,SATB1,STAT3,TICAM2,TNFRSF10B,TP53BP2,TP63
Gene Ontology - Biological Process	positive regulation of epithelial cell migration	experimental (any)	18	5.309	1.13e-4	BMPR2, DOCK5,HIF1A,HMGB1,MAP2K3,MMP9,PIK3C2A,PRKCE,RHOB,RTN4,SASH1,SEMA5A,SP1,TGFB1,TGFB2,TGFBR2,VEGFA,WNT5A
WikiPathways	TGF-beta Signaling Pathway	experimental (any)	18	5.188	1.20e-4	ATF2, DCP1A,FOXP3,MAP2K3,MEF2A,MEF2C,MYC,PIK3R1,PTK2,RNF111,SMAD7,SP1,TGFB1,TGFBR2,TGFBR3,TGIF1,WWP1,ZFYVE16
Gene Ontology - Biological Process	regulation of epithelial cell migration	experimental (any)	23	8.065	1.21e-4	BMPR2, DOCK5,DUSP10,HIF1A,HMGB1,KRIT1,MAP2K3,MEF2C,MMP9,PIK3C2A,PRKCE,PTEN,PTK2,RHOB,RTN4,SASH1,SEMA5A,SP1,TGFB1,TGFB2,TGFBR2,VEGFA,WNT5A
Gene Ontology - Biological Process	cellular response to molecule of bacterial origin	experimental (any)	20	6.404	1.23e-4	BCL10, CDK19,CEBPB,CXCL10,HMGB1,ICAM1,IL12A,IL1B,IRAK1,MALT1,MEF2C,NFKB1,PDCD4,PRKCE,SASH1,SIRT2,TGFB1,TICAM2,TLR4,WNT5A
Gene Ontology - Biological Process	nervous system development	experimental (any)	114	76.56	1.23e-4	ACAT1, ACTR2,ADNP,AKT2,APAF1,ATP2B4,ATRX,ATXN10,AUTS2,B3GNT5,BASP1,BCL10,BCL2,BCL6,BMPR2,BOC,BTBD3,BTG2,CAPRIN1,CCDC14,CDK6,CEBPB,CLU,COL4A1,CPEB3,DICER1,DLG1,DNM1L,DOCK10,DOCK7,DUSP10,E2F1,EGFR,ENAH,EPHA4,ERBB2,FBXL17,FGF12,FMR1,FOXO3,FRS2,FZD6,GDF5,GNB4,GOLGA4,HIF1A,HMGB1,IL1B,ITSN2,JAG1,LRP6,MBNL1,MEF2A,MEF2C,MEIS1,MIB1,MPP5,MTPN,MYCBP2,MYEF2,MYO9A,NAV3,NCSTN,NFIA,NFIB,NIN,NIPBL,NR2C2,NTF3,OXT…
Gene Ontology - Biological Process	internal peptidyl-lysine acetylation	experimental (any)	19	5.877	1.24e-4	ATF2, AUTS2,BRCA1,CLOCK,FOXP3,IL1B,JADE1,JADE3,KANSL3,KAT6A,MUC1,NAA50,PCGF2,PHF20,RSF1,SET,TAF1,TAF5,TGFB1
KEGG	FoxO signaling pathway	experimental (any)	17	4.904	1.25e-4	AKT2, BCL6,EGFR,FASLG,FOXO1,FOXO3,IGF1R,PIK3R1,PRKAB2,PTEN,SGK3,SKP2,STAT3,TGFB1,TGFB2,TGFBR2,USP7
Gene Ontology - Biological Process	leukocyte cell-cell adhesion	experimental (any)	28	11.06	1.25e-4	BCL10, BCL6,CCR7,CD47,CEBPB,DLG1,DUSP10,ERBB2,FOXP3,HMGB1,ICAM1,ICOSLG,IL12A,IL1B,IRAK1,MALT1,NFAT5,PELI1,PIK3R1,PPARA,RASGRP1,SMAD7,SOCS1,SOCS5,SOCS6,TGFB1,TGFBR2,WNK1
Gene Ontology - Biological Process	response to mechanical stimulus	experimental (any)	21	6.971	1.26e-4	BCL10, BTG2,CASP8,CXCL10,DMD,EGFR,FAS,GDF5,IL1B,MAP3K1,MAP3K2,MTPN,MYD88,NFKB1,PKD2,STRBP,TGFB1,TGFBR2,TLR3,TLR4,TNFRSF10B
Gene Ontology - Molecular Function	molecular function regulator	experimental (any)	80	48.07	1.26e-4	AHSA2P, AKAP9,APAF1,APC,ARHGAP21,ARHGEF12,ATP2B4,BCL2,BNIP2,CCL1,CXCL10,DAXX,DCP1A,DDX3X,DLG1,DNM1L,DOCK10,DOCK4,DOCK5,DOCK7,DTX3L,EIF2S1,EPHA4,FAM3C,FASLG,FGF12,FRS2,GAPVD1,GDF5,GNAQ,GPD1L,HMGB1,IL1B,IRAK1,ITSN2,JAG1,KRIT1,LARS,LRP6,MALT1,MRAP2,MTMR12,MTMR9,MYCBP2,MYO9A,NTF3,PARP9,PDGFD,PHACTR2,PIAS3,PIK3R1,PRKCE,PTPN3,RABGAP1,RALGPS2,RAPGEF6,RASA1,RASGRP1,RASGRP3,RECK,RP2,RPS6KA3,RPS7,SERPINI1,…
Gene Ontology - Biological Process	morphogenesis of an epithelium	experimental (any)	41	19.62	1.31e-4	APAF1, BCL10,BCL2,BTBD7,COL4A1,CXCL10,DAAM1,DLG1,EGFR,EPHA4,EXOC5,FRS2,FZD6,HIF1A,JAG1,LIN7C,MEF2C,MIB1,MPP5,MYC,MYO9A,OSR1,PBX1,PKD2,PLOD3,PRICKLE2,PSMD9,PTEN,RHOB,RPS7,SERPINB5,SETD2,SPRY2,TCF21,TGFB1,TGFB2,TGFBR2,TIAM1,TP63,VEGFA,WNT5A
Gene Ontology - Biological Process	positive regulation of kinase activity	experimental (any)	40	18.93	1.31e-4	ADNP, ATP2B4,BCL10,CCR7,CLU,DAXX,DDR2,DDX3X,DLG1,EGFR,EPHA4,ERBB2,FRS2,IGF1R,IL1B,IRAK1,MALT1,MAP2K3,MAP3K1,MAP3K2,NTF3,PFKFB2,PKD2,PTK2,RASGRP1,SASH1,SOCS1,SPRY2,TGFB1,TGFB2,TGFBR2,TIAM1,TLR3,TLR4,TNFRSF10B,TRAF7,UBE2N,VEGFA,WNK1,WNT5A
Gene Ontology - Biological Process	organelle organization	experimental (any)	162	118.4	1.32e-4	ABCD3, ACTR2,AGO4,AKAP9,AKT2,ALMS1,ANKRD28,AP1AR,APC,ARHGAP21,ARID4A,ATF2,ATF7IP,ATMIN,ATRX,ATXN10,AUTS2,BAZ1B,BCL2,BCL6,BMI1,BRCA1,CASP8,CBX4,CCR7,CD47,CENPQ,CEP152,CEP97,CKAP5,CLOCK,CLU,CNTRL,COX20,CSNK1A1,DAAM1,DAXX,DDHD2,DDX3X,DLG1,DMD,DNM1L,DOCK7,DTX3L,E2F1,ECI2,EIF2S1,EXOC5,EXOC8,FASLG,FIGN,FMR1,FOXP3,HIF1A,HMGB1,HMGB3,HPS5,ICAM1,IL1B,JADE1,JADE3,JMY,KANSL3,KAT6A,KIFAP3,KLHL24,KNL1,LATS1,LI…
Gene Ontology - Biological Process	positive regulation of protein kinase activity	experimental (any)	38	17.59	1.32e-4	ADNP, ATP2B4,CCR7,CLU,DAXX,DDR2,DDX3X,DLG1,EGFR,EPHA4,ERBB2,FRS2,IGF1R,IL1B,IRAK1,MALT1,MAP2K3,MAP3K1,MAP3K2,NTF3,PKD2,PTK2,RASGRP1,SASH1,SOCS1,SPRY2,TGFB1,TGFB2,TGFBR2,TIAM1,TLR3,TLR4,TNFRSF10B,TRAF7,UBE2N,VEGFA,WNK1,WNT5A
KEGG	Chagas disease (American trypanosomiasis)	experimental (any)	15	3.972	1.35e-4	AKT2, CASP8,FAS,FASLG,GNAQ,IL12A,IL1B,IRAK1,MYD88,NFKB1,PIK3R1,TGFB1,TGFB2,TGFBR2,TLR4
Gene Ontology - Biological Process	positive regulation of neuron death	experimental (any)	14	3.445	1.41e-4	ATF2, CASP8,CLU,DAXX,EIF2S1,FASLG,FOXO3,PARP1,REST,SRPK2,TGFB2,TLR4,TP53BP2,WNT5A
Gene Ontology - Biological Process	protein catabolic process	experimental (any)	54	28.98	1.41e-4	APC, CASP8,CLOCK,CLU,CSNK1A1,DERL1,DTX3L,EGFR,EGLN1,EPHA4,FBXL17,FBXL2,FBXO11,FMR1,FOXO1,IL1B,KLHL15,KLHL42,LAMP2,LATS1,MDM4,MYCBP2,PELI1,PSMD9,PTEN,PTK2,PTPN3,RFFL,RNF103,RNF11,RNF185,RNF6,RPS7,SIRT2,SKP2,SMAD7,SOCS4,SOCS5,SOCS6,STUB1,TAF1,TBL1XR1,TIMP3,TOPORS,TRIM38,UBR3,USP34,USP47,USP7,WFS1,WNT5A,YME1L1,YOD1,ZRANB1
WikiPathways	DNA Damage Response (only ATM dependent)	experimental (any)	16	4.337	1.46e-4	AKT2, APC,BCL2,BCL6,ERBB2,FASLG,FOXO3,HMGB1,MAP3K1,MYC,NFKB1,PIK3C2A,PIK3R1,PTEN,TGFB1,WNT5A
WikiPathways	Integrated Cancer Pathway	experimental (any)	10	1.743	1.46e-4	BCL2, BRCA1,CASP8,CDC25A,E2F1,MSH2,MSH6,MYC,PTEN,RB1
WikiPathways	TFs Regulate miRNAs related to cardiac hypertrophy	experimental (any)	5	0.324	1.46e-4	AKT2, MYEF2,NFKB1,STAT3,TGFB1
Gene Ontology - Molecular Function	DNA-binding transcription factor activity	predicted (union)	659	563.5	1.50e-4	ADAM8, ADCY1,ADNP,AEBP2,AHCTF1,ALX1,ALX4,ANXA4,APP,AR,ARID2,ARID3B,ARNT,ARNT2,ARNTL2,ASCL1,ASCL4,ATF2,ATF6,ATF7,ATOH1,ATOH7,BACH1,BARX2,BBX,BCL10,BCL11A,BCL11B,BHLHE41,BLZF1,BMP7,BMPR1A,BNC1,BNC2,BTAF1,BTG2,BTK,BTRC,CAMTA1,CARF,CARHSP1,CBFB,CC2D1B,CD36,CDC5L,CDX4,CEBPA,CEBPD,CERS6,CFLAR,CGGBP1,CHUK,CIR1,CITED2,CMKLR1,CNBP,CNOT8,CREB1,CREB3L2,CREB5,CREBL2,CREBRF,CRTC1,CSRNP2,CSRNP3,CTCF,CTCFL,CTH,…
Gene Ontology - Biological Process	cell morphogenesis	experimental (any)	57	31.29	1.52e-4	ACTR2, ADNP,AGO4,AP1AR,AUTS2,BCL2,BCL6,BMPR2,BOC,BTBD3,CAPRIN1,CLU,CSNK1A1,DICER1,DLG1,DNM1L,DOCK10,DOCK5,DOCK7,EGFR,ENAH,EPHA4,ERBB2,FERMT2,FRS2,GOLGA4,ICAM1,ITSN2,LATS1,MEF2A,MEF2C,MYCBP2,MYO9A,NFIB,NIN,PALLD,PHIP,PIK3R1,PLOD3,PTEN,PTK2,RAPH1,RASA1,RNF6,RP2,RTN4,RUFY3,SEMA5A,SLC9A6,SPG11,TGFB2,TIAM1,TPM1,VEGFA,VHL,WNT5A,ZRANB1
Gene Ontology - Biological Process	urogenital system development	experimental (any)	29	11.83	1.52e-4	ACAT1, APAF1,BASP1,BCL2,COL4A1,DLG1,EPHA4,FRS2,HPGD,JAG1,MEF2C,MMP9,MYC,NFIA,NIPBL,OSR1,PBX1,PDGFD,PKD2,PTEN,SERPINB5,SMAD7,TCF21,TGFB1,TGFB2,TP63,VEGFA,WFS1,WNT5A
KEGG	MAPK signaling pathway	experimental (any)	25	9.686	1.56e-4	AKT2, ATF2,DAXX,DUSP10,DUSP8,EGFR,FAS,FASLG,FGF12,IL1B,MAP2K3,MAP3K1,MAP3K2,MEF2C,MKNK2,MYC,NFKB1,NTF3,RASA1,RASGRP1,RASGRP3,RPS6KA3,TGFB1,TGFB2,TGFBR2
KEGG	Melanoma	experimental (any)	12	2.715	1.56e-4	AKT2, CDK6,E2F1,E2F2,E2F3,EGFR,FGF12,IGF1R,PDGFD,PIK3R1,PTEN,RB1
KEGG	TNF signaling pathway	experimental (any)	15	4.093	1.56e-4	AKT2, ATF2,CASP8,CCL20,CEBPB,CXCL10,DNM1L,FAS,ICAM1,IL1B,JAG1,MAP2K3,MMP9,NFKB1,PIK3R1
KEGG	Transcriptional misregulation in cancer	experimental (any)	20	6.728	1.56e-4	BCL6, BMI1,CCR7,CEBPB,FOXO1,HOXA9,HPGD,IGF1R,MEF2C,MEIS1,MMP9,MYC,NFKB1,NSD2,PBX1,PER2,PLAT,PTK2,SP1,TGFBR2
Gene Ontology - Biological Process	negative regulation of epithelial cell proliferation	experimental (any)	16	4.458	1.64e-4	ATF2, CDK6,DLG1,DUSP10,GDF5,KLF9,KRIT1,MEF2C,NFIB,PTEN,RB1,SOX2,TGFB1,TGFB2,TGFBR3,WNT5A
WikiPathways	MAPK Signaling Pathway	experimental (any)	25	9.362	1.66e-4	AKT2, ATF2,DAXX,DUSP10,DUSP8,EGFR,FAS,FASLG,FGF12,IL1B,MAP2K3,MAP3K1,MAP3K2,MEF2C,MKNK2,MYC,NFKB1,NTF3,RASA1,RASGRP1,RASGRP3,RPS6KA3,TGFB1,TGFB2,TGFBR2
Gene Ontology - Biological Process	tube morphogenesis	predicted (intersection)	147	98.32	1.72e-4	ACVR2B, ACVRL1,ADAM8,ADAMTS12,ADGRF5,AGO1,AGO2,ALX1,ANG,ANGPT4,ANGPTL3,ANXA1,APAF1,AR,ARHGAP24,ARID2,ASB4,ATP5IF1,BBS7,BCAS3,BMPER,BMPR1A,BMPR2,BTG1,CALCRL,CASR,CCBE1,CCN1,CHD7,COBL,COL4A1,DAG1,DICER1,DLG1,EFNA1,EGFR,EGLN1,EMP2,EPB41L5,EPHA4,ESM1,ESR1,FASLG,FGF1,FGF18,FGF2,FMN1,FOXP1,FZD3,FZD6,GATA6,GLUL,GPLD1,HDAC9,HEY2,HHIP,HIPK1,HOXB13,HPGD,HTATIP2,IL1B,ITGB1BP1,ITGB3,ITGB8,JAG1,JMJD6,KDM5B,KL…
KEGG	Herpes simplex infection	experimental (any)	19	6.282	1.74e-4	CASP8, CLOCK,DAXX,EIF2S1,FAS,FASLG,GTF2I,HNRNPK,IL12A,IL1B,MYD88,NFKB1,PER2,PER3,SKP2,TAF5,TAP1,TLR3,USP7
Gene Ontology - Cellular Component	PML body	experimental (any)	14	3.323	1.76e-4	ATRX, DAXX,HIPK3,KAT6A,MKNK2,MORC3,PTEN,RB1,RNF111,RNF6,SATB1,TOPORS,USP7,ZMYM2
Gene Ontology - Biological Process	regulation of cellular component organization	experimental (any)	118	80.69	1.78e-4	ACTR2, ADNP,AGO4,AKAP9,AKT2,ALMS1,AP1AR,APAF1,APC,APPL1,ATF7IP,ATMIN,ATRX,AUTS2,BCL2,BCL6,BMPR2,BRCA1,CAPRIN1,CASP8,CCR7,CD47,CEP97,CLU,CPEB3,CXCL10,DDHD2,DDR2,DDX3X,DLG1,DNM1L,DOCK5,E2F1,EGFR,EGLN1,EPHA4,ERBB2,FERMT2,FMR1,FOXP3,GOLGA4,HIF1A,HMGB1,HNRNPK,ICAM1,IGF1R,IL1B,ITSN2,JADE1,JMY,KLF5,LATS1,LIMCH1,LNPK,MEF2C,MIB1,MMP9,MOAP1,MTPN,MUC1,MYC,MYCBP2,MYO9A,NAV3,NIN,NIPBL,NSD3,NTF3,OXTR,PARP1,PHI…
Reactome	Signal Transduction	experimental (any)	122	79.96	1.83e-4	ACTR2, AGO2,AGO4,AKT2,APC,ARHGAP21,ARHGEF12,ATF2,BCL2,BMI1,BMPR2,BOC,CASP8,CBX4,CCL1,CCL20,CCR7,CENPQ,CKAP5,COL4A1,CSNK1A1,CXCL10,CYP4V2,DAAM1,DLG1,DOCK7,DUSP10,DUSP8,DYNC1LI2,E2F1,E2F3,EGFR,ERBB2,FAS,FASLG,FGFRL1,FKBP5,FOXO1,FOXO3,FRS2,FZD6,GNAQ,GNB4,GPAM,GTF2A1,HIF1A,HNRNPH1,IGF1R,IRAK1,JAG1,KBTBD7,KLK2,KNL1,LATS1,LRP6,MEF2A,MEF2C,MIB1,MMP2,MMP9,MYC,MYD88,MYO9A,NCSTN,NFKB1,NTF3,OXTR,PAG1,PARP1,…
WikiPathways	DNA Damage Response	experimental (any)	12	2.634	1.85e-4	APAF1, BRCA1,CASP8,CDC25A,CDK6,E2F1,FAS,MYC,RB1,SESN1,SMC1A,TNFRSF10B
WikiPathways	Extracellular vesicle-mediated signaling in recipient cells	experimental (any)	8	1.135	1.85e-4	APC, EGFR,ERBB2,TGFB1,TGFB2,TGFBR2,TGFBR3,WNT5A
WikiPathways	IL-1 signaling pathway	experimental (any)	11	2.229	1.85e-4	ATF2, IL1B,IRAK1,MAP2K3,MAP3K1,MAP3K2,MYD88,NFKB1,PELI1,PIK3R1,UBE2N
Gene Ontology - Biological Process	protein acetylation	experimental (any)	21	7.174	1.86e-4	ATF2, AUTS2,BRCA1,CLOCK,FOXO1,FOXP3,IL1B,JADE1,JADE3,KANSL3,KAT6A,MUC1,NAA30,NAA50,PCGF2,PHF20,RSF1,SET,TAF1,TAF5,TGFB1
Gene Ontology - Biological Process	regulation of cell death	experimental (strong)	60	33.28	1.88e-4	AKT2, APAF1,BCL10,BCL2,BCL6,BTG2,CASC2,CASP8,CBX4,CEBPB,CLU,DAXX,DNM1L,E2F1,EGFR,EGLN1,FASLG,FOXO1,GDF5,HMGB1,HNRNPK,HPGD,ICAM1,IGF1R,IL12A,IL1B,IRAK1,JMY,LRP6,MEF2C,MSH2,MT-CO2,MYD88,NTF3,PCGF2,PDCD4,PIK3R1,PPARA,PPIF,PTEN,RASA1,REST,RHOB,RPS7,RTN4,SIRT2,SOX2,SPRY2,STAT3,TGFB2,TIAM1,TIMP3,TLR3,TNFRSF10B,TOPORS,TP53BP2,TP63,TRAF7,VEGFA,VHL
Gene Ontology - Biological Process	internal protein amino acid acetylation	experimental (any)	19	6.079	1.90e-4	ATF2, AUTS2,BRCA1,CLOCK,FOXP3,IL1B,JADE1,JADE3,KANSL3,KAT6A,MUC1,NAA50,PCGF2,PHF20,RSF1,SET,TAF1,TAF5,TGFB1
Gene Ontology - Biological Process	cellular response to organonitrogen compound	experimental (any)	41	19.98	1.92e-4	ACTR2, AKAP9,AKT2,APC,APPL1,ATP2B4,BRCA1,CEBPB,COL4A1,COL5A2,CPEB3,EGFR,EIF4EBP2,EPHA4,FOXO1,FOXO3,ICAM1,IGF1R,IL1B,KLF5,LARS,MEF2C,MMP2,NFKB1,PARP1,PDGFD,PHIP,PIK3C2A,PIK3R1,PKD2,PTEN,PTK2,RHOQ,RRAGC,SIRT2,SOCS1,SP1,STAT3,TAF1,TGFB1,TLR4
Gene Ontology - Biological Process	positive regulation of NF-kappaB transcription factor activity	experimental (any)	18	5.552	1.92e-4	BCL10, CLOCK,CLU,ICAM1,IL1B,IRAK1,LRRFIP1,MALT1,MTPN,MYD88,NFKB1,STAT3,TGFB1,TLR3,TLR4,TRIM38,UBE2N,WNT5A
Gene Ontology - Biological Process	cell development	experimental (any)	101	66.63	2.01e-4	ACTR2, ADNP,AKT2,AP1AR,ARID4A,ATRX,ATXN10,AUTS2,BCL2,BCL6,BMPR2,BOC,BTBD3,BTG2,CAPRIN1,CDK6,CLOCK,CLU,CPEB3,DICER1,DMD,DNM1L,DOCK10,DOCK5,DOCK7,DUSP10,E2F1,EGFR,ENAH,EPHA4,ERBB2,FASLG,FERMT2,FMR1,FOXO3,FRS2,GDF5,GOLGA4,HIF1A,HMGB1,ICAM1,IL1B,ITSN2,JAG1,KLF5,KNL1,LATS1,MEF2A,MEF2C,MEIS1,MIB1,MPP5,MSH2,MYCBP2,MYO9A,NCSTN,NFIB,NIN,NIPBL,NSUN2,OSR1,PALLD,PBX1,PDCD4,PER2,PIK3R1,PLOD3,PPARA,PTBP3,PTEN,…
Gene Ontology - Biological Process	regulation of cell cycle	experimental (any)	69	40.81	2.01e-4	AKAP9, AKT2,ALMS1,APAF1,APC,ATF2,ATP2B4,ATRX,BCL2,BCL6,BMI1,BRCA1,BTG2,CDC25A,CDK19,CDK6,CEP152,CEP97,CKAP5,CLOCK,CNTRL,DDX3X,DLG1,E2F1,EGFR,FOXN3,HPGD,IL12A,IL1B,JADE1,JMY,LATS1,LRP6,MDM4,MGA,MSH2,MUC1,MYC,NSUN2,PBX1,PCGF2,PDCD4,PER2,PHIP,PKD2,PRKAB2,PRKCE,PSMD9,PTEN,PTPN3,RAB6C,RB1,RHOB,RRAGC,SETD2,SIRT2,SMC1A,SOX2,SRPK2,STAG2,STAT3,SUZ12,TAF1,TGFB1,TGFB2,TP53BP2,USP47,WNT5A,ZNF207
Gene Ontology - Biological Process	cellular response to lipopolysaccharide	experimental (any)	19	6.12	2.04e-4	BCL10, CDK19,CEBPB,CXCL10,HMGB1,ICAM1,IL12A,IL1B,IRAK1,MALT1,MEF2C,NFKB1,PDCD4,PRKCE,SASH1,TGFB1,TICAM2,TLR4,WNT5A
KEGG	Toxoplasmosis	experimental (any)	15	4.256	2.05e-4	AKT2, BCL2,CASP8,IL12A,IRAK1,MAP2K3,MYD88,NFKB1,PIK3R1,PPIF,SOCS1,STAT3,TGFB1,TGFB2,TLR4
Gene Ontology - Biological Process	positive regulation of macromolecule biosynthetic process	predicted (union)	579	491.7	2.07e-4	ACTA2, ACTN4,ACTR2,ACTR3,ACVR1B,ACVR2A,ACVRL1,ADRB2,AGO1,AGO2,AHI1,AICDA,AKAP12,ALG10B,ALX1,ALX4,ANKRD49,APP,AR,ARID3B,ARL2BP,ARMCX3,ARNT,ARNT2,ARNTL2,ASCL1,ASF1A,ATF2,ATF6,ATF7IP,ATM,ATMIN,ATOH1,ATP1B4,AUTS2,BACH1,BAMBI,BARX2,BCAS3,BCL10,BCL11B,BCL9L,BCLAF1,BMP10,BMP7,BMPR1A,BMPR1B,BMPR2,BOLL,BPTF,BRD4,BRD7,BTRC,CAMK4,CAMKK2,CAND1,CARF,CASK,CBFB,CCN1,CCNT1,CCNT2,CCPG1,CCR7,CCT5,CD28,CD38,CD80,CD…
Gene Ontology - Biological Process	regulation of nitrogen compound metabolic process	predicted (intersection)	758	656	2.13e-4	ABAT, ACTR3,ACVR1C,ACVR2B,ACVRL1,ADAM8,ADAM9,ADARB1,ADCY2,ADNP,AEBP2,AGO1,AGO2,AGO3,AGO4,AIDA,AKAP12,ALG10B,ALS2,ALX1,ALX4,ANG,ANGEL2,ANGPT4,ANOS1,ANXA4,APAF1,APBB2,AR,ARID2,ARID3B,ARNT,ARNT2,ARPP19,ASCL1,ATF7,ATF7IP,ATM,ATMIN,ATP2B4,ATP5IF1,BACH1,BAG2,BAHD1,BAMBI,BARX2,BBS7,BBX,BCAS3,BCL11A,BCL2L13,BCL7A,BDNF,BLZF1,BMPER,BMPR1A,BMPR1B,BMPR2,BNC1,BNC2,BOD1,BOLL,BRCC3,BRD7,BRIP1,BTG1,CAAP1,CAB39,C…
Gene Ontology - Biological Process	cellular response to steroid hormone stimulus	experimental (any)	24	8.997	2.13e-4	BRCA1, CLOCK,DAXX,EGFR,FOXO1,FOXO3,GPAM,ICAM1,KLF9,LATS1,NR2C2,PARP1,PGRMC2,PLPP1,PPARA,RB1,REST,RNF6,SKP2,SMARCA4,TCF21,TGFB1,TP63,UBR5
Gene Ontology - Biological Process	peptidyl-lysine acetylation	experimental (any)	19	6.16	2.22e-4	ATF2, AUTS2,BRCA1,CLOCK,FOXP3,IL1B,JADE1,JADE3,KANSL3,KAT6A,MUC1,NAA50,PCGF2,PHF20,RSF1,SET,TAF1,TAF5,TGFB1
Gene Ontology - Biological Process	response to organic cyclic compound	experimental (any)	57	31.77	2.25e-4	ABCD3, ACAT1,ACTR2,AKAP9,ATP2B4,BCL2,BRCA1,BTG2,CASP8,CEBPB,CLOCK,CLU,CXCL10,DAXX,DNM1L,EGFR,FOXO1,FOXO3,GPAM,HPGD,ICAM1,IL1B,KLF5,KLF9,LATS1,LRP6,MEF2C,MTAP,NFKB1,NR2C2,OXTR,PARP1,PELI1,PGRMC2,PKD2,PLPP1,PPARA,PRKCE,PTEN,PTGFR,RB1,REST,RNF6,SIRT2,SKP2,SMARCA4,STAT3,TAF1,TCF21,TGFB1,TGFB2,TGFBR2,TIAM1,TLR3,TP63,UBR5,ZCCHC3
Gene Ontology - Biological Process	positive regulation of cell-cell adhesion	experimental (any)	24	9.038	2.26e-4	BCL10, BCL6,CCR7,CD47,DUSP10,FOXP3,HMGB1,ICAM1,ICOSLG,IL12A,IL1B,IRAK1,KIFAP3,MALT1,NFAT5,PIK3R1,RASGRP1,SMAD7,SOCS1,SOCS5,SOX2,TGFB1,TGFBR2,WNT5A
Gene Ontology - Biological Process	tube development	predicted (intersection)	174	121.7	2.27e-4	ACVR2B, ACVRL1,ADAM8,ADAMTS12,ADGRF5,AGO1,AGO2,ALX1,ALX4,ANG,ANGPT4,ANGPTL3,ANXA1,APAF1,AR,ARHGAP24,ARID2,ASB4,ASCL1,ATP5IF1,BBS7,BCAS3,BMPER,BMPR1A,BMPR2,BRIP1,BTG1,CALCRL,CASR,CCBE1,CCN1,CHD7,CITED2,COBL,COL4A1,CREB1,CRISPLD2,CRKL,DAG1,DICER1,DLG1,EDNRB,EFNA1,EGFR,EGLN1,EIF4E,EMP2,EPB41L5,EPHA4,ESM1,ESR1,FASLG,FGF1,FGF18,FGF2,FMN1,FOXB1,FOXP1,FOXP2,FZD3,FZD6,GATA6,GLUL,GPLD1,HDAC9,HEY2,HHIP,HIP…
Gene Ontology - Biological Process	positive regulation of cell differentiation	experimental (any)	59	33.31	2.29e-4	ACTR2, ADNP,BCL2,BCL6,BMPR2,BNIP2,BOC,CAPRIN1,CASP8,CEBPB,CPEB3,DDR2,DICER1,DNM1L,DOCK5,DUSP10,E2F1,EPHA4,FMR1,FOXO3,FOXP3,GDF5,GOLGA4,HIF1A,HMGB1,IL12A,IL1B,ITSN2,JAG1,KLF5,MALT1,MEF2A,MEF2C,NFKB1,NIN,NIPBL,PARP1,PTEN,RASGRP1,RB1,REST,RPS6KA3,RUFY3,SEMA5A,SERPINI1,SIRT2,SOCS1,SOCS5,SOX2,SOX5,STAT3,TGFB1,TGFB2,TGFBR2,TIAM1,TP63,VEGFA,VHL,WNT5A
Gene Ontology - Cellular Component	nucleus	predicted (intersection)	923	816.4	2.30e-4	ACBD5, ACTR3,ACTRT3,ADARB1,ADNP,AEBP2,AFTPH,AGO1,AGO2,AGO3,AGO4,AGPAT5,AKAP6,AKAP7,ALX1,ALX4,ANAPC1,ANAPC10,ANAPC7,ANG,ANGEL2,ANKRD37,ANKS1B,ANXA1,ANXA4,APAF1,APBB2,APOLD1,APPBP2,APPL1,AQR,AR,ARGLU1,ARHGAP32,ARID2,ARID3B,ARL14EP,ARL4D,ARMC8,ARNT,ARNT2,ARPC2,ARPP19,ASCC3,ASCL1,ASPA,ATAD2B,ATF7,ATF7IP,ATM,ATMIN,ATP10D,ATP11B,ATP2B1,BACH1,BAHD1,BARX2,BBS7,BBX,BCAS2,BCAS3,BCL11A,BCL2L13,BDNF,BICRAL,B…
Gene Ontology - Biological Process	nucleobase-containing compound metabolic process	experimental (any)	236	187.8	2.30e-4	ACAT1, ACTR2,ADNP,AGO2,AGO4,ANP32A,APAF1,ARID4A,ARMCX3,ATF2,ATF7IP,ATMIN,ATP2B4,ATRX,AUTS2,BASP1,BAZ1B,BCL10,BCL6,BCL7A,BMI1,BMPR2,BRCA1,BTG2,CBX4,CDK6,CEBPB,CERS6,CLOCK,CLU,CPEB3,CXCL10,DAXX,DCP1A,DDR2,DDX3X,DDX46,DICER1,DLG1,DMTF1,DTX3L,E2F1,E2F2,E2F3,EDRF1,EGFR,EGLN1,EIF4A2,ELAVL4,ELOVL4,ELOVL7,ERBB2,FANCI,FASLG,FMR1,FOXN2,FOXN3,FOXO1,FOXO3,FOXP3,FUBP1,FZD6,GDF5,GNE,GPAM,GTF2A1,GTF2I,HIC2,HIF1…
Gene Ontology - Biological Process	proteolysis involved in cellular protein catabolic process	experimental (any)	43	21.6	2.34e-4	CASP8, CLOCK,CLU,CSNK1A1,DERL1,DTX3L,EPHA4,FBXL17,FBXL2,FBXO11,FMR1,KLHL15,KLHL42,LATS1,PELI1,PSMD9,PTEN,PTK2,RFFL,RNF103,RNF11,RNF185,RNF6,RPS7,SIRT2,SKP2,SMAD7,SOCS4,SOCS5,SOCS6,STUB1,TAF1,TBL1XR1,TOPORS,TRIM38,UBR3,USP34,USP47,USP7,WFS1,YME1L1,YOD1,ZRANB1
Gene Ontology - Molecular Function	DNA-binding transcription factor activity	experimental (any)	105	69.34	2.38e-4	ADNP, ARID4A,ATF2,ATRX,BCL10,BCL6,BTG2,CEBPB,CERS6,CLOCK,CLU,DDR2,DMTF1,E2F1,E2F2,E2F3,EGLN1,FOXN2,FOXN3,FOXO1,FOXO3,FOXP3,FUBP1,FZD6,GTF2I,HIC2,HIF1A,HNRNPK,HOXA9,ICAM1,IL1B,IRAK1,JMY,KLF5,KLF9,LCORL,LRP6,LRRFIP1,MALT1,MEF2A,MEF2C,MEIS1,MGA,MTPN,MYC,MYD88,MYEF2,NFAT5,NFIA,NFIB,NFKB1,NR2C2,NSD2,OSR1,PARP1,PBX1,PCBP1,PCGF2,PELI1,PHF20,PHTF1,PKD2,PKNOX1,PPARA,PTEN,PURA,PURB,PURG,RB1,REST,SATB1,SGK3…
Gene Ontology - Biological Process	transmembrane receptor protein tyrosine kinase signaling pathway	experimental (any)	45	23.06	2.42e-4	ACTR2, AKT2,APC,APPL1,COL4A1,DDR2,EGFR,EIF4EBP2,EPHA4,ERBB2,FASLG,FGF12,FGFRL1,FOXO1,FRS2,HIF1A,HNRNPH1,IGF1R,IL1B,MMP2,MMP9,NCSTN,NTF3,PHIP,PIK3C2A,PIK3R1,PLEKHA1,PTEN,PTK2,PTPN3,RASA1,RHOQ,RTN4,SIRT2,SLC9A6,SOCS1,SOCS4,SOCS5,SPRY2,STAT3,STUB1,TGFB1,TIAM1,VEGFA,WNT5A
Gene Ontology - Biological Process	regulation of cytokine production	experimental (any)	44	22.37	2.48e-4	APPL1, ATF2,BCL10,BCL6,BRCA1,CADM1,CCL1,CCR7,CD47,CEBPB,CLU,DDX3X,DICER1,FOXP3,HIF1A,HMGB1,IL12A,IL1B,IRAK1,ITGB8,LRRFIP1,MALT1,MAP2K3,MYD88,NAV3,NFKB1,PDCD4,PELI1,PIK3R1,POLR3B,RASGRP1,SETD2,SMAD7,SOCS1,SOCS5,STAT3,TGFB1,TGFB2,TLR3,TLR4,TRIM38,WNT5A,ZBTB20,ZCCHC3
Gene Ontology - Biological Process	mesenchyme development	experimental (any)	24	9.119	2.55e-4	BASP1, BCL2,BMPR2,FBXL17,HIF1A,IL1B,JAG1,LRP6,MDM4,MEF2C,MYC,OSR1,PDCD4,PKD2,PTEN,RTN4,SMAD7,TCF21,TGFB1,TGFB2,TGFBR2,TGFBR3,TIAM1,WNT5A
KEGG	Chronic myeloid leukemia	experimental (any)	12	2.918	2.57e-4	AKT2, CDK6,E2F1,E2F2,E2F3,MYC,NFKB1,PIK3R1,RB1,TGFB1,TGFB2,TGFBR2
KEGG	Colorectal cancer	experimental (any)	11	2.472	2.57e-4	AKT2, APC,APPL1,BCL2,MSH2,MSH6,MYC,PIK3R1,TGFB1,TGFB2,TGFBR2
Gene Ontology - Biological Process	negative regulation of hemopoiesis	experimental (any)	16	4.661	2.65e-4	BCL6, CDK6,ERBB2,FOXP3,HMGB1,HMGB3,HOXA9,MEIS1,MYC,PIAS3,PIK3R1,SMAD7,SOCS1,SOCS5,TLR3,TLR4
Gene Ontology - Biological Process	intrinsic apoptotic signaling pathway	experimental (any)	26	10.38	2.70e-4	APAF1, BCL2,BRCA1,CEBPB,CLU,DDX3X,DNM1L,E2F1,E2F2,HIF1A,HNRNPK,IVNS1ABP,MMP9,MOAP1,MSH6,MUC1,PARP1,PIK3R1,PPIF,RPS7,TNFRSF10B,TOPORS,TP53BP2,TP63,USP47,WFS1
Gene Ontology - Biological Process	developmental growth	experimental (any)	42	21.07	2.79e-4	ADNP, ATRX,AUTS2,BASP1,BCL2,BMPR2,DDR2,DUSP10,FOXO3,GDF5,GOLGA4,GPD2,ITSN2,KLF5,MEF2C,MEIS1,MTPN,NIN,NIPBL,PLEKHA1,PPARA,PTEN,PTK2,RAPH1,RNF6,RTN4,RUFY3,SEMA5A,SLC9A6,SOX2,SPG11,SPRY2,STAT3,TBL1XR1,TGFB1,TGFB2,TGFBR2,TGFBR3,TIAM1,VEGFA,WNT5A,WWC2
Gene Ontology - Biological Process	reproductive structure development	experimental (any)	33	14.91	2.85e-4	AGO4, ARID4A,ATRX,BASP1,BCL2,BMPR2,CASP8,CEBPB,DLG1,EGFR,EGLN1,FOXO3,FRS2,HIF1A,HOXA9,ICAM1,ITGB8,MSH2,NIPBL,OSR1,PKD2,PLEKHA1,PTEN,PTK2,SERPINB5,SETD2,TCF21,TGFB2,TLR3,TP63,VASH2,VEGFA,WNT5A
WikiPathways	Apoptosis	experimental (any)	13	3.242	2.99e-4	APAF1, BCL2,CASP8,FAS,FASLG,IGF1R,MAP3K1,MYC,NFKB1,PIK3R1,SCAF11,TNFRSF10B,TP63
WikiPathways	Bladder Cancer	experimental (any)	9	1.581	2.99e-4	E2F1, EGFR,ERBB2,MMP2,MMP9,MYC,PIK3R1,RB1,VEGFA
WikiPathways	EGF/EGFR Signaling Pathway	experimental (any)	19	6.363	2.99e-4	E2F1, EGFR,ERBB2,FOXO1,MAP3K1,MAP3K2,MEF2A,MEF2C,MT-CO2,PIAS3,PIK3R1,PLD1,PTEN,PTK2,RASA1,RPS6KA3,SP1,SPRY2,STAT3
Gene Ontology - Biological Process	regulation of reactive oxygen species metabolic process	experimental (any)	19	6.322	3.02e-4	ATP2B4, BCL2,BRCA1,CD47,CLU,DDAH1,EGFR,FOXO1,FOXO3,HIF1A,ICAM1,IL1B,MT-CO2,PKD2,SIRT2,STAT3,TGFB1,TGFBR2,TLR4
Gene Ontology - Biological Process	cell motility	experimental (any)	79	49.4	3.10e-4	AGO2, AKT2,AP1AR,APC,APPL1,ATP2B4,AUTS2,BCL2,BMPR2,CCL1,CCL20,CCR7,CD47,CDK6,CXCL10,DDR2,DOCK10,DOCK4,DOCK5,DOCK7,DUSP10,EGFR,EPHA4,ERBB2,FOXO3,GLG1,HIF1A,HMGB1,ICAM1,IGF1R,IL12A,IL1B,JAG1,JMY,KRIT1,LIMCH1,MAP2K3,MEF2C,MMP9,NAV3,NIPBL,NTF3,OLR1,PALLD,PARP9,PDGFD,PIK3C2A,PIK3R1,PLPP1,PRKCE,PTEN,PTK2,RECK,RFFL,RHOB,RTN4,RUFY3,SASH1,SEMA5A,SETD2,SGK3,SLK,SMAD7,SP1,SPRY2,STAT3,SYNE2,TGFB1,TGFB2,TGFBR…
Gene Ontology - Biological Process	epithelial cell apoptotic process	experimental (any)	14	3.729	3.10e-4	BMPR2, E2F1,E2F2,EIF2S1,EXOC5,FASLG,FOXO3,ICAM1,KRIT1,PDCD4,RB1,SEMA5A,TGFBR2,WFS1
Gene Ontology - Biological Process	regulation of protein serine/threonine kinase activity	experimental (any)	36	17.02	3.13e-4	APC, ATP2B4,CDC25A,DAXX,DDX3X,DUSP10,DUSP8,EGFR,EPHA4,ERBB2,FRS2,HIPK3,IGF1R,IL1B,IRAK1,LATS1,LRP6,MAP2K3,MAP3K1,MAP3K2,NTF3,PDCD4,PKD2,PTEN,RASGRP1,RB1,SASH1,SPRY2,TGFB1,TIAM1,TLR4,TRAF7,UBE2N,VEGFA,WNK1,WNT5A
Gene Ontology - Biological Process	neuron apoptotic process	experimental (any)	23	8.673	3.24e-4	ADNP, AKT2,APAF1,ATF2,BCL2,BTG2,CEBPB,FASLG,FOXO3,GDF5,HIF1A,MEF2C,MSH2,NCSTN,PARP1,RASA1,RB1,SET,SRPK2,TGFB2,TP63,TRIM2,WFS1
Gene Ontology - Biological Process	heart development	experimental (any)	39	19.13	3.25e-4	ATF2, BASP1,BMPR2,EGFR,EGLN1,ERBB2,FGF12,FGFRL1,FRS2,HECTD1,HIF1A,JAG1,MDM4,MEF2A,MEF2C,MEIS1,MIB1,NIPBL,NSD2,OSR1,OXTR,PDCD4,PKD2,PPARA,PTEN,PTK2,RB1,REST,RTN4,SETD2,SGCB,SMAD7,TGFB1,TGFB2,TGFBR2,TGFBR3,TPM1,VEGFA,WNT5A
Gene Ontology - Biological Process	reproductive system development	experimental (any)	33	15.04	3.25e-4	AGO4, ARID4A,ATRX,BASP1,BCL2,BMPR2,CASP8,CEBPB,DLG1,EGFR,EGLN1,FOXO3,FRS2,HIF1A,HOXA9,ICAM1,ITGB8,MSH2,NIPBL,OSR1,PKD2,PLEKHA1,PTEN,PTK2,SERPINB5,SETD2,TCF21,TGFB2,TLR3,TP63,VASH2,VEGFA,WNT5A
Gene Ontology - Biological Process	regulation of growth	experimental (any)	44	22.7	3.32e-4	ADNP, BASP1,BCL2,BCL6,BMPR2,DDX3X,DUSP10,EGFR,ERBB2,GDF5,GOLGA4,HIF1A,ITSN2,JADE1,MEF2C,MEIS1,MTPN,NIPBL,PPARA,PTEN,PTK2,RB1,RNF6,RPS6KA3,RTN4,RUFY3,SEMA5A,SGK3,SMARCA4,SOCS1,SOCS4,SOCS5,SOCS6,STAT3,TGFB1,TGFB2,TGFBR2,TGFBR3,USP47,VEGFA,VPS54,WFS1,WNT5A,WWC2
WikiPathways	Adipogenesis	experimental (any)	16	4.823	3.45e-4	CEBPB, E2F1,FAS,FOXO1,HIF1A,KLF5,LIFR,MBNL1,MEF2A,MEF2C,PPARA,RB1,SOCS1,SP1,STAT3,TGFB1
Gene Ontology - Biological Process	protein stabilization	experimental (any)	19	6.404	3.46e-4	ATF7IP, CLU,EPHA4,GNAQ,LAMP2,MDM4,MORC3,MTMR9,PER3,PIK3R1,PTEN,RPS7,RTN4,SMAD7,TAF1,USP7,VHL,WFS1,ZNF207
Gene Ontology - Biological Process	regulation of hemopoiesis	experimental (any)	34	15.77	3.46e-4	AGO4, BCL6,CASP8,CDK6,CEBPB,DUSP10,ERBB2,FOXO3,FOXP3,HIF1A,HMGB1,HMGB3,HOXA9,IL12A,JAG1,MALT1,MEF2C,MEIS1,MYC,PIAS3,PIK3R1,PSMD9,PURB,RASGRP1,RB1,SMAD7,SOCS1,SOCS5,STAT3,TGFB1,TGFBR2,TLR3,TLR4,TNRC6B
Gene Ontology - Biological Process	ventricular septum development	experimental (any)	12	2.837	3.46e-4	BMPR2, EGLN1,FGFRL1,FRS2,HECTD1,MDM4,NSD2,SMAD7,TGFB2,TGFBR2,TGFBR3,WNT5A
Gene Ontology - Biological Process	response to organonitrogen compound	experimental (any)	58	33.15	3.51e-4	ACTR2, AKAP9,AKT2,APC,APPL1,ATP2B4,BRCA1,BTG2,CEBPB,COL4A1,COL5A2,CPEB3,DERL1,EGFR,EIF4EBP2,EPHA4,FOXO1,FOXO3,ICAM1,IGF1R,IL1B,JAG1,KLF5,LARS,LRP6,MEF2C,MMP2,MMP9,MYD88,NFKB1,OXTR,PARP1,PDGFD,PHIP,PIK3C2A,PIK3R1,PKD2,PPARA,PRKCE,PTEN,PTK2,RHOQ,RNF103,RNF185,RRAGC,SIRT2,SOCS1,SOCS5,SP1,STAT3,STUB1,TAF1,TGFB1,TGFBR3,TIAM1,TLR4,WFS1,YOD1
Gene Ontology - Biological Process	negative regulation of phosphorylation	experimental (any)	33	15.12	3.53e-4	APC, CASC2,DLG1,DMD,DUSP10,DUSP8,FOXO1,GNAQ,GPD1L,HIPK3,IGF1R,IL1B,LATS1,LRP6,MYC,NTF3,PDCD4,PPARA,PPIF,PTEN,RB1,SIRT2,SMAD7,SOCS1,SOCS4,SOCS5,SPRY2,SPRY4,STAT3,TGFB1,TIMP3,TLR4,WNK1
Gene Ontology - Biological Process	homeostasis of number of cells	experimental (any)	23	8.754	3.61e-4	ARID4A, BCL10,BCL2,BCL6,CCR7,CDK6,DOCK10,FOXO3,FOXP3,HIF1A,HMGB1,IREB2,MEF2C,NCSTN,PKNOX1,PTBP3,RB1,SFXN1,STAT3,TGFB1,TGFBR3,VEGFA,VPS54
Gene Ontology - Biological Process	positive regulation of angiogenesis	experimental (any)	18	5.877	3.61e-4	AGGF1, AGO2,BRCA1,DDAH1,HIF1A,IL1B,ITGB8,PIK3C2A,RHOB,SASH1,SEMA5A,SP1,STAT3,TGFBR2,TLR3,VASH2,VEGFA,WNT5A
Gene Ontology - Biological Process	cell death	experimental (strong)	65	39.03	3.63e-4	AKT2, APAF1,BCL10,BCL2,BCL6,BMPR2,BTG2,CADM1,CASC2,CASP8,CBX4,CEBPB,CLU,DAXX,DNM1L,E2F1,EGFR,EGLN1,FASLG,FOXO1,GDF5,HMGB1,HNRNPK,HPGD,ICAM1,IGF1R,IL12A,IL1B,IRAK1,JMY,LRP6,MEF2C,MSH2,MSH6,MT-CO2,MYD88,NTF3,PCGF2,PDCD4,PIK3R1,PPARA,PPIF,PTEN,RASA1,REST,RHOB,RPS7,RTN4,SIRT2,SOX2,SPRY2,STAT3,TGFB2,TGFBR2,TIAM1,TICAM2,TIMP3,TLR3,TNFRSF10B,TOPORS,TP53BP2,TP63,TRAF7,VEGFA,VHL
Gene Ontology - Biological Process	regulation of apoptotic process	experimental (strong)	56	31.06	3.63e-4	AKT2, APAF1,BCL10,BCL2,BCL6,BTG2,CASC2,CASP8,CBX4,CEBPB,CLU,DNM1L,E2F1,EGFR,FASLG,FOXO1,GDF5,HMGB1,HNRNPK,HPGD,ICAM1,IGF1R,IL12A,IL1B,IRAK1,JMY,LRP6,MEF2C,MSH2,MYD88,NTF3,PCGF2,PDCD4,PIK3R1,PPIF,PTEN,RASA1,REST,RHOB,RPS7,RTN4,SIRT2,SOX2,SPRY2,STAT3,TGFB2,TIAM1,TIMP3,TLR3,TNFRSF10B,TOPORS,TP53BP2,TP63,TRAF7,VEGFA,VHL
Gene Ontology - Biological Process	regulation of programmed cell death	experimental (strong)	56	31.3	3.63e-4	AKT2, APAF1,BCL10,BCL2,BCL6,BTG2,CASC2,CASP8,CBX4,CEBPB,CLU,DNM1L,E2F1,EGFR,FASLG,FOXO1,GDF5,HMGB1,HNRNPK,HPGD,ICAM1,IGF1R,IL12A,IL1B,IRAK1,JMY,LRP6,MEF2C,MSH2,MYD88,NTF3,PCGF2,PDCD4,PIK3R1,PPIF,PTEN,RASA1,REST,RHOB,RPS7,RTN4,SIRT2,SOX2,SPRY2,STAT3,TGFB2,TIAM1,TIMP3,TLR3,TNFRSF10B,TOPORS,TP53BP2,TP63,TRAF7,VEGFA,VHL
Gene Ontology - Biological Process	cell migration	experimental (any)	74	45.72	3.65e-4	AGO2, AKT2,APC,APPL1,AUTS2,BCL2,BMPR2,CCL1,CCL20,CCR7,CD47,CXCL10,DDR2,DOCK10,DOCK4,DOCK5,DOCK7,DUSP10,EGFR,EPHA4,FOXO3,GLG1,HIF1A,HMGB1,ICAM1,IGF1R,IL12A,IL1B,JAG1,KRIT1,LIMCH1,MAP2K3,MEF2C,MMP9,NAV3,NIPBL,NTF3,OLR1,PALLD,PARP9,PDGFD,PIK3C2A,PIK3R1,PLPP1,PRKCE,PTEN,PTK2,RECK,RFFL,RHOB,RTN4,RUFY3,SASH1,SEMA5A,SETD2,SGK3,SLK,SMAD7,SP1,SPRY2,STAT3,SYNE2,TGFB1,TGFB2,TGFBR2,TGFBR3,TIAM1,TNFRSF10B,TNS…
WikiPathways	Regulation of toll-like receptor signaling pathway	experimental (any)	16	4.863	3.66e-4	AKT2, CASP8,CXCL10,IL12A,IL1B,IRAK1,MAP2K3,MYD88,NFKB1,PELI1,PIK3R1,SOCS1,TICAM2,TLR3,TLR4,USP7
Gene Ontology - Biological Process	apoptotic process	experimental (strong)	62	36.61	3.78e-4	AKT2, APAF1,BCL10,BCL2,BCL6,BMPR2,BTG2,CADM1,CASC2,CASP8,CBX4,CEBPB,CLU,DAXX,DNM1L,E2F1,EGFR,FASLG,FOXO1,GDF5,HMGB1,HNRNPK,HPGD,ICAM1,IGF1R,IL12A,IL1B,IRAK1,JMY,LRP6,MEF2C,MSH2,MSH6,MYD88,NTF3,PCGF2,PDCD4,PIK3R1,PPIF,PTEN,RASA1,REST,RHOB,RPS7,RTN4,SIRT2,SOX2,SPRY2,STAT3,TGFB2,TGFBR2,TIAM1,TICAM2,TIMP3,TLR3,TNFRSF10B,TOPORS,TP53BP2,TP63,TRAF7,VEGFA,VHL
Gene Ontology - Biological Process	heart morphogenesis	experimental (any)	23	8.795	3.84e-4	ATF2, BMPR2,EGLN1,FGFRL1,HIF1A,JAG1,MDM4,MEF2C,MIB1,NIPBL,NSD2,PDCD4,PKD2,PTK2,RTN4,SMAD7,TGFB1,TGFB2,TGFBR2,TGFBR3,TPM1,VEGFA,WNT5A
Gene Ontology - Biological Process	reproduction	experimental (any)	69	41.87	3.93e-4	ACTR2, ADGRG2,ADNP,AGO2,AGO4,ARID4A,ATP2B4,ATRX,BASP1,BCL2,BCL6,BMPR2,CADM1,CASP8,CEBPB,CLOCK,DLG1,E2F1,EGFR,EGLN1,FOXO3,FRS2,HERPUD2,HIF1A,HOXA9,HPGD,ICAM1,IL1B,ITGB8,KNL1,MMP2,MMP9,MSH2,MSH6,NIPBL,NR2C2,NSUN2,OSR1,OXTR,PBX1,PKD2,PLEKHA1,PLPP1,PTEN,PTGFR,PTK2,RAI14,RECK,SERPINB5,SETD2,SIRT2,SMC1A,SPIN1,STAG2,STAT3,STRBP,TCF21,TESK2,TGFB1,TGFB2,TGFBR2,TLR3,TOP2A,TP63,TSNAX,VASH2,VEGFA,WNT5A,ZNF35
Gene Ontology - Biological Process	reproductive process	experimental (any)	69	41.87	3.93e-4	ACTR2, ADGRG2,ADNP,AGO2,AGO4,ARID4A,ATP2B4,ATRX,BASP1,BCL2,BCL6,BMPR2,CADM1,CASP8,CEBPB,CLOCK,DLG1,E2F1,EGFR,EGLN1,FOXO3,FRS2,HERPUD2,HIF1A,HOXA9,HPGD,ICAM1,IL1B,ITGB8,KNL1,MMP2,MMP9,MSH2,MSH6,NIPBL,NR2C2,NSUN2,OSR1,OXTR,PBX1,PKD2,PLEKHA1,PLPP1,PTEN,PTGFR,PTK2,RAI14,RECK,SERPINB5,SETD2,SIRT2,SMC1A,SPIN1,STAG2,STAT3,STRBP,TCF21,TESK2,TGFB1,TGFB2,TGFBR2,TLR3,TOP2A,TP63,TSNAX,VASH2,VEGFA,WNT5A,ZNF35
Gene Ontology - Biological Process	mRNA processing	predicted (union)	176	130	3.95e-4	A1CF, ADARB1,ADARB2,AFF2,AHCYL1,AICDA,APOBEC2,APOBEC4,APP,AQR,BARD1,BCAS2,CCNT1,CDC5L,CDC73,CDK13,CDK9,CELF1,CELF3,CELF5,CHERP,CIR1,CLNS1A,CNOT6L,CPEB3,CPSF6,CSTF1,CSTF2T,CSTF3,CTNNBL1,CTR9,DDX17,DDX20,DDX46,DDX5,DHX36,DHX8,DHX9,ELAVL1,ERN1,FMR1,GEMIN4,GEMIN6,GEMIN8,GPKOW,GRSF1,GTF2F2,GTF2H1,GTF2H3,GTF2H5,HNRNPA0,HNRNPA1,HNRNPA2B1,HNRNPA3,HNRNPD,HNRNPF,HNRNPH1,HNRNPK,HNRNPLL,HNRNPR,HNRNPU,IWS1,JM…
WikiPathways	Epithelial to mesenchymal transition in colorectal cancer	experimental (any)	18	5.998	3.99e-4	AKT2, COL4A1,FZD6,HIF1A,JAG1,LRP6,MAP2K3,MMP2,MMP9,MPP5,NR2C2,NUBPL,PIK3R1,SUZ12,TGFB1,TGFB2,TGFBR2,WNT5A
Gene Ontology - Biological Process	peptidyl-lysine modification	experimental (any)	31	13.9	4.00e-4	ARID4A, ATF2,ATRX,AUTS2,BRCA1,CBX4,CLOCK,FOXP3,IL1B,JADE1,JADE3,KANSL3,KAT6A,MUC1,NAA50,NSD2,NSD3,PCGF2,PHF20,PIAS3,PLOD3,RSF1,SET,SETD1B,SETD2,SIRT2,SUZ12,TAF1,TAF5,TGFB1,TOPORS
Gene Ontology - Biological Process	regulation of transmembrane transporter activity	experimental (any)	22	8.227	4.00e-4	ABCB1, AKAP9,BCL2,DLG1,DMD,FGF12,FMR1,GPD1L,JPH1,KLHL24,MEF2C,MMP9,NETO2,OSR1,PKD2,PPIF,PRKCE,PTEN,PTPN3,SLMAP,UTRN,WNK3
KEGG	Apoptosis	experimental (any)	12	3.08	4.02e-4	AKT2, APAF1,BCL2,CASP8,FAS,FASLG,IL1B,IRAK1,MYD88,NFKB1,PIK3R1,TNFRSF10B
KEGG	Non-small cell lung cancer	experimental (any)	10	2.189	4.02e-4	AKT2, CDK6,E2F1,E2F2,E2F3,EGFR,ERBB2,FOXO3,PIK3R1,RB1
KEGG	Toll-like receptor signaling pathway	experimental (any)	13	3.567	4.02e-4	AKT2, CASP8,CXCL10,IL12A,IL1B,IRAK1,MAP2K3,MYD88,NFKB1,PIK3R1,TICAM2,TLR3,TLR4
Gene Ontology - Molecular Function	transcription factor binding	experimental (any)	43	21.6	4.03e-4	ATF2, BCL10,BCL2,BRCA1,CEBPB,DAXX,DDX3X,E2F1,E2F2,FOXO1,FOXO3,FOXP3,GTF2A1,HIF1A,HMGB1,KAT6A,KLF5,LATS1,MEF2A,MEF2C,MYC,NFIA,NFKB1,PARP1,PIK3R1,PPARA,PSMD9,PURA,PURB,RB1,REST,RNF6,SIRT2,SMARCA4,SP1,STAT3,TAF1,TCF21,TP53BP2,TRAPPC2,USP7,VHL,WFS1
Gene Ontology - Biological Process	ubiquitin-dependent protein catabolic process	experimental (any)	38	18.68	4.07e-4	CLOCK, CLU,CSNK1A1,DERL1,DTX3L,FBXL17,FBXL2,FBXO11,KLHL15,KLHL42,LATS1,PELI1,PSMD9,PTEN,PTK2,RFFL,RNF103,RNF11,RNF185,RNF6,RPS7,SIRT2,SKP2,SMAD7,SOCS4,SOCS5,STUB1,TAF1,TBL1XR1,TOPORS,TRIM38,UBR3,USP34,USP47,USP7,WFS1,YOD1,ZRANB1
Gene Ontology - Biological Process	regulation of immune system process	experimental (any)	78	49.12	4.08e-4	ACTR2, AGO4,APPL1,BCL10,BCL2,BCL6,CADM1,CASP8,CCL1,CCL20,CCR7,CD47,CDK6,CEBPB,CLU,CXCL10,DLG1,DTX3L,DUSP10,ERBB2,FOXO3,FOXP3,HIF1A,HMGB1,HMGB3,HOXA9,ICAM1,ICOSLG,IL12A,IL1B,IRAK1,JAG1,MALT1,MAP3K1,MEF2C,MEIS1,MSH2,MUC1,MYC,MYD88,NFKB1,NSD2,PAG1,PARP9,PDGFD,PELI1,PIAS3,PIK3R1,PLEKHA1,POLR3B,PRKCE,PSMD9,PTK2,PURB,RAB11FIP2,RASGRP1,RB1,RPS6KA3,RTN4,SMAD7,SOCS1,SOCS5,SOCS6,SPPL3,STAT3,TGFB1,TGFB2,TGF…
Gene Ontology - Biological Process	cell cycle	predicted (union)	560	476.8	4.23e-4	ABRAXAS2, ACTR1A,ACTR2,ACTR3,ACVR1B,ADARB1,AGO4,AHCTF1,AICDA,AJUBA,AKAP8,ANAPC1,ANAPC10,ANAPC7,ANGEL2,ANK3,ANLN,ANXA11,APAF1,APBB2,APP,APPL1,ARF6,ARHGEF10,ARPP19,ASAH2,ASCL1,ATF2,ATM,ATP2B4,AUNIP,AZI2,BACH1,BARD1,BCAT1,BECN1,BID,BMP7,BOD1,BOD1L2,BOLL,BRCC3,BRD4,BRD7,BRIP1,BTC,BTG2,BTRC,BUB1,CAB39,CAB39L,CABLES1,CABLES2,CACUL1,CAMK2N1,CASP2,CBX5,CCND1,CCND2,CCNE2,CCNL1,CCNT1,CCNT2,CCNY,CCPG1,CD28,…
Gene Ontology - Biological Process	cell morphogenesis involved in differentiation	predicted (union)	231	178.1	4.23e-4	ACTN4, ACTR2,ADARB1,ADCY1,ADNP,AKIP1,ALCAM,ALS2,AMIGO1,ANK3,ANKRD27,ANOS1,AP1AR,APBB2,APP,AR,ARHGEF26,ARHGEF7,ARPC2,ATL1,ATOH1,ATP8A2,AUTS2,B4GALT5,B4GALT6,BAIAP2,BCL11B,BDNF,BMP7,BMPR1B,BMPR2,BOC,BVES,CABP4,CAPRIN1,CASP9,CDH11,CDK5R1,CHL1,CHN1,CNTN2,COBL,CORO1C,CREB1,CRKL,CRPPA,CTNNA2,CUL3,CUX1,DACT2,DAG1,DCC,DCLK1,DHX36,DNM1L,DNM3,DOCK5,DOK6,DPYSL2,EEF2K,EFNA1,EFNA5,ENAH,EPB41L5,EPHA2,EPHA4,EPH…
Gene Ontology - Biological Process	positive regulation of cytokine production	experimental (any)	32	14.63	4.30e-4	APPL1, ATF2,BCL10,BRCA1,CADM1,CCL1,CCR7,CEBPB,CLU,DDX3X,FOXP3,HIF1A,HMGB1,IL12A,IL1B,IRAK1,LRRFIP1,MALT1,MYD88,NFKB1,PELI1,PIK3R1,POLR3B,RASGRP1,SETD2,STAT3,TGFB1,TLR3,TLR4,WNT5A,ZBTB20,ZCCHC3
Gene Ontology - Biological Process	positive regulation of cellular biosynthetic process	predicted (union)	600	514.5	4.31e-4	ABCD2, ACSL3,ACTA2,ACTN4,ACTR2,ACTR3,ACVR1B,ACVR2A,ACVRL1,ADCYAP1R1,ADGRF5,ADRB2,AGO1,AGO2,AHI1,AICDA,AJUBA,AKAP12,ALG10B,ALX1,ALX4,ANKRD49,APP,APPL1,AR,ARID3B,ARL2BP,ARMCX3,ARNT,ARNT2,ARNTL2,ARPP19,ASCL1,ASF1A,ATF2,ATF6,ATF7IP,ATM,ATMIN,ATOH1,ATP1B4,AUTS2,BACH1,BAMBI,BARX2,BCAS3,BCL10,BCL11B,BCL9L,BCLAF1,BMP10,BMP7,BMPR1A,BMPR1B,BMPR2,BOLL,BPTF,BRD4,BRD7,BTRC,CAMK4,CAMKK2,CAND1,CAPN2,CARF,CASK,C…
WikiPathways	Fas Ligand (FasL) pathway and Stress induction of Heat Shock Proteins (HSP) regulation	experimental (any)	9	1.702	4.33e-4	APAF1, BCL2,CASP8,DAXX,FAS,FASLG,MAP3K1,PARP1,RB1
WikiPathways	Fibrin Complement Receptor 3 Signaling Pathway	experimental (any)	8	1.337	4.33e-4	CXCL10, IRAK1,MYD88,NFKB1,PLAT,TICAM2,TLR3,TLR4
WikiPathways	NAD metabolism, sirtuins and aging	experimental (any)	5	0.446	4.33e-4	FOXO1, FOXO3,HIF1A,NFKB1,PARP1
WikiPathways	Pathways Affected in Adenoid Cystic Carcinoma	experimental (any)	11	2.553	4.33e-4	ATRX, BRCA1,ERBB2,FOXO3,KAT6A,MGA,MYC,NFIB,PTEN,SETD2,SMC1A
WikiPathways	Signal transduction through IL1R	experimental (any)	8	1.337	4.33e-4	IL1B, IRAK1,MAP2K3,MAP3K1,MYD88,NFKB1,TGFB1,TGFB2
Gene Ontology - Biological Process	animal organ morphogenesis	experimental (any)	60	35.02	4.40e-4	ATF2, BASP1,BCL2,BMPR2,BTBD7,CEBPB,COL5A2,DAAM1,DLG1,EGFR,EGLN1,FASLG,FGFRL1,FOXN3,FOXO1,FOXO3,FRS2,FZD6,GLG1,HIF1A,JAG1,MDM4,MEF2C,MEIS1,MIB1,MMP2,MYC,NFIB,NIPBL,NSD2,OSR1,PBX1,PCGF2,PDCD4,PKD2,PLEKHA1,PLOD3,PPARA,PRICKLE2,PSMD9,PTEN,PTK2,RTN4,SERPINB5,SETD2,SMAD7,SPRY2,STAT3,TCF21,TGFB1,TGFB2,TGFBR2,TGFBR3,TIAM1,TNFRSF11B,TOPORS,TP63,TPM1,VEGFA,WNT5A
Gene Ontology - Biological Process	regulation of transcription, DNA-templated	predicted (intersection)	480	397.1	4.47e-4	ACTR3, ACVR2B,ACVRL1,ADAM8,ADNP,AEBP2,AGO1,AGO2,ALX1,ALX4,ANXA4,APBB2,AR,ARID2,ARID3B,ARNT,ARNT2,ASCL1,ATF7,ATF7IP,ATM,ATMIN,ATP2B4,BACH1,BAHD1,BAMBI,BARX2,BBS7,BBX,BCAS3,BCL11A,BCL7A,BLZF1,BMPER,BMPR1A,BMPR1B,BMPR2,BNC1,BNC2,BRD7,BRIP1,BTG1,CAMKK2,CAMTA1,CASK,CBFB,CBX4,CBX8,CCN1,CCPG1,CD28,CD38,CD80,CDC5L,CDC73,CDK13,CDK6,CDON,CENPF,CFLAR,CHD7,CHEK1,CHUK,CITED2,CKAP2,CNBP,CNOT8,CPEB3,CREB1,CREB5…
Gene Ontology - Biological Process	cellular aromatic compound metabolic process	experimental (any)	241	194.6	4.49e-4	ACAT1, ACTR2,ADNP,AGO2,AGO4,ANP32A,APAF1,APPL1,ARID4A,ARMCX3,ASRGL1,ATF2,ATF7IP,ATMIN,ATP2B4,ATRX,AUTS2,BASP1,BAZ1B,BCL10,BCL2,BCL6,BCL7A,BDH2,BMI1,BMPR2,BRCA1,BTG2,CBX4,CDK6,CEBPB,CERS6,CLOCK,CLU,CPEB3,CXCL10,DAXX,DCP1A,DDR2,DDX3X,DDX46,DICER1,DLG1,DMTF1,DTX3L,E2F1,E2F2,E2F3,EDRF1,EGFR,EGLN1,EIF4A2,ELAVL4,ELOVL4,ELOVL7,ERBB2,FANCI,FASLG,FMR1,FOXN2,FOXN3,FOXO1,FOXO3,FOXP3,FUBP1,FZD6,GDF5,GNE,GPAM…
Gene Ontology - Biological Process	regulation of GTPase activity	experimental (any)	32	14.67	4.49e-4	AKT2, ARHGAP21,ARHGEF12,BCL6,BNIP2,CCR7,DNM1L,DOCK10,DOCK4,DOCK7,EIF5,EPHA4,ERBB2,GAPVD1,GNAQ,ICAM1,LARS,MYO9A,NTF3,PTK2,RAB11FIP2,RABGAP1,RAPGEF6,RASA1,RASGRP1,RASGRP3,RP2,SPRY2,STXBP5,TIAM1,WNK1,WNT5A
Gene Ontology - Biological Process	ventricular septum morphogenesis	experimental (any)	9	1.662	4.49e-4	BMPR2, EGLN1,FGFRL1,NSD2,SMAD7,TGFB2,TGFBR2,TGFBR3,WNT5A
Gene Ontology - Biological Process	negative regulation of leukocyte cell-cell adhesion	experimental (any)	14	3.891	4.50e-4	BCL6, CEBPB,DLG1,ERBB2,FOXP3,HMGB1,PELI1,PPARA,SMAD7,SOCS1,SOCS5,SOCS6,TGFB1,WNK1
Gene Ontology - Biological Process	peptidyl-serine phosphorylation	experimental (any)	22	8.308	4.50e-4	AKAP9, ATP2B4,BCL2,CSNK1A1,DMD,DOCK7,EGFR,GPD1L,HIPK3,LATS1,MORC3,NTF3,PRKCE,RPS6KA3,SMAD7,SPRY2,TAF1,TGFB1,TGFBR2,VEGFA,WNK1,WNT5A
Gene Ontology - Biological Process	positive regulation of histone modification	experimental (any)	13	3.404	4.50e-4	AUTS2, BCL6,BRCA1,FMR1,FOXP3,IL1B,MUC1,NIPBL,NSD3,TET1,TGFB1,UBE2N,VEGFA
WikiPathways	Non-small cell lung cancer	experimental (any)	11	2.594	4.64e-4	AKT2, CDK6,E2F1,E2F2,E2F3,EGFR,ERBB2,FOXO3,PIK3R1,RB1,STAT3
WikiPathways	Toll-like Receptor Signaling Pathway	experimental (any)	13	3.526	4.64e-4	AKT2, CASP8,CXCL10,IL12A,IL1B,IRAK1,MAP2K3,MYD88,NFKB1,PIK3R1,TICAM2,TLR3,TLR4
Reactome	Generic Transcription Pathway	experimental (any)	75	43.69	4.66e-4	AGO2, AGO4,AKT2,APAF1,ATF2,AUTS2,BCL6,BMI1,BRCA1,BTG2,CBX4,CCNG1,CDK6,COX20,DAXX,E2F1,EGFR,ERBB2,FANCI,FAS,FASLG,FKBP5,FOXO1,FOXO3,FOXP3,GPAM,IRAK1,JAG1,JMY,KAT6A,LIFR,MDM4,MEF2C,MGA,MSH2,MT-CO2,MYC,NR2C2,PARP1,PBRM1,PCGF2,PHF20,PPARA,PRKAB2,PSMD9,PTEN,RB1,RFFL,RNF111,SESN1,SETD1B,SKP2,SMAD7,SMARCA4,SOCS4,SOX2,SP1,STUB1,SUZ12,TAF1,TAF5,TBL1XR1,TGFB1,TGIF1,TNFRSF10B,TNRC6B,TP53BP2,TP63,TRIM33,USP7…
Gene Ontology - Cellular Component	Golgi apparatus	predicted (union)	484	410.1	4.68e-4	ABCA1, ABCA5,ABCG1,ACER3,ACSL3,ADAM19,ADORA2A,AFTPH,AGBL4,AHSG,AJUBA,AKAP8,AKR7A2,ALX1,ANGEL1,ANGPTL3,ANK3,AP1AR,AP1G1,AP1S2,AP1S3,AP3B1,AP3M1,AP3S2,AP4E1,AP4S1,APH1A,APP,AQP2,ARF6,ARFGAP3,ARFIP1,ARHGAP32,ARL1,ARL17A,ARSB,ASAH2,ASAP2,ATF6,ATL1,ATP8A2,B3GALNT1,B3GALNT2,B3GALT1,B3GALT2,B3GALT5,B3GAT2,B3GNT3,B3GNT5,B3GNT7,B3GNT9,B4GALT5,B4GALT6,B4GALT7,B4GAT1,BACE1,BACE2,BAIAP2,BECN1,BICD1,BLZF1,CAL…
Gene Ontology - Biological Process	regulation of metabolic process	predicted (intersection)	851	750.5	4.70e-4	ABAT, ABCA1,ACTA1,ACTR3,ACVR1C,ACVR2B,ACVRL1,ADAM8,ADAM9,ADARB1,ADCY2,ADGRF5,ADNP,AEBP2,AGO1,AGO2,AGO3,AGO4,AIDA,AKAP12,ALDH1A1,ALG10B,ALS2,ALX1,ALX4,ANG,ANGEL2,ANGPT4,ANGPTL3,ANOS1,ANXA4,AP1AR,APAF1,APBB2,APPL1,AR,ARFGEF3,ARID2,ARID3B,ARNT,ARNT2,ARPP19,ASCL1,ATAD1,ATF7,ATF7IP,ATM,ATMIN,ATP2B4,ATP5IF1,ATP6V0E1,ATP6V1A,BACH1,BAG2,BAHD1,BAMBI,BARX2,BBS7,BBX,BCAS3,BCL11A,BCL2L13,BCL7A,BDNF,BLZF1,BMP…
Gene Ontology - Biological Process	regulation of nucleic acid-templated transcription	predicted (intersection)	489	406.2	4.70e-4	ACTR3, ACVR2B,ACVRL1,ADAM8,ADNP,AEBP2,AGO1,AGO2,ALX1,ALX4,ANXA4,APBB2,AR,ARID2,ARID3B,ARNT,ARNT2,ASCL1,ATF7,ATF7IP,ATM,ATMIN,ATP2B4,BACH1,BAHD1,BAMBI,BARX2,BBS7,BBX,BCAS3,BCL11A,BCL7A,BLZF1,BMPER,BMPR1A,BMPR1B,BMPR2,BNC1,BNC2,BRD7,BRIP1,BTG1,CAMKK2,CAMTA1,CASK,CBFB,CBX4,CBX8,CCN1,CCPG1,CD28,CD38,CD80,CDC5L,CDC73,CDK13,CDK6,CDON,CDYL2,CENPF,CFLAR,CHD7,CHEK1,CHUK,CITED2,CKAP2,CNBP,CNOT6,CNOT8,CNOT9…
Gene Ontology - Biological Process	cell adhesion	experimental (any)	72	44.58	4.77e-4	AGGF1, AP1AR,APC,BCL10,BCL2,BCL6,BOC,CADM1,CCR7,CD47,CDK6,CEBPB,DDR2,DLG1,DOCK5,DUSP10,EDIL3,EGFR,EPHA4,ERBB2,FERMT2,FGFRL1,FOXP3,GNE,GP5,HAPLN1,HMGB1,ICAM1,ICOSLG,IL12A,IL1B,IRAK1,ITGB8,JAG1,KIFAP3,LIMCH1,LRP6,MALT1,MSLN,MUC1,NFAT5,OLR1,PELI1,PIK3R1,PLEKHA2,PPARA,PRKCE,PTEN,PTK2,RASA1,RASGRP1,RHOB,SEMA5A,SERPINI1,SLK,SMAD7,SOCS1,SOCS5,SOCS6,SOX2,TESK2,TGFB1,TGFB2,TGFBI,TGFBR2,TIAM1,TPM1,TRPM7,UT…
Gene Ontology - Biological Process	negative regulation of apoptotic signaling pathway	experimental (any)	22	8.349	4.77e-4	BCL2, BRCA1,CASP8,CLU,DDX3X,FAS,FASLG,HIF1A,ICAM1,IL1B,IVNS1ABP,MMP9,MUC1,PCGF2,PHIP,PPIF,RB1,RFFL,SGK3,TNFRSF10B,USP47,WFS1
Gene Ontology - Biological Process	negative regulation of cell adhesion	experimental (any)	23	8.957	4.78e-4	AP1AR, BCL6,CEBPB,DLG1,ERBB2,FOXP3,HMGB1,JAG1,MUC1,PELI1,PIK3R1,PPARA,PTEN,PTK2,RASA1,SEMA5A,SMAD7,SOCS1,SOCS5,SOCS6,TGFB1,TGFBI,WNK1
Gene Ontology - Biological Process	modification-dependent protein catabolic process	experimental (any)	38	18.89	4.88e-4	CLOCK, CLU,CSNK1A1,DERL1,DTX3L,FBXL17,FBXL2,FBXO11,KLHL15,KLHL42,LATS1,PELI1,PSMD9,PTEN,PTK2,RFFL,RNF103,RNF11,RNF185,RNF6,RPS7,SIRT2,SKP2,SMAD7,SOCS4,SOCS5,STUB1,TAF1,TBL1XR1,TOPORS,TRIM38,UBR3,USP34,USP47,USP7,WFS1,YOD1,ZRANB1
Gene Ontology - Molecular Function	ubiquitin-like protein ligase binding	experimental (any)	27	11.06	5.04e-4	APC, BCL10,BCL2,BRCA1,CASP8,CEBPB,CLU,DAXX,DERL1,DNM1L,DTX3L,EGFR,FOXO1,FZD6,HIF1A,MOAP1,PARP9,PER3,RB1,RFFL,RTN4,SMAD7,STUB1,UBE2N,USP7,WFS1,YOD1
WikiPathways	Apoptosis Modulation by HSP70	experimental (any)	6	0.730	5.05e-4	APAF1, CASP8,FAS,FASLG,MAP3K1,NFKB1
WikiPathways	RAC1/PAK1/p38/MMP2 Pathway	experimental (any)	11	2.634	5.05e-4	EGFR, ERBB2,FOXO1,MMP2,MSH2,MYC,NFKB1,PIK3R1,PTK2,RASA1,STAT3
Gene Ontology - Cellular Component	cellular_component	experimental (any)	576	548	5.05e-4	ABCB1, ABCD3,ACAT1,ACBD5,ACTR2,ADGRG2,ADNP,AFTPH,AGGF1,AGO2,AGO4,AKAP9,AKT2,ALMS1,ANKRD28,ANKRD46,ANP32A,AP1AR,AP3M1,APAF1,APC,APOLD1,APPL1,ARHGAP21,ARHGEF12,ARID4A,ARMCX3,ASRGL1,ATAD2B,ATF2,ATF7IP,ATMIN,ATP11B,ATP2B4,ATRX,ATXN10,AUTS2,B3GALNT1,B3GNT5,BASP1,BAZ1B,BCAT1,BCL10,BCL2,BCL6,BCL7A,BDH2,BMI1,BMPR2,BNIP2,BOC,BRCA1,BTBD3,BTBD7,BTG2,BTN3A3,CADM1,CALD1,CAPRIN1,CASC2,CASP8,CBX4,CCDC14,CCL1,CC…
Gene Ontology - Cellular Component	ubiquitin ligase complex	experimental (any)	22	7.984	5.05e-4	BMI1, BRCA1,CBX4,DCAF10,DCAF11,DCAF8,FBXL17,FBXL2,FBXO11,GID4,KLHL24,KLHL42,PCGF2,RMND5A,RNF11,SKP2,STUB1,TOPORS,TRAF7,UBE2N,USP47,WWP1
Reactome	ESR-mediated signaling	experimental (any)	22	7.336	5.40e-4	AGO2, AGO4,AKT2,ATF2,BCL2,EGFR,FKBP5,FOXO3,GNB4,GPAM,GTF2A1,IGF1R,MMP2,MMP9,MYC,PIK3R1,PTK2,SMC1A,SP1,STAG2,TNRC6B,ZNF217
Reactome	Oncogene Induced Senescence	experimental (any)	9	1.337	5.40e-4	AGO4, CDK6,E2F1,E2F2,E2F3,MDM4,RB1,SP1,TNRC6B
Gene Ontology - Biological Process	positive regulation of catalytic activity	experimental (strong)	44	22.41	5.41e-4	AKT2, APAF1,BCL10,BCL2,BMI1,CASC2,CASP8,CLU,DAXX,DNM1L,DOCK4,DOCK7,EGFR,ERBB2,FASLG,HMGB1,ICAM1,IGF1R,IL1B,IRAK1,ISCU,MAP2K3,MEF2C,MSH2,MSH6,NTF3,PTEN,RASA1,RASGRP1,REST,SOCS1,SPRY2,STAT3,STUB1,TGFB2,TGFBR2,TIAM1,TLR3,TNFRSF10B,TOPORS,TPM1,TRAF7,UBE2N,VEGFA
Gene Ontology - Biological Process	programmed cell death	experimental (strong)	62	37.24	5.41e-4	AKT2, APAF1,BCL10,BCL2,BCL6,BMPR2,BTG2,CADM1,CASC2,CASP8,CBX4,CEBPB,CLU,DAXX,DNM1L,E2F1,EGFR,FASLG,FOXO1,GDF5,HMGB1,HNRNPK,HPGD,ICAM1,IGF1R,IL12A,IL1B,IRAK1,JMY,LRP6,MEF2C,MSH2,MSH6,MYD88,NTF3,PCGF2,PDCD4,PIK3R1,PPIF,PTEN,RASA1,REST,RHOB,RPS7,RTN4,SIRT2,SOX2,SPRY2,STAT3,TGFB2,TGFBR2,TIAM1,TICAM2,TIMP3,TLR3,TNFRSF10B,TOPORS,TP53BP2,TP63,TRAF7,VEGFA,VHL
WikiPathways	AGE/RAGE pathway	experimental (any)	11	2.675	5.66e-4	ATF2, CASP8,EGFR,FOXO1,HIF1A,MMP2,MMP9,MYD88,NFKB1,SP1,STAT3
Gene Ontology - Biological Process	regulation of RNA biosynthetic process	predicted (intersection)	489	407.2	5.71e-4	ACTR3, ACVR2B,ACVRL1,ADAM8,ADNP,AEBP2,AGO1,AGO2,ALX1,ALX4,ANXA4,APBB2,AR,ARID2,ARID3B,ARNT,ARNT2,ASCL1,ATF7,ATF7IP,ATM,ATMIN,ATP2B4,BACH1,BAHD1,BAMBI,BARX2,BBS7,BBX,BCAS3,BCL11A,BCL7A,BLZF1,BMPER,BMPR1A,BMPR1B,BMPR2,BNC1,BNC2,BRD7,BRIP1,BTG1,CAMKK2,CAMTA1,CASK,CBFB,CBX4,CBX8,CCN1,CCPG1,CD28,CD38,CD80,CDC5L,CDC73,CDK13,CDK6,CDON,CDYL2,CENPF,CFLAR,CHD7,CHEK1,CHUK,CITED2,CKAP2,CNBP,CNOT6,CNOT8,CNOT9…
Reactome	Apoptosis	experimental (any)	20	6.687	5.73e-4	AKT2, APAF1,APC,APPL1,BCL2,CASP8,DNM1L,E2F1,FAS,FASLG,HMGB1,PSMD9,PTK2,SATB1,STAT3,TICAM2,TLR4,TNFRSF10B,TP53BP2,TP63
Reactome	Caspase activation via Death Receptors in the presence of ligand	experimental (any)	6	0.567	5.73e-4	CASP8, FAS,FASLG,TICAM2,TLR4,TNFRSF10B
Reactome	Cytokine Signaling in Immune system	experimental (any)	55	29.87	5.73e-4	AKT2, ATF2,BCL2,BCL6,CCL20,CXCL10,DLG1,DUSP10,DUSP8,EGFR,EIF4A2,ERBB2,FASLG,FOXO1,FOXO3,FRS2,HIF1A,HMGB1,ICAM1,IL12A,IL1B,IRAK1,KBTBD7,LIFR,MAP2K3,MEF2A,MEF2C,MMP2,MMP9,MTAP,MUC1,MYC,MYD88,NFKB1,PDCD4,PELI1,PIK3R1,PSMD9,PTK2,PTPN14,RASA1,RASGRP1,RASGRP3,RPS6KA3,SMARCA4,SOCS1,SOCS5,SOX2,STAT3,TGFB1,TNFRSF11B,TRIM2,TRIM38,UBE2N,VEGFA
Reactome	Gene expression (Transcription)	experimental (any)	86	53.54	5.73e-4	AGO2, AGO4,AKT2,APAF1,ATF2,AUTS2,BAZ1B,BCL6,BMI1,BRCA1,BTG2,CBX4,CCNG1,CDK6,COX20,DAXX,DICER1,E2F1,EGFR,ERBB2,FANCI,FAS,FASLG,FKBP5,FOXO1,FOXO3,FOXP3,GPAM,GTF2A1,IRAK1,JAG1,JMY,KAT6A,LIFR,MDM4,MEF2C,MGA,MSH2,MT-CO2,MYC,NFIA,NFIB,NR2C2,PARP1,PBRM1,PCGF2,PHF20,POLR3B,PPARA,PRKAB2,PSMD9,PTEN,RB1,RFFL,RNF111,RPRD2,SESN1,SETD1B,SKP2,SMAD7,SMARCA4,SOCS4,SOX2,SP1,SRSF11,STUB1,SUZ12,TAF1,TAF5,TBL1XR1,TET…
Reactome	MyD88 dependent cascade initiated on endosome	experimental (any)	14	3.567	5.73e-4	ATF2, HMGB1,IRAK1,MAP2K3,MAP3K1,MEF2A,MEF2C,MYD88,NFKB1,PELI1,RPS6KA3,TICAM2,TLR4,UBE2N
Reactome	RNA Polymerase II Transcription	experimental (any)	79	48.35	5.73e-4	AGO2, AGO4,AKT2,APAF1,ATF2,AUTS2,BCL6,BMI1,BRCA1,BTG2,CBX4,CCNG1,CDK6,COX20,DAXX,E2F1,EGFR,ERBB2,FANCI,FAS,FASLG,FKBP5,FOXO1,FOXO3,FOXP3,GPAM,GTF2A1,IRAK1,JAG1,JMY,KAT6A,LIFR,MDM4,MEF2C,MGA,MSH2,MT-CO2,MYC,NR2C2,PARP1,PBRM1,PCGF2,PHF20,PPARA,PRKAB2,PSMD9,PTEN,RB1,RFFL,RNF111,RPRD2,SESN1,SETD1B,SKP2,SMAD7,SMARCA4,SOCS4,SOX2,SP1,SRSF11,STUB1,SUZ12,TAF1,TAF5,TBL1XR1,TGFB1,TGIF1,THOC2,TNFRSF10B,TNRC6…
Reactome	Signaling by Nuclear Receptors	experimental (any)	24	8.835	5.73e-4	AGO2, AGO4,AKT2,ATF2,BCL2,EGFR,FKBP5,FOXO3,GNB4,GPAM,GTF2A1,IGF1R,MMP2,MMP9,MYC,PDHA2,PIK3R1,PTK2,RDH11,SMC1A,SP1,STAG2,TNRC6B,ZNF217
Reactome	TRAF6 mediated induction of NFkB and MAP kinases upon TLR7/8 or 9 activation	experimental (any)	14	3.526	5.73e-4	ATF2, HMGB1,IRAK1,MAP2K3,MAP3K1,MEF2A,MEF2C,MYD88,NFKB1,PELI1,RPS6KA3,TICAM2,TLR4,UBE2N
Reactome	Toll Like Receptor 7/8 (TLR7/8) Cascade	experimental (any)	14	3.567	5.73e-4	ATF2, HMGB1,IRAK1,MAP2K3,MAP3K1,MEF2A,MEF2C,MYD88,NFKB1,PELI1,RPS6KA3,TICAM2,TLR4,UBE2N
Reactome	Programmed Cell Death	experimental (any)	20	6.728	5.88e-4	AKT2, APAF1,APC,APPL1,BCL2,CASP8,DNM1L,E2F1,FAS,FASLG,HMGB1,PSMD9,PTK2,SATB1,STAT3,TICAM2,TLR4,TNFRSF10B,TP53BP2,TP63
Gene Ontology - Biological Process	regulation of proteolysis	experimental (any)	43	22.66	6.02e-4	APAF1, BCL10,CASC2,CASP8,CLU,CSNK1A1,DDX3X,EPHA4,FAS,FASLG,FMR1,GLG1,HMGB1,IL1B,LATS1,MMP9,MYC,PLAT,PTEN,PTK2,PTPN3,RECK,REST,RFFL,RNF185,RPS6KA3,RPS7,SERPINI1,SIRT2,SMAD7,SOCS4,SOCS5,SOX2,STAT3,STUB1,TAF1,TIMP3,TNFRSF10B,TP63,USP47,USP7,VEGFA,YOD1
Reactome	MyD88:MAL(TIRAP) cascade initiated on plasma membrane	experimental (any)	14	3.729	6.21e-4	ATF2, HMGB1,IRAK1,MAP2K3,MAP3K1,MEF2A,MEF2C,MYD88,NFKB1,PELI1,RPS6KA3,SOCS1,TLR4,UBE2N
Reactome	Toll Like Receptor 2 (TLR2) Cascade	experimental (any)	14	3.729	6.21e-4	ATF2, HMGB1,IRAK1,MAP2K3,MAP3K1,MEF2A,MEF2C,MYD88,NFKB1,PELI1,RPS6KA3,SOCS1,TLR4,UBE2N
Reactome	Toll Like Receptor 4 (TLR4) Cascade	experimental (any)	16	4.701	6.21e-4	ATF2, CASP8,HMGB1,IRAK1,MAP2K3,MAP3K1,MEF2A,MEF2C,MYD88,NFKB1,PELI1,RPS6KA3,SOCS1,TICAM2,TLR4,UBE2N
Reactome	Toll Like Receptor 9 (TLR9) Cascade	experimental (any)	14	3.729	6.21e-4	ATF2, HMGB1,IRAK1,MAP2K3,MAP3K1,MEF2A,MEF2C,MYD88,NFKB1,PELI1,RPS6KA3,TICAM2,TLR4,UBE2N
Reactome	Toll Like Receptor TLR1:TLR2 Cascade	experimental (any)	14	3.729	6.21e-4	ATF2, HMGB1,IRAK1,MAP2K3,MAP3K1,MEF2A,MEF2C,MYD88,NFKB1,PELI1,RPS6KA3,SOCS1,TLR4,UBE2N
Reactome	Toll Like Receptor TLR6:TLR2 Cascade	experimental (any)	14	3.729	6.21e-4	ATF2, HMGB1,IRAK1,MAP2K3,MAP3K1,MEF2A,MEF2C,MYD88,NFKB1,PELI1,RPS6KA3,SOCS1,TLR4,UBE2N
Gene Ontology - Biological Process	cellular localization	experimental (any)	128	92.12	6.23e-4	ABCD3, ACTR2,AKAP9,AKT2,ALMS1,ANKRD28,ANP32A,AP1AR,AP3M1,APC,APPL1,ARHGAP21,ARMCX3,ATP2B4,ATRX,BCL2,CASP8,CCDC14,CCR7,CENPQ,CEP152,CEP97,CKAP5,CLU,CNTRL,CXCL10,DCP1A,DDX3X,DERL1,DLG1,DMD,DNM1L,DOCK7,DTX3L,DYNC1LI2,E2F1,ECI2,EGFR,ERBB2,ESYT2,EXOC5,FASLG,FERMT2,FMR1,GOLGA4,GPD1L,HIF1A,IL1B,ISCU,JPH1,KIFAP3,KLF5,KNL1,LAMP2,LARS,LATS1,LIN7C,LRP6,MALT1,MEF2A,MEF2C,MOAP1,MON2,MORC3,MPP5,MRAP2,MSH2,NIN,…
Gene Ontology - Biological Process	negative regulation of ion transmembrane transport	experimental (any)	12	3.04	6.26e-4	AKT2, FGF12,FMR1,ISCU,MMP9,OSR1,PKD2,PPIF,PRKCE,PTEN,SESTD1,TGFB1
Gene Ontology - Cellular Component	nuclear body	experimental (any)	50	27.15	6.36e-4	AGO4, ATF7IP,ATMIN,ATRX,BASP1,BAZ1B,BMI1,CBX4,CSNK1A1,DAXX,DDX3X,DDX46,DUSP10,FAS,FMR1,HIF1A,HIPK3,JADE1,KAT6A,KNL1,LARS,MEF2C,MKNK2,MORC3,NUFIP2,PCBP1,PCGF2,PIAS3,PTEN,RAPH1,RB1,RNF111,RNF6,RP2,SATB1,SCAF11,SETD1B,SMN1,SMNDC1,SREK1,SRSF11,SUZ12,TESK2,THOC2,TOPORS,USP7,YME1L1,ZBTB20,ZMYM2,ZNF217
Gene Ontology - Biological Process	renal tubule development	experimental (any)	13	3.526	6.38e-4	ACAT1, BCL2,COL4A1,DLG1,JAG1,MEF2C,MYC,OSR1,PBX1,PKD2,TCF21,TGFB1,VEGFA
Gene Ontology - Biological Process	regulation of ion transmembrane transporter activity	experimental (any)	21	7.944	6.63e-4	ABCB1, AKAP9,DLG1,DMD,FGF12,FMR1,GPD1L,JPH1,KLHL24,MEF2C,MMP9,NETO2,OSR1,PKD2,PPIF,PRKCE,PTEN,PTPN3,SLMAP,UTRN,WNK3
KEGG	Influenza A	experimental (any)	17	5.958	6.96e-4	AKT2, ATF2,CXCL10,EIF2S1,FAS,FASLG,ICAM1,IL12A,IL1B,IVNS1ABP,MAP2K3,MYD88,NFKB1,PIK3R1,TLR3,TLR4,TNFRSF10B
Gene Ontology - Molecular Function	DNA binding	predicted (union)	710	618.3	7.01e-4	ACTN4, ADNP,AEBP2,AFF3,AGFG1,AGO1,AGO2,AHCTF1,AIFM1,AKAP8,ALX1,ALX4,ANG,APP,AR,ARID2,ARID3B,ARNT,ARNT2,ARNTL2,ASCL1,ASXL3,ATF2,ATF6,ATF7,ATM,ATMIN,ATOH1,ATOH7,AUNIP,BACH1,BARX2,BAZ2A,BBX,BCL11A,BCL11B,BCLAF1,BHLHE41,BLZF1,BNC1,BNC2,BPTF,BRD7,BRIP1,BTAF1,CARF,CBX4,CC2D1B,CCNT1,CDC5L,CDK9,CDX4,CEBPA,CEBPD,CENPC,CERS2,CERS5,CERS6,CGGBP1,CHD6,CHD7,CHD9,CLSPN,CNBP,CR2,CREB1,CREB3L2,CREB5,CREBL2,CREBRF…
Gene Ontology - Biological Process	activation of protein kinase activity	experimental (any)	27	11.75	7.24e-4	ADNP, DAXX,DDX3X,DLG1,EGFR,FRS2,IGF1R,IL1B,IRAK1,MALT1,MAP2K3,MAP3K1,MAP3K2,NTF3,SOCS1,SPRY2,TGFB1,TGFB2,TGFBR2,TLR3,TLR4,TNFRSF10B,TRAF7,UBE2N,VEGFA,WNK1,WNT5A
Gene Ontology - Cellular Component	transferase complex	experimental (any)	41	20.83	7.35e-4	BMI1, BRCA1,CBX4,CDK6,DCAF10,DCAF11,DCAF8,FBXL17,FBXL2,FBXO11,GID4,GTF2A1,JADE1,JADE3,KANSL3,KAT6A,KLHL24,KLHL42,MGA,NAA30,PCGF2,PHF20,PIK3R1,POLR3B,PRKAB2,REV3L,RMND5A,RNF11,RPRD2,SETD1B,SKP2,SPTLC3,STUB1,SUZ12,TAF1,TAF5,TOPORS,TRAF7,UBE2N,USP47,WWP1
Gene Ontology - Biological Process	positive regulation of immune response	experimental (any)	46	25.09	7.40e-4	ACTR2, APPL1,BCL10,BCL2,CADM1,CASP8,CCR7,CD47,CLU,FOXP3,HMGB1,IL12A,IL1B,IRAK1,MALT1,MAP3K1,MEF2C,MSH2,MUC1,MYD88,NFKB1,NSD2,PAG1,PARP9,PELI1,PIK3R1,PLEKHA1,POLR3B,PRKCE,PSMD9,PTK2,RAB11FIP2,RASGRP1,RPS6KA3,RTN4,SOCS5,SPPL3,TGFB1,TGFB2,TICAM2,TLR3,TLR4,UBE2N,WNK1,WNT5A,ZCCHC3
Gene Ontology - Biological Process	heterocycle metabolic process	experimental (any)	238	193.3	7.47e-4	ACAT1, ACTR2,ADNP,AGO2,AGO4,ANP32A,APAF1,ARID4A,ARMCX3,ATF2,ATF7IP,ATMIN,ATP2B4,ATRX,AUTS2,BASP1,BAZ1B,BCL10,BCL6,BCL7A,BDH2,BMI1,BMPR2,BRCA1,BTG2,CBX4,CDK6,CEBPB,CERS6,CLOCK,CLU,CPEB3,CXCL10,DAXX,DCP1A,DDR2,DDX3X,DDX46,DICER1,DLG1,DMTF1,DTX3L,E2F1,E2F2,E2F3,EDRF1,EGFR,EGLN1,EIF4A2,ELAVL4,ELOVL4,ELOVL7,ERBB2,FANCI,FASLG,FMR1,FOXN2,FOXN3,FOXO1,FOXO3,FOXP3,FUBP1,FZD6,GDF5,GNE,GPAM,GTF2A1,GTF2I,HIC2…
Gene Ontology - Biological Process	regulation of myeloid cell differentiation	experimental (any)	21	8.025	7.57e-4	AGO4, CASP8,CDK6,CEBPB,FOXO3,HIF1A,HMGB3,HOXA9,JAG1,MEF2C,MEIS1,MYC,PIAS3,PIK3R1,PURB,RB1,STAT3,TGFB1,TLR3,TLR4,TNRC6B
Gene Ontology - Biological Process	regulation of ubiquitin-protein transferase activity	experimental (any)	9	1.783	7.57e-4	BMI1, DNM1L,DTX3L,PTEN,RPS7,SMAD7,STUB1,TOPORS,UBE2N
Reactome	Caspase activation via extrinsic apoptotic signalling pathway	experimental (any)	7	0.932	7.59e-4	APPL1, CASP8,FAS,FASLG,TICAM2,TLR4,TNFRSF10B
Gene Ontology - Molecular Function	transferase activity	predicted (union)	826	729.3	7.65e-4	AADAT, AAK1,AASDHPPT,ABAT,ABL2,ACVR1B,ACVR1C,ACVR2A,ACVR2B,ACVRL1,ADAM8,ADAM9,ADARB1,ADCY1,ADCY2,ADNP,ADORA2A,ADPGK,ADRB2,AGK,AGPAT4,AGPAT5,AGXT,AHSG,AIDA,AJUBA,AK2,AK3,AK4,ALG1,ALG10B,ALG13,ALG6,ALG9,ALS2,ANG,ANGPT4,APP,AREL1,ARIH2,ARRDC3,ART4,ASB4,ATF2,ATG10,ATG14,ATG3,ATIC,ATM,ATP2B4,AWAT2,B3GALNT1,B3GALNT2,B3GALT1,B3GALT2,B3GAT2,B3GNT3,B3GNT5,B3GNT7,B3GNT9,B4GALT5,B4GALT6,B4GALT7,B4GAT1,BAG2,…
Gene Ontology - Biological Process	cellular protein catabolic process	experimental (any)	44	23.67	7.69e-4	CASP8, CLOCK,CLU,CSNK1A1,DERL1,DTX3L,EPHA4,FBXL17,FBXL2,FBXO11,FMR1,KLHL15,KLHL42,LAMP2,LATS1,PELI1,PSMD9,PTEN,PTK2,RFFL,RNF103,RNF11,RNF185,RNF6,RPS7,SIRT2,SKP2,SMAD7,SOCS4,SOCS5,SOCS6,STUB1,TAF1,TBL1XR1,TOPORS,TRIM38,UBR3,USP34,USP47,USP7,WFS1,YME1L1,YOD1,ZRANB1
Gene Ontology - Biological Process	leukocyte differentiation	experimental (any)	35	17.22	7.72e-4	BCL2, BCL6,CASP8,CCR7,CDK6,CEBPB,DOCK10,DUSP10,ERBB2,FOXP3,HMGB1,HMGB3,IL12A,IREB2,MALT1,MEF2C,MMP9,MSH2,MYC,PARP1,PIAS3,PIK3R1,PKNOX1,RASGRP1,RB1,SATB1,SMAD7,SOCS1,SOCS5,STAT3,TGFB1,TGFBR2,TLR3,TLR4,VEGFA
Gene Ontology - Biological Process	regulation of chromatin organization	experimental (any)	18	6.282	7.72e-4	ATF7IP, ATRX,AUTS2,BCL6,BRCA1,FMR1,FOXP3,IL1B,MUC1,NIPBL,NSD3,RESF1,SET,TET1,TGFB1,UBE2N,UBR5,VEGFA
Gene Ontology - Biological Process	cytokine production involved in immune response	experimental (any)	13	3.607	7.79e-4	BCL10, BCL6,DLG1,FOXP3,IL12A,IL1B,MALT1,SMAD7,TGFB1,TGFB2,TLR3,TLR4,WNT5A
Gene Ontology - Biological Process	tissue development	experimental (any)	94	63.47	7.79e-4	ACAT1, AKT2,APAF1,ARID4A,ATF2,ATRX,BASP1,BCL10,BCL2,BDH2,BMPR2,BTBD7,BTG2,CDK6,CEBPB,CEP152,CLOCK,COL4A1,COL5A2,CXCL10,DAAM1,DDR2,DLG1,DUSP10,EGFR,EGLN1,EPHA4,EXOC5,FBXL17,FOXN2,FOXO1,FRS2,FZD6,GDF5,GLG1,HIF1A,ICAM1,IL1B,ITGB8,JAG1,KLF5,LATS1,LIN7C,LNPK,LRP6,MDM4,MEF2A,MEF2C,MEIS1,MIB1,MMP2,MMP9,MPP5,MTPN,MYC,MYO9A,NFIB,NSUN2,OSR1,PALLD,PBX1,PDCD4,PDGFD,PKD2,PLOD3,PPARA,PRICKLE2,PSMD9,PTEN,RB1,RH…
Gene Ontology - Biological Process	neurogenesis	experimental (any)	80	51.88	7.83e-4	ACTR2, ADNP,AKT2,ATXN10,AUTS2,BCL2,BCL6,BMPR2,BOC,BTBD3,BTG2,CAPRIN1,CDK6,CEBPB,CLU,CPEB3,DICER1,DNM1L,DOCK10,DOCK7,DUSP10,E2F1,EGFR,ENAH,EPHA4,ERBB2,FMR1,FOXO3,FRS2,GDF5,GOLGA4,HIF1A,HMGB1,IL1B,ITSN2,JAG1,LRP6,MEF2A,MEF2C,MEIS1,MIB1,MPP5,MTPN,MYCBP2,MYEF2,MYO9A,NAV3,NCSTN,NFIB,NIN,NIPBL,PBX1,PER2,PIK3R1,PTEN,PTK2,RAPH1,RB1,REST,RNF6,RTN4,RUFY3,SEMA5A,SERPINI1,SIRT2,SLC9A6,SOX2,SOX5,SPG11,STAT3,S…
Gene Ontology - Biological Process	response to bacterium	experimental (any)	36	17.95	7.86e-4	BCL10, CASP8,CCL20,CCR7,CD47,CDK19,CEBPB,CXCL10,DUSP10,FASLG,FKBP5,HMGB1,HPGD,ICAM1,IL12A,IL1B,IRAK1,MALT1,MEF2C,MYD88,NFIB,NFKB1,PDCD4,PELI1,PRKCE,PTGFR,RPS6KA3,SASH1,SIRT2,SLC17A5,TENT5A,TGFB1,TICAM2,TLR3,TLR4,WNT5A
KEGG	Tuberculosis	experimental (any)	17	6.039	7.89e-4	AKT2, APAF1,ARHGEF12,BCL10,BCL2,CASP8,CEBPB,IL12A,IL1B,IRAK1,LAMP2,MALT1,MYD88,NFKB1,TGFB1,TGFB2,TLR4
Gene Ontology - Biological Process	developmental growth	predicted (intersection)	110	71.71	7.95e-4	ACVR2B, ADARB1,ADNP,AKAP6,AR,ARID2,ATM,ATRN,BCL11A,BDNF,BMPR1A,BMPR1B,BMPR2,BNC2,CFLAR,CHD7,COBL,CREB1,CTR9,CYP19A1,DAG1,DCC,DCLK1,DIPK2A,EPB41L5,ESR1,EYS,FGF1,FGF2,FMN1,FOXO3,FTO,FXN,G6PC,GATA6,GDF5,GINS1,GPD2,GSK3B,HEY2,HTRA2,INSR,IST1,ITSN2,KDM5B,KLF5,LEPR,LGR6,LLPH,MAGI2,MAP2,MAPK1,MAPK14,MEF2C,MEIS1,MSTN,MSX2,MTPN,NIN,NIPBL,NRK,PDE4D,PDLIM5,PLAA,PLAC8,PLAG1,PLCB1,PLEKHA1,PLXNA3,PRMT2,PTPN11,…
Gene Ontology - Biological Process	muscle organ development	experimental (any)	29	13.17	7.98e-4	BASP1, BCL2,BTG2,CXCL10,DMD,EGLN1,FGFRL1,FOXN2,FRS2,JPH1,KLF5,MEF2A,MEF2C,MEIS1,MTPN,PPARA,PTEN,RB1,SGCB,SIRT2,SMAD7,TCF21,TGFB1,TGFB2,TGFBR2,TGFBR3,TPM1,UTRN,WNT5A
Gene Ontology - Biological Process	cytokine production	experimental (any)	45	24.48	8.02e-4	APPL1, ATF2,BCL10,BCL6,BRCA1,CADM1,CCL1,CCR7,CD47,CEBPB,CLU,DDX3X,DICER1,DLG1,FOXP3,HIF1A,HMGB1,IL12A,IL1B,IRAK1,ITGB8,LRRFIP1,MALT1,MAP2K3,MYD88,NAV3,NFKB1,PDCD4,PELI1,PIK3R1,POLR3B,RASGRP1,SETD2,SMAD7,SOCS1,SOCS5,STAT3,TGFB1,TGFB2,TLR3,TLR4,TRIM38,WNT5A,ZBTB20,ZCCHC3
Gene Ontology - Biological Process	response to hypoxia	experimental (any)	28	12.52	8.08e-4	APAF1, APOLD1,BCL2,DDAH1,DNM1L,E2F1,EGLN1,FOXO3,HIF1A,ICAM1,IRAK1,MDM4,MYC,PLAT,PPARA,PRKCE,PSMD9,PTEN,REST,SIRT2,SOD3,STUB1,TGFB1,TGFB2,TGFBR2,TGFBR3,VEGFA,VHL
Reactome	Signaling by TGF-beta family members	predicted (intersection)	31	12.42	8.09e-4	ACVR1C, ACVR2B,ACVRL1,BAMBI,BMPR1A,BMPR1B,BMPR2,CBL,CGN,FSTL1,NCOR1,PMEPA1,PPP1CB,PPP1CC,RNF111,SKI,SMAD2,SMAD7,SMURF2,SP1,TFDP1,TGFBR1,TGFBR2,TGIF2,TRIM33,UBE2D1,UBE2D3,UCHL5,USP15,WWTR1,ZFYVE16
Gene Ontology - Biological Process	renal system development	experimental (any)	25	10.58	8.10e-4	ACAT1, APAF1,BASP1,BCL2,COL4A1,DLG1,EPHA4,HPGD,JAG1,MEF2C,MMP9,MYC,NFIA,NIPBL,OSR1,PBX1,PDGFD,PKD2,SMAD7,TCF21,TGFB1,TGFB2,VEGFA,WFS1,WNT5A
Gene Ontology - Biological Process	cellular protein localization	predicted (union)	525	447.1	8.23e-4	ABCA12, ABHD17B,ACOT2,ACOT4,ACOX1,ACSL3,AFDN,AGFG1,AGK,AGXT,AHCYL1,AHI1,AJUBA,AKAP12,AKAP5,AKAP6,AMACR,AMOT,ANK3,ANKRD13C,ANP32B,AP1AR,AP1G1,AP1S2,AP1S3,AP3B1,AP3M1,AP3S2,AP4E1,AP4S1,APPBP2,APPL1,AR,ARF6,ARFGAP3,ARFIP1,ARIH2,ARL1,ARL2BP,ARL5A,ARL5B,ARL6,ARMCX3,ARPIN-AP3S2,ASTN2,ATG3,ATM,ATP5IF1,BAG4,BARD1,BBS12,BBS9,BCAP29,BCAS3,BDNF,BICD1,BID,BLZF1,BMF,BMP7,BNIP3L,BOD1,CACNB2,CCDC14,CCNE2,CCT5,C…
Gene Ontology - Biological Process	response to growth factor	experimental (any)	45	24.52	8.24e-4	APAF1, APPL1,BMPR2,DYNC1LI2,E2F1,EGFR,ERBB2,FASLG,FERMT2,FGF12,FGFRL1,FMOD,FOXO3,FRS2,GDF5,GLG1,HIF1A,HNRNPH1,HPGD,IL1B,MAP2K3,MEF2C,MYC,NTF3,PARP1,PDCD4,PDGFD,PTEN,PTK2,SIRT2,SLC9A6,SMAD7,SOX2,SOX5,SPRY2,STUB1,TGFB1,TGFB2,TGFBR2,TGFBR3,TGIF1,TRIM33,VEGFA,WNT5A,ZFYVE16
Gene Ontology - Biological Process	regulation of lymphocyte activation	experimental (any)	30	13.9	8.48e-4	BCL10, BCL2,BCL6,CCR7,CD47,CEBPB,DLG1,DUSP10,ERBB2,FOXP3,HMGB1,HMGB3,ICOSLG,IL12A,IL1B,MALT1,MEF2C,MSH2,NSD2,PAG1,PELI1,PIK3R1,RASGRP1,SMAD7,SOCS1,SOCS5,SOCS6,TGFB1,TGFBR2,TLR4
Gene Ontology - Biological Process	TRAM-dependent toll-like receptor 4 signaling pathway	experimental (any)	3	0.122	8.61e-4	PRKCE, RAB11FIP2,TICAM2
WikiPathways	MECP2 and Associated Rett Syndrome	experimental (any)	10	2.351	8.78e-4	BCL6, E2F1,FKBP5,HNRNPH1,MEF2C,REST,SP1,TAF1,TAP1,TET1
Gene Ontology - Biological Process	positive regulation of leukocyte cell-cell adhesion	experimental (any)	20	7.538	8.79e-4	BCL10, BCL6,CCR7,CD47,DUSP10,FOXP3,HMGB1,ICAM1,ICOSLG,IL12A,IL1B,IRAK1,MALT1,NFAT5,PIK3R1,RASGRP1,SOCS1,SOCS5,TGFB1,TGFBR2
Gene Ontology - Molecular Function	organic cyclic compound binding	experimental (any)	239	193	8.95e-4	ABCB1, ABCD3,ACBD5,ACTR2,ADNP,AGGF1,AGO2,AGO4,AKAP9,AKT2,ANP32A,APAF1,ARID4A,ATAD2B,ATF2,ATMIN,ATP11B,ATP2B4,ATRX,BASP1,BAZ1B,BCL2,BCL6,BDH2,BMPR2,BRCA1,CAPRIN1,CBX4,CCDC9B,CDK19,CDK6,CEBPB,CERS6,CLCN5,CLOCK,CPEB3,CSNK1A1,CYP4V2,DDR2,DDX3X,DDX46,DDX55,DICER1,DNM1L,DYNC1LI2,E2F1,E2F2,E2F3,ECI2,EGFR,EIF1AX,EIF2S1,EIF4A2,EIF5,ELAVL4,EPHA4,ERBB2,ETNK1,FAM20B,FANCI,FIGN,FKBP5,FMR1,FOXN2,FOXN3,FOXO1,FO…
Gene Ontology - Biological Process	negative regulation of protein phosphorylation	experimental (any)	30	13.98	9.28e-4	APC, CASC2,DLG1,DMD,DUSP10,DUSP8,FOXO1,GNAQ,GPD1L,HIPK3,IGF1R,IL1B,LATS1,LRP6,MYC,NTF3,PDCD4,PTEN,RB1,SIRT2,SMAD7,SOCS1,SOCS4,SOCS5,SPRY2,SPRY4,TGFB1,TIMP3,TLR4,WNK1
Gene Ontology - Biological Process	positive regulation of type I interferon production	experimental (any)	11	2.715	9.28e-4	DDX3X, IRAK1,LRRFIP1,MYD88,NFKB1,POLR3B,SETD2,TLR3,TLR4,ZBTB20,ZCCHC3
Gene Ontology - Biological Process	regulation of histone modification	experimental (any)	16	5.269	9.28e-4	ATRX, AUTS2,BCL6,BRCA1,FMR1,FOXP3,IL1B,MUC1,NIPBL,NSD3,SET,TET1,TGFB1,UBE2N,UBR5,VEGFA
Gene Ontology - Biological Process	heart valve development	experimental (any)	10	2.27	9.32e-4	BMPR2, FGFRL1,HECTD1,JAG1,MDM4,MEF2C,RB1,TGFB1,TGFB2,TGFBR2
Gene Ontology - Biological Process	negative regulation of transmembrane transport	experimental (any)	13	3.688	9.32e-4	AKT2, FGF12,FMR1,IL1B,ISCU,MMP9,OSR1,PKD2,PPIF,PRKCE,PTEN,SESTD1,TGFB1
Gene Ontology - Cellular Component	synapse	predicted (union)	386	322.4	9.41e-4	AAK1, ABAT,ABHD17B,ABR,ACTR2,ADAM22,ADAM23,ADCY1,ADGRL3,ADORA2A,ADRB1,ADRB2,AKAP12,AKAP7,ALS2,ANK3,ANKS1B,ANXA1,AP3B1,AP3M1,AP3S2,APBB2,APH1A,APP,ARF6,ARHGAP32,ARPC2,ASAP1,ATAD1,ATCAY,ATP2B1,ATP2B4,BACE1,BAIAP2,BCAS1,BCL11A,BLOC1S5,BLOC1S6,BMPR2,BNIP3,BTBD9,CABP4,CACNA1C,CACNB2,CACNG8,CADM1,CADM2,CALB1,CAMK2N1,CAMK4,CANX,CAPRIN1,CASK,CASR,CBLN2,CDH1,CDH11,CDH8,CDK5R1,CHRM2,CHRNB1,CLCN3,CLSTN2,CNK…
Gene Ontology - Biological Process	cellular response to DNA damage stimulus	experimental (any)	51	29.22	9.53e-4	ACTR2, APC,ATF2,ATMIN,ATRX,BAZ1B,BCL2,BCL6,BRCA1,BTG2,CLOCK,CLU,DTX3L,E2F1,EGFR,FANCI,FMR1,FOXN3,FOXO1,FOXO3,HMGB1,HNRNPK,JMY,KLHL15,MDM4,MOAP1,MSH2,MSH6,MUC1,MYC,NEK1,NIPBL,NSD2,PARP1,PARP9,PIK3R1,REV1,REV3L,RNF111,SETD2,SMC1A,STUB1,TAF1,TOP2A,TOPORS,TP63,UBE2N,UBR5,USP47,USP7,ZBTB38
WikiPathways	Brain-Derived Neurotrophic Factor (BDNF) signaling pathway	experimental (any)	16	5.471	9.75e-4	APC, DLG1,EIF2S1,FOXO3,FRS2,MAP3K1,MAP3K2,MARCKS,MEF2A,MEF2C,NFKB1,NTF3,PIK3R1,RPS6KA3,STAT3,TIAM1
Gene Ontology - Biological Process	supramolecular fiber organization	experimental (any)	37	18.93	9.99e-4	ACTR2, AKAP9,ALMS1,AP1AR,APC,BCL2,CCR7,CD47,CKAP5,CLU,COL5A2,DDR2,DLG1,FMOD,ICAM1,JMY,KLHL24,LATS1,LIMCH1,MARCKS,MEF2A,MEF2C,MTPN,NAV3,NIN,PIK3R1,PRKCE,RASA1,RB1,RUFY3,SEMA5A,SLAIN2,SLK,TGFB2,TPM1,TUBGCP5,ZNF207
Gene Ontology - Biological Process	RNA biosynthetic process	predicted (intersection)	506	427.7	0.001	ACTR3, ACVR2B,ACVRL1,ADAM8,ADNP,AEBP2,AGO1,AGO2,ALX1,ALX4,ANG,ANXA4,APBB2,AR,ARID2,ARID3B,ARNT,ARNT2,ASCL1,ATF7,ATF7IP,ATM,ATMIN,ATP2B4,BACH1,BAHD1,BAMBI,BARX2,BBS7,BBX,BCAS3,BCL11A,BCL7A,BLZF1,BMPER,BMPR1A,BMPR1B,BMPR2,BNC1,BNC2,BRD7,BRIP1,BTG1,CAMKK2,CAMTA1,CASK,CBFB,CBX4,CBX8,CCN1,CCPG1,CD28,CD38,CD80,CDC5L,CDC73,CDK13,CDK6,CDON,CDYL2,CENPF,CFLAR,CHD7,CHEK1,CHUK,CITED2,CKAP2,CNBP,CNOT6,CNOT8,C…
Gene Ontology - Biological Process	anatomical structure morphogenesis	predicted (intersection)	362	294.8	0.001	ACTA1, ACVR2B,ACVRL1,ADAM8,ADAM9,ADAMTS12,ADARB1,ADGRF5,ADNP,AGO1,AGO2,AGO4,ALS2,ALX1,ALX4,ANG,ANGPT4,ANGPTL3,ANOS1,ANXA1,AP1AR,APAF1,APBB2,AR,ARHGAP24,ARHGEF7,ARID2,ARL6,ARPC2,ASB4,ASPN,ASTN2,ATM,ATP5IF1,BAMBI,BBS7,BCAS3,BCL11A,BDNF,BICD1,BMPER,BMPR1A,BMPR1B,BMPR2,BOC,BRWD1,BRWD3,BTBD7,BTG1,BVES,CABP4,CALCRL,CAPN2,CAPRIN1,CASR,CCBE1,CCN1,CDC73,CDON,CFL2,CFLAR,CHD7,CHL1,CHN1,CHUK,CITED2,CLTC,CNTN…
Gene Ontology - Biological Process	biosynthetic process	predicted (intersection)	795	703.1	0.001	ABAT, ABCA1,ABCB11,ACTR3,ACVR2B,ACVRL1,ADAL,ADAM8,ADCY2,ADGRF5,ADNP,AEBP2,AGO1,AGO2,AGO3,AGO4,AGPAT5,AK4,AKAP12,ALG10B,ALG6,ALG9,ALX1,ALX4,AMD1,ANG,ANXA4,APBB2,APPL1,AR,ARID2,ARID3B,ARNT,ARNT2,ARPP19,ASAH2,ASCL1,ASPA,ATF7,ATF7IP,ATM,ATMIN,ATP2B4,ATP5F1E,ATP5IF1,B3GALNT2,B3GALT1,B3GAT2,B3GNT3,B3GNT5,B4GAT1,BACH1,BAHD1,BAMBI,BARX2,BBS7,BBX,BCAS3,BCAT1,BCL11A,BCL7A,BDH2,BHMT2,BLZF1,BMPER,BMPR1A,BMPR…
Gene Ontology - Biological Process	cardiac muscle cell proliferation	predicted (intersection)	19	6.348	0.001	ARID2, BMPR1A,DIPK2A,FGF2,GATA6,HEY2,MAPK1,MAPK14,MEF2C,MEIS1,TBX2,TBX20,TENM4,TGFB2,TGFBR1,TGFBR2,TGFBR3,YAP1,ZFPM2
Gene Ontology - Biological Process	cellular macromolecule biosynthetic process	predicted (intersection)	640	553.7	0.001	ABCA1, ACTR3,ACVR2B,ACVRL1,ADAM8,ADNP,AEBP2,AGO1,AGO2,AGO3,AGO4,ALG10B,ALG6,ALG9,ALX1,ALX4,ANG,ANXA4,APBB2,AR,ARID2,ARID3B,ARNT,ARNT2,ASCL1,ATF7,ATF7IP,ATM,ATMIN,ATP2B4,B3GALNT2,B3GAT2,B3GNT3,B3GNT5,B4GAT1,BACH1,BAHD1,BAMBI,BARX2,BBS7,BBX,BCAS3,BCL11A,BCL7A,BLZF1,BMPER,BMPR1A,BMPR1B,BMPR2,BNC1,BNC2,BOLL,BRD7,BRIP1,BTG1,CAMKK2,CAMTA1,CAPRIN1,CASK,CBFB,CBX4,CBX8,CCN1,CCPG1,CCR7,CCT5,CD28,CD38,CD80,…
Gene Ontology - Biological Process	cellular protein metabolic process	predicted (intersection)	660	572.4	0.001	AAK1, ABCA1,ACP1,ACVR1C,ACVR2B,ACVRL1,ADA2,ADAM8,ADAM9,ADAMTS12,ADARB1,ADCY2,ADNP,AGO1,AGO2,AGO3,AGO4,AIDA,AKAP12,ALG10B,ALG6,ALG9,ALS2,ANAPC1,ANAPC10,ANAPC7,ANG,ANGPT4,ANOS1,ANXA1,APAF1,APH1B,AR,ARNT,ARPP19,ART4,ASB15,ASB4,ASB6,ATM,ATP2B4,ATP5IF1,B3GALNT2,B3GAT2,B3GNT3,B3GNT5,B4GAT1,BAG2,BBS7,BCL11A,BCL2L13,BDNF,BLMH,BMPER,BMPR1A,BMPR1B,BMPR2,BOD1,BOLL,BRCC3,BRD7,BUB1,CAAP1,CAB39,CAMKK2,CAMKMT,C…
Gene Ontology - Biological Process	cellular response to transforming growth factor beta stimulus	predicted (intersection)	51	26.88	0.001	ACVRL1, ADAM9,APAF1,APPL1,ASPN,BAMBI,CBL,CFLAR,CGN,CITED2,CLDN1,CREB1,CRKL,EPB41L5,GCNT2,GDF5,HDAC2,HPGD,ITGA8,LEMD3,LTBP1,LTBP2,MEF2C,MSTN,MYOCD,ONECUT2,PDE3A,PDGFD,PDPK1,PMEPA1,RASL11B,SKI,SMAD2,SMAD7,SMURF2,SOX11,SOX5,SOX9,TAB1,TGFB2,TGFBR1,TGFBR2,TGFBR3,THBS1,TRIM33,USP15,WNT7A,XCL1,ZEB1,ZFP36L2,ZNF703
Gene Ontology - Biological Process	mesenchyme development	predicted (intersection)	56	30.93	0.001	ACTA1, ACVRL1,ALX1,BAMBI,BMPR1A,BMPR2,BNC2,CITED2,CORO1C,DAG1,DDX17,EDNRB,EFNA1,EPB41L5,EXOC4,GCNT2,GSK3B,HDAC2,HEY2,IL1B,JAG1,LRP6,MAPK1,MDM4,MEF2C,MSX2,OSR1,PDCD4,PDCD6,PHLDB1,PITX2,PKD2,POFUT2,POGLUT1,RANBP3L,RET,RFLNB,RTN4,SDHAF2,SEMA3A,SMAD2,SMAD7,SOX11,SOX9,SPRY1,TBX2,TBX20,TGFB2,TGFBR1,TGFBR2,TGFBR3,TIAM1,WWTR1,YAP1,ZFPM2,ZNF703
Gene Ontology - Biological Process	regulation of gene expression	predicted (intersection)	590	506.2	0.001	ACTA1, ACTR3,ACVR2B,ACVRL1,ADAM8,ADNP,AEBP2,AGO1,AGO2,AGO3,AGO4,ALX1,ALX4,ANG,ANGEL2,ANXA4,APBB2,AR,ARID2,ARID3B,ARNT,ARNT2,ASCL1,ATF7,ATF7IP,ATM,ATMIN,ATP2B4,BACH1,BAG2,BAHD1,BAMBI,BARX2,BBS7,BBX,BCAS3,BCL11A,BCL7A,BLZF1,BMPER,BMPR1A,BMPR1B,BMPR2,BNC1,BNC2,BOLL,BRD7,BRIP1,BTG1,CAMKK2,CAMTA1,CAPRIN1,CASK,CASR,CBFB,CBX4,CBX8,CCBE1,CCN1,CCPG1,CD28,CD38,CD80,CDC5L,CDC73,CDK13,CDK6,CDON,CELF5,CENPF,C…
Gene Ontology - Biological Process	regulation of transcription by RNA polymerase II	predicted (intersection)	376	306.8	0.001	ACTR3, ACVR2B,ACVRL1,ADNP,AEBP2,AGO1,AGO2,ALX1,ALX4,ANXA4,AR,ARID2,ARID3B,ARNT,ARNT2,ASCL1,ATF7,ATF7IP,ATM,ATP2B4,BACH1,BARX2,BBS7,BBX,BCAS3,BCL11A,BMPER,BMPR1A,BMPR1B,BMPR2,BNC1,BNC2,BRD7,BRIP1,CAMTA1,CASK,CBFB,CBX4,CBX8,CCN1,CCPG1,CD28,CDC5L,CDC73,CDK13,CDK6,CDON,CHD7,CHEK1,CHUK,CITED2,CKAP2,CNBP,CPEB3,CREB1,CREB5,CREBL2,CREBRF,CSRNP3,CTCF,CTDSPL,CTR9,CUX1,DDX17,DDX20,DICER1,DLG1,DLGAP5,DNMT3B,…
Gene Ontology - Biological Process	transcription, DNA-templated	predicted (intersection)	497	419.1	0.001	ACTR3, ACVR2B,ACVRL1,ADAM8,ADNP,AEBP2,AGO1,AGO2,ALX1,ALX4,ANG,ANXA4,APBB2,AR,ARID2,ARID3B,ARNT,ARNT2,ASCL1,ATF7,ATF7IP,ATM,ATMIN,ATP2B4,BACH1,BAHD1,BAMBI,BARX2,BBS7,BBX,BCAS3,BCL11A,BCL7A,BLZF1,BMPER,BMPR1A,BMPR1B,BMPR2,BNC1,BNC2,BRD7,BRIP1,BTG1,CAMKK2,CAMTA1,CASK,CBFB,CBX4,CBX8,CCN1,CCPG1,CD28,CD38,CD80,CDC5L,CDC73,CDK13,CDK6,CDON,CENPF,CFLAR,CHD7,CHEK1,CHUK,CITED2,CKAP2,CNBP,CNOT8,CPEB3,CREB1,C…
Gene Ontology - Cellular Component	nucleoplasm	predicted (intersection)	488	410.6	0.001	ACBD5, ADARB1,AEBP2,AGO1,AGO2,AGO3,AGO4,ALX1,ANAPC1,ANAPC10,ANAPC7,ANGEL2,ANKS1B,ANXA1,APOLD1,AQR,AR,ARGLU1,ARHGAP32,ARID2,ARID3B,ARNT,ARNT2,ARPP19,ASCC3,ATAD2B,ATF7,ATF7IP,ATM,ATMIN,ATP10D,BAHD1,BARX2,BBX,BCAS2,BCL11A,BDNF,BMP2K,BMPR2,BMS1,BNC1,BNC2,BOC,BRCC3,BRD7,BRIP1,BRWD1,BTG1,BUB1,CAMKK2,CAVIN2,CBFB,CBLL1,CBX4,CBX8,CCNG1,CCNL1,CDC25A,CDC5L,CDC73,CDK13,CDK2AP1,CDK6,CDKL1,CENPC,CENPF,CENPP,CE…
Gene Ontology - Molecular Function	protein serine/threonine kinase activity	predicted (intersection)	133	91.84	0.001	AAK1, ACVR1C,ACVR2B,ACVRL1,ADAM8,ADAM9,AIDA,ALS2,ATM,ATP2B4,BMPR1A,BMPR1B,BMPR2,BUB1,CAB39,CAMKK2,CASK,CCNL1,CDC25A,CDC42BPG,CDK13,CDK14,CDK18,CDK6,CHEK1,CHUK,CRKL,CSNK1A1,DCLK1,DCLK3,DUSP16,DUSP3,DUSP5,DUSP8,DVL3,DYRK2,EGFR,ELP4,EPHA4,ERN1,FGF1,FGF18,FGF2,FPR1,FRS2,GRK3,GRM1,GSK3B,HIPK1,HIPK3,HMGCR,IL1B,INSR,IPO5,IRAK3,ITGA1,JAK2,KALRN,KSR2,LATS1,LAX1,LRP6,LTBP1,MAP2K3,MAP2K6,MAP3K1,MAP3K21,MAP3…
Gene Ontology - Molecular Function	transferase activity	predicted (intersection)	382	311.3	0.001	AAK1, ABAT,ACVR1C,ACVR2B,ACVRL1,ADAM8,ADAM9,ADARB1,ADCY2,ADNP,AGPAT5,AIDA,AK4,ALG10B,ALG6,ALG9,ALS2,ANG,ANGPT4,ART4,ASB4,ATM,ATP2B4,B3GALNT1,B3GALNT2,B3GALT1,B3GAT2,B3GNT3,B3GNT5,B4GAT1,BAG2,BCAS3,BCAT1,BDNF,BHMT2,BMPR1A,BMPR1B,BMPR2,BUB1,CAB39,CAMKK2,CAMKMT,CASK,CBL,CBLL1,CBX4,CBX8,CCN1,CCNL1,CCR7,CD38,CDC25A,CDC42BPG,CDK13,CDK14,CDK18,CDK6,CERK,CERS5,CHEK1,CHST7,CHUK,COPS8,CORO1C,CPT2,CRIM1,CRK…
Gene Ontology - Molecular Function	transmembrane receptor protein serine/threonine kinase activity	predicted (intersection)	10	1.891	0.001	ACVR1C, ACVRL1,BMPR1A,BMPR1B,BMPR2,LTBP1,SOSTDC1,TGFBR1,TGFBR2,TGFBR3
Reactome	Generic Transcription Pathway	predicted (union)	403	334.8	0.001	AGO1, AGO2,AGO3,AGO4,APAF1,AR,ARID2,ATF2,ATM,ATP1B4,AUTS2,BARD1,BDNF,BID,BIRC5,BNIP3L,BRD2,BRD7,BRIP1,BRPF3,BTG1,BTG2,CAMK2D,CAMK4,CASP10,CASP2,CBFB,CBX4,CBX5,CBX8,CCND1,CCND2,CCNE2,CCNG1,CCNG2,CCNT1,CCNT2,CDK13,CDK5R1,CDK6,CDK8,CDK9,CDKN2B,CHEK1,CHM,CITED2,CNOT1,CNOT2,CNOT4,CNOT6,CNOT6L,CNOT7,CNOT8,CNOT9,COL1A1,COX18,COX19,COX20,COX6A1,CREB1,CRH,CSNK2A1,CTSV,CYCS,DAXX,DYRK2,E2F6,E2F7,EGFR,ELF2,E…
Reactome	Regulation of PTEN mRNA translation	predicted (union)	11	3.48	0.001	AGO1, AGO2,AGO3,AGO4,CNOT6L,MOV10,PTEN,TNRC6A,TNRC6B,TNRC6C,VAPA
Gene Ontology - Biological Process	positive regulation of nuclear-transcribed mRNA catabolic process, deadenylation-dependent decay	predicted (union)	13	4.43	0.001	AGO2, BTG2,CNOT1,CNOT7,CPEB3,DHX36,NANOS1,PABPC1,TNRC6B,TNRC6C,TOB1,ZFP36L1,ZFP36L2
Gene Ontology - Cellular Component	axon	predicted (union)	191	148.1	0.001	AAK1, ADAM22,ADGRL3,ADNP,ADORA2A,ALCAM,ALS2,AMIGO1,ANG,ANK3,AP3B1,AP3M1,AP3S2,APBB2,APP,ATCAY,ATL1,AUTS2,BACE1,BAG2,BLOC1S5,BLOC1S6,BOC,CABP4,CADM2,CALB1,CANX,CASR,CBL,CCN3,CDK5R1,CHRM2,CNR1,CNTN2,COBL,CREB1,CRH,CST3,CTNNA2,CXADR,DAG1,DCC,DCTN1,DHX36,DICER1,DLG1,DLG2,DLG3,DPYSL3,DST,ELK1,EPHA4,EPHA5,EPHB2,ERC2,ERMN,FAM168B,FEZ1,FMR1,FZD3,FZD5,GAD2,GLDN,GLUL,GOT1,GPER1,GRIK3,GRM7,GSK3B,HAP1,HCN1,H…
Gene Ontology - Biological Process	intracellular signal transduction	experimental (strong)	65	40.96	0.001	AKT2, ANP32A,APAF1,BCL10,BCL2,BCL6,BTG2,CASC2,CASP8,CCL20,CEBPB,CLU,DAXX,DDAH1,DNM1L,DOCK4,DOCK5,DOCK7,DUSP10,E2F1,EGFR,ERBB2,FASLG,FOXO1,HMGB1,HNRNPK,ICAM1,IGF1R,IL1B,IRAK1,JMY,MAP2K3,MEF2C,MSH6,MYD88,NTF3,OXTR,PDCD4,PIK3R1,PPIF,PSMD9,PTEN,RASA1,RASGRP1,RHOB,RPS7,RTN4,SIRT2,SOCS1,SOCS6,SOX2,SPRY2,TGFB2,TGFBR3,TIAM1,TICAM2,TIMP3,TLR3,TNFRSF10B,TOPORS,TP53BP2,TP63,TRAF7,UBE2N,VEGFA
Gene Ontology - Biological Process	positive regulation of apoptotic process	experimental (strong)	31	13.77	0.001	APAF1, BCL10,BCL2,BCL6,CASC2,CASP8,CLU,DNM1L,E2F1,FASLG,FOXO1,HMGB1,HPGD,IL12A,JMY,MEF2C,PDCD4,PPIF,PTEN,REST,RHOB,RPS7,SIRT2,TGFB2,TIAM1,TIMP3,TLR3,TNFRSF10B,TP53BP2,TP63,TRAF7
Gene Ontology - Biological Process	positive regulation of cell death	experimental (strong)	33	15.07	0.001	APAF1, BCL10,BCL2,BCL6,CASC2,CASP8,CLU,DAXX,DNM1L,E2F1,FASLG,FOXO1,HMGB1,HPGD,IL12A,JMY,MEF2C,MT-CO2,PDCD4,PPIF,PTEN,REST,RHOB,RPS7,SIRT2,TGFB2,TIAM1,TIMP3,TLR3,TNFRSF10B,TP53BP2,TP63,TRAF7
Gene Ontology - Biological Process	positive regulation of programmed cell death	experimental (strong)	31	13.91	0.001	APAF1, BCL10,BCL2,BCL6,CASC2,CASP8,CLU,DNM1L,E2F1,FASLG,FOXO1,HMGB1,HPGD,IL12A,JMY,MEF2C,PDCD4,PPIF,PTEN,REST,RHOB,RPS7,SIRT2,TGFB2,TIAM1,TIMP3,TLR3,TNFRSF10B,TP53BP2,TP63,TRAF7
Gene Ontology - Biological Process	regulation of nitrogen compound metabolic process	experimental (strong)	97	72.55	0.001	AKT2, ANP32A,APAF1,BASP1,BCL10,BCL2,BCL6,BMI1,BMPR2,BTG2,CASC2,CASP8,CBX4,CDC25A,CDK2AP1,CEBPB,CLU,DAXX,DDAH1,DERL1,DNM1L,DOCK7,DUSP10,E2F1,EGFR,EGLN1,EIF4A2,ERBB2,FASLG,FOXO1,FZD6,GDF5,HMGB1,HNRNPK,ICAM1,IGF1R,IL12A,IL1B,IRAK1,JAG1,JMY,LRP6,LRRFIP1,MAP2K3,MEF2C,MSH2,MSH6,MT-CO2,MYD88,NFIA,NFIB,NTF3,PCBP1,PCGF2,PDCD4,PIAS3,PIK3R1,PLAT,PPARA,PSMD9,PTEN,PTPN14,RASA1,RASGRP1,RECK,REST,RPS7,SATB1,SER…
Gene Ontology - Biological Process	regulation of ubiquitin-protein transferase activity	experimental (strong)	8	1.111	0.001	BMI1, DNM1L,PTEN,RPS7,SMAD7,STUB1,TOPORS,UBE2N
KEGG	African trypanosomiasis	experimental (any)	7	1.216	0.001	FAS, FASLG,GNAQ,ICAM1,IL12A,IL1B,MYD88
KEGG	Glioma	experimental (any)	10	2.594	0.001	AKT2, CDK6,E2F1,E2F2,E2F3,EGFR,IGF1R,PIK3R1,PTEN,RB1
KEGG	Measles	experimental (any)	14	4.661	0.001	AKT2, CDK6,EIF2S1,FAS,FASLG,IL12A,IL1B,IRAK1,MYD88,NFKB1,PIK3R1,STAT3,TLR4,TNFRSF10B
Reactome	CLEC7A/inflammasome pathway	experimental (any)	4	0.243	0.001	CASP8, IL1B,MALT1,NFKB1
Reactome	Transcriptional Regulation by TP53	experimental (any)	31	14.1	0.001	AGO2, AGO4,AKT2,APAF1,ATF2,BCL6,BRCA1,BTG2,CCNG1,COX20,DAXX,E2F1,FANCI,FAS,JMY,KAT6A,MDM4,MSH2,MT-CO2,PHF20,PRKAB2,PTEN,RFFL,SESN1,TAF1,TAF5,TNFRSF10B,TNRC6B,TP53BP2,TP63,USP7
WikiPathways	Chromosomal and microsatellite instability in colorectal cancer	experimental (any)	11	2.918	0.001	AKT2, APC,APPL1,BCL2,CSNK1A1,MSH2,MSH6,MYC,TGFB1,TGFB2,TGFBR2
WikiPathways	ESC Pluripotency Pathways	experimental (any)	14	4.458	0.001	ACTR2, AKT2,APC,BMPR2,EGFR,FGF12,FZD6,LIFR,LRP6,MAP2K3,PTEN,SMAD7,STAT3,WNT5A
WikiPathways	Endochondral Ossification	experimental (any)	10	2.472	0.001	DDR2, IGF1R,MEF2C,MMP9,PLAT,SOX5,TGFB1,TGFB2,TIMP3,VEGFA
WikiPathways	Hepatitis C and Hepatocellular Carcinoma	experimental (any)	9	1.986	0.001	BRCA1, E2F2,FASLG,HIF1A,MYC,NFKB1,STAT3,TGFB1,VEGFA
WikiPathways	IL1 and megakaryocytes in obesity	experimental (any)	6	0.892	0.001	ICAM1, IL1B,IRAK1,MMP9,MYD88,NFKB1
WikiPathways	Metastatic brain tumor	experimental (any)	4	0.324	0.001	CDK6, E2F3,MYC,PIK3R1
WikiPathways	Retinoblastoma Gene in Cancer	experimental (any)	12	3.526	0.001	CDC25A, CDK6,E2F1,E2F2,E2F3,HMGB1,MSH6,MYC,RB1,SKP2,SMC1A,TOP2A
WikiPathways	Vitamin D Receptor Pathway	experimental (any)	17	6.241	0.001	ABCB1, BCL6,DUSP10,FOXO1,GXYLT2,HIF1A,IL12A,LPGAT1,MED9,MYC,RASGRP1,SATB1,TGFB1,TGFB2,TIMP3,TNFRSF11B,TPM1
Gene Ontology - Biological Process	T cell activation	experimental (any)	32	15.44	0.001	BCL10, BCL2,BCL6,CASP8,CCR7,CD47,CDK6,CEBPB,DLG1,DUSP10,ERBB2,FOXP3,HMGB1,ICAM1,ICOSLG,IL12A,IL1B,MALT1,NCSTN,PAG1,PELI1,PIK3R1,PKNOX1,RASGRP1,SATB1,SMAD7,SOCS1,SOCS5,SOCS6,STAT3,TGFB1,TGFBR2
Gene Ontology - Biological Process	Wnt signaling pathway	experimental (any)	36	18.52	0.001	AGO2, AGO4,APC,CSNK1A1,DAAM1,DDX3X,EGFR,FERMT2,FOXO1,FOXO3,FOXP3,FZD6,GNAQ,JADE1,LATS1,LRP6,NFKB1,PKD2,PRICKLE2,PSMD9,PTEN,RECK,SEMA5A,SMARCA4,SOX2,SPIN1,TBL1XR1,TIAM1,TNRC6B,UBR5,USP34,USP47,VPS26A,WNK1,WNT5A,ZRANB1
Gene Ontology - Biological Process	adaptive immune response based on somatic recombination of immune receptors built from immunoglobulin superfamily domains	experimental (any)	21	8.43	0.001	BCL10, BCL6,BTN3A3,CLU,DLG1,FOXP3,HMGB1,ICAM1,IL12A,IL1B,JAG1,MALT1,MEF2C,MSH2,MSH6,NSD2,SMAD7,SOCS5,STAT3,TGFB1,TLR4
Gene Ontology - Biological Process	axon extension	experimental (any)	13	3.729	0.001	ADNP, AUTS2,BMPR2,GOLGA4,RAPH1,RNF6,RTN4,RUFY3,SEMA5A,SLC9A6,SPG11,VEGFA,WNT5A
Gene Ontology - Biological Process	cell-cell signaling by wnt	experimental (any)	36	18.6	0.001	AGO2, AGO4,APC,CSNK1A1,DAAM1,DDX3X,EGFR,FERMT2,FOXO1,FOXO3,FOXP3,FZD6,GNAQ,JADE1,LATS1,LRP6,NFKB1,PKD2,PRICKLE2,PSMD9,PTEN,RECK,SEMA5A,SMARCA4,SOX2,SPIN1,TBL1XR1,TIAM1,TNRC6B,UBR5,USP34,USP47,VPS26A,WNK1,WNT5A,ZRANB1
Gene Ontology - Biological Process	cellular nitrogen compound metabolic process	experimental (any)	253	209.4	0.001	ACAT1, ACTR2,ADNP,AGO2,AGO4,AKT2,ANP32A,APAF1,ARID4A,ARMCX3,ASRGL1,ATF2,ATF7IP,ATMIN,ATP2B4,ATRX,AUTS2,BASP1,BAZ1B,BCL10,BCL6,BCL7A,BDH2,BMI1,BMPR2,BRCA1,BTG2,CAPRIN1,CBX4,CD47,CDK6,CEBPB,CERS6,CLOCK,CLU,CPEB3,CXCL10,DAXX,DCP1A,DDAH1,DDR2,DDX3X,DDX46,DICER1,DLG1,DMD,DMTF1,DTX3L,E2F1,E2F2,E2F3,EDRF1,EGFR,EGLN1,EIF1AX,EIF2S1,EIF4A2,EIF4EBP2,EIF5,ELAVL4,ELOVL4,ELOVL7,EPHA4,ERBB2,FANCI,FASLG,FMR1,FOX…
Gene Ontology - Biological Process	forelimb morphogenesis	experimental (any)	8	1.5	0.001	ATRX, GDF5,HOXA9,LNPK,NIPBL,OSR1,RECK,TP63
Gene Ontology - Biological Process	heart valve morphogenesis	experimental (any)	9	1.905	0.001	BMPR2, FGFRL1,JAG1,MDM4,MEF2C,RB1,TGFB1,TGFB2,TGFBR2
Gene Ontology - Biological Process	locomotion	experimental (any)	85	57.06	0.001	AGO2, AKT2,AP1AR,APC,APPL1,ATP2B4,AUTS2,BCL2,BMPR2,BOC,CCL1,CCL20,CCR7,CD47,CDK6,CXCL10,DDR2,DOCK10,DOCK4,DOCK5,DOCK7,DUSP10,EGFR,ENAH,EPHA4,ERBB2,FOXO3,FRS2,GLG1,HIF1A,HMGB1,ICAM1,IGF1R,IL12A,IL1B,JAG1,JMY,KRIT1,LIMCH1,MAP2K3,MEF2C,MMP9,MYCBP2,NAV3,NFIB,NIPBL,NTF3,OLR1,PALLD,PARP9,PDGFD,PIK3C2A,PIK3R1,PLD1,PLPP1,PRKCE,PTEN,PTK2,RECK,RFFL,RHOB,RTN4,RUFY3,SASH1,SEMA5A,SETD2,SGK3,SLK,SMAD7,SP1,SPRY…
Gene Ontology - Biological Process	mesenchymal cell differentiation	experimental (any)	19	7.255	0.001	BCL2, FBXL17,HIF1A,IL1B,JAG1,LRP6,MEF2C,OSR1,PDCD4,PTEN,RTN4,SMAD7,TCF21,TGFB1,TGFB2,TGFBR2,TGFBR3,TIAM1,WNT5A
Gene Ontology - Biological Process	myeloid cell homeostasis	experimental (any)	16	5.431	0.001	ARID4A, BCL6,CDK6,FOXO3,FOXP3,HIF1A,HMGB1,IREB2,NCSTN,PKNOX1,PTBP3,RB1,SFXN1,STAT3,TGFBR3,VEGFA
Gene Ontology - Biological Process	positive regulation of GTPase activity	experimental (any)	27	12.28	0.001	AKT2, ARHGAP21,ARHGEF12,BNIP2,CCR7,DNM1L,DOCK10,DOCK4,DOCK7,EIF5,ERBB2,GAPVD1,GNAQ,ICAM1,LARS,MYO9A,NTF3,RAB11FIP2,RABGAP1,RAPGEF6,RASA1,RASGRP1,RASGRP3,RP2,STXBP5,TIAM1,WNT5A
Gene Ontology - Biological Process	positive regulation of fibroblast proliferation	experimental (any)	9	1.864	0.001	BMI1, CDK6,DDR2,E2F1,EGFR,MYC,PDGFD,TGFB1,WNT5A
Gene Ontology - Biological Process	positive regulation of protein localization to membrane	experimental (any)	14	4.256	0.001	AKT2, BCL2,CASP8,DLG1,E2F1,EGFR,ERBB2,PIK3R1,PRKCE,RAB11FIP2,TGFB1,TP53BP2,TP63,WNK3
Gene Ontology - Biological Process	regulation of cell-matrix adhesion	experimental (any)	14	4.256	0.001	BCL2, BCL6,CCR7,CDK6,JAG1,LIMCH1,PIK3R1,PLEKHA2,PTEN,PTK2,RASA1,SLK,UTRN,VEGFA
Gene Ontology - Biological Process	regulation of cytokine production involved in immune response	experimental (any)	11	2.878	0.001	BCL10, BCL6,FOXP3,IL1B,MALT1,SMAD7,TGFB1,TGFB2,TLR3,TLR4,WNT5A
Gene Ontology - Biological Process	regulation of peptidyl-serine phosphorylation	experimental (any)	14	4.337	0.001	AKAP9, ATP2B4,BCL2,DMD,DOCK7,EGFR,GPD1L,LATS1,NTF3,SMAD7,SPRY2,TGFB1,VEGFA,WNT5A
Gene Ontology - Biological Process	signal transduction by protein phosphorylation	experimental (any)	52	30.23	0.001	CASC2, CCR7,DAXX,DLG1,DUSP10,DUSP8,EGFR,EPHA4,ERBB2,FAS,FOXO1,FRS2,HIPK3,HMGB1,ICAM1,IGF1R,IL1B,IRAK1,KBTBD7,MAP2K3,MAP3K1,MAP3K2,MEF2A,MEF2C,MYC,NFKB1,NTF3,OXTR,PDCD4,PPM1L,PRKCE,PSMD9,PTEN,PTK2,RASA1,RASGRP1,RASGRP3,SASH1,SOX2,SPRY2,SPRY4,TGFB1,TGFB2,TIAM1,TIMP3,TLR3,TLR4,TRAF7,UBE2N,VEGFA,WNK1,WNT5A
Gene Ontology - Molecular Function	DNA-binding transcription activator activity, RNA polymerase II-specific	experimental (any)	30	13.9	0.001	ATF2, CEBPB,CLOCK,DMTF1,E2F2,E2F3,FOXO3,HIF1A,HNRNPK,KLF5,MEF2A,MEF2C,MEIS1,MYC,NFAT5,NFIA,NFIB,NFKB1,NR2C2,PARP1,PBX1,PKNOX1,PPARA,REST,SOX2,SP1,STAT3,TCF21,TP63,ZNF292
Gene Ontology - Molecular Function	double-stranded DNA binding	experimental (any)	48	26.47	0.001	ATF2, CEBPB,CLOCK,E2F1,E2F2,E2F3,EGFR,FOXO3,FOXP3,HIF1A,HMGB1,HMGB3,HNRNPK,HOXA9,KLF5,LRRFIP1,MEF2A,MEF2C,MEIS1,MSH2,MSH6,MUC1,MYC,NFAT5,NFIA,NFIB,NFKB1,NR2C2,ORC4,PARP1,PBX1,PER2,PPARA,PURA,RB1,REST,SATB1,SMARCA4,SOX2,SP1,STAT3,SUZ12,TAF1,TCF21,TGIF1,TP63,ZCCHC3,ZNF217
Gene Ontology - Molecular Function	histone binding	experimental (any)	18	6.201	0.001	ATAD2B, ATRX,BAZ1B,CBX4,DAXX,DTX3L,FMR1,MSH6,PARP9,PHIP,RESF1,RSF1,SET,SMARCA4,SPIN1,SUZ12,TAF1,TBL1XR1
Gene Ontology - Molecular Function	signaling receptor binding	experimental (any)	74	47.01	0.001	AKAP9, ARHGEF12,BRCA1,CADM1,CASP8,CCL1,CCL20,CEBPB,CLU,CXCL10,DAXX,DERL1,DOCK4,ECI2,EDIL3,EGFR,EPHA4,ERBB2,FAM3C,FASLG,FGF12,FRS2,GDF5,GLG1,HIF1A,HMGB1,ICAM1,ICOSLG,IGF1R,IL12A,IL1B,ITPRID2,JAG1,LATS1,LIFR,LRP6,MMP9,MRAP2,MYD88,NETO2,NTF3,PARP1,PDGFD,PHIP,PIK3R1,PKD2,PLAT,PTEN,PTPN14,RASA1,RB1,RNF6,SEMA5A,SMAD7,SMARCA4,SOCS1,SOCS5,STAT3,STUB1,TAF1,TAP1,TCF21,TGFB1,TGFB2,TGFBI,TGFBR2,TGFBR3,TIAM1,…
Gene Ontology - Biological Process	enzyme linked receptor protein signaling pathway	predicted (intersection)	159	114.8	0.002	ACTR3, ACVR1C,ACVR2B,ACVRL1,ADAM9,ADAMTS12,ANGPT4,ANOS1,APH1B,APPL1,AR,ARHGEF7,ARNT,ARPC2,ASPN,ATP6V0E1,ATP6V1A,BAMBI,BDNF,BMPER,BMPR1A,BMPR1B,BMPR2,CBL,CCBE1,CCN1,CEP57,CGN,CHN1,CITED2,CNOT9,COL4A1,CREB1,CRIM1,CRKL,DUSP3,EFNA1,EFNA2,EGFR,EIF4EBP2,EPHA4,ESM1,FAM83B,FASLG,FER,FGF1,FGF12,FGF18,FGF2,FGF5,FGFRL1,FOXO1,FRS2,FSTL1,GCNT2,GDF5,GPLD1,GPRC5A,GRIN2B,GTF2F2,GUCA1B,HAP1,HHIP,HNF4A,HNRNPA1,HPG…
Gene Ontology - Biological Process	regulation of epithelial cell migration	predicted (intersection)	50	27.42	0.002	ACVRL1, ADAM9,ANGPT4,ANXA1,ARSB,BCAS3,BMPER,BMPR2,CCBE1,CCR6,CORO1C,EFNA1,EMP2,EPB41L5,FGF1,FGF18,FGF2,FOXP1,GLUL,GPLD1,HDAC9,ITGA2,ITGB1BP1,ITGB3,KRIT1,MAP2K3,MCC,MEF2C,MET,PDCD10,PDCD6,PDPK1,PFN2,PLCG1,PRKD1,PTPRG,RAB11A,RHOB,RTN4,SASH1,SEMA3A,SEMA5A,SOX9,SP1,SP100,SYNJ2BP,TGFB2,TGFBR2,THBS1,WNT7A
Gene Ontology - Biological Process	response to transforming growth factor beta	predicted (intersection)	51	27.69	0.002	ACVRL1, ADAM9,APAF1,APPL1,ASPN,BAMBI,CBL,CFLAR,CGN,CITED2,CLDN1,CREB1,CRKL,EPB41L5,GCNT2,GDF5,HDAC2,HPGD,ITGA8,LEMD3,LTBP1,LTBP2,MEF2C,MSTN,MYOCD,ONECUT2,PDE3A,PDGFD,PDPK1,PMEPA1,RASL11B,SKI,SMAD2,SMAD7,SMURF2,SOX11,SOX5,SOX9,TAB1,TGFB2,TGFBR1,TGFBR2,TGFBR3,THBS1,TRIM33,USP15,WNT7A,XCL1,ZEB1,ZFP36L2,ZNF703
Gene Ontology - Biological Process	blood vessel development	predicted (union)	238	187.6	0.002	ACTA2, ACVR2B,ACVRL1,ADAM8,ADGRF5,ADTRP,AGGF1,AGO1,AGO2,AMOT,ANG,ANGPT4,ANGPTL3,ANXA1,APLNR,APOB,ARHGAP24,ARID2,ASB4,ATF2,ATP5IF1,BCAS3,BMP7,BMPER,BMPR1A,BMPR2,BTG1,C3,C3AR1,C5AR1,CALCRL,CCBE1,CCN1,CCN3,CDX4,CFLAR,CHD7,CLEC14A,COL1A1,COL3A1,COL4A1,CRKL,CXCL10,CXCL13,CXCL8,DAG1,DCN,DCTN5,DLX3,DYNC2H1,E2F2,E2F7,EFNA1,EGF,EGLN1,EGR3,EIF2AK3,EMP2,EPAS1,EPHA2,EPHB2,ERAP1,ESM1,FASLG,FGF1,FGF10,FGF18,FG…
Gene Ontology - Biological Process	cell development	predicted (union)	628	547.1	0.002	ABHD2, ABL2,ACTA1,ACTA2,ACTN4,ACTR2,ADAM22,ADARB1,ADCY1,ADGRF5,ADNP,ADORA2A,AFDN,AGFG1,AHI1,AKAP6,AKIP1,ALCAM,ALKBH1,ALS2,ALX1,AMIGO1,ANG,ANK3,ANKRD27,ANKS1A,ANOS1,AP1AR,APBB2,APP,AR,ARF6,ARHGEF10,ARHGEF26,ARHGEF7,ARIH2,ARPC2,ARSB,ASAP1,ASCL1,ASPA,ATCAY,ATG5,ATL1,ATM,ATOH1,ATP8A2,ATXN10,AUTS2,B4GALT5,B4GALT6,BACE2,BAIAP2,BCL11A,BCL11B,BDNF,BECN1,BLOC1S5,BLOC1S6,BMP10,BMP7,BMPR1A,BMPR1B,BMPR2,BOC,…
Gene Ontology - Biological Process	establishment of localization in cell	predicted (union)	625	543	0.002	ABCA1, ABCG1,ACAP2,ACOT2,ACOT4,ACOX1,ACTN4,ACTR1A,ACTR2,ACTR3,ADCY1,ADCYAP1R1,ADGRE2,ADORA2A,ADRB2,AGFG1,AGK,AGXT,AHCYL1,AKAP12,AKAP5,AKAP6,ALS2,AMACR,ANK3,ANKFY1,ANKRD27,ANKRD50,ANP32B,AP1AR,AP1G1,AP1S2,AP1S3,AP3B1,AP3M1,AP3S2,AP4E1,AP4S1,AP5M1,APLNR,APP,APPBP2,APPL1,ARF6,ARFGAP3,ARFIP1,ARIH2,ARL1,ARL6,ARPIN-AP3S2,ATG14,ATG3,ATG5,ATM,ATP2B4,ATP5F1E,ATP5IF1,ATP5MC1,ATP5MC3,ATP5MG,ATP5PB,BACE1,BAG…
Gene Ontology - Biological Process	regulation of cell morphogenesis	predicted (union)	160	119.9	0.002	ACTN4, ACTR2,ADNP,AGO4,AMIGO1,ANKRD27,ANXA1,AP1AR,ARHGEF7,ARPC2,ARPIN,BAIAP2,BAMBI,BCL11A,BCL9L,BDNF,BMPR2,BRWD1,BRWD3,BVES,CAMSAP1,CAPRIN1,CDC42EP4,CDK5R1,CHN1,CNTN2,COCH,CORO1C,CRKL,CUX1,DAG1,DCC,DHX36,DLC1,DLG1,DNM1L,DNM3,DOCK5,DPYSL2,DVL3,EEF2K,EFNA1,EFNA5,EPHA4,EPHB2,ERMN,FBLN1,FGA,FGB,FGD4,FGD5,FGD6,FMNL2,FMNL3,FN1,FZD4,GBP1,GNA12,GOLGA4,GSK3B,HAS2,IL1RAPL1,IST1,ITGB1BP1,ITSN2,KALRN,KANK1,L…
Gene Ontology - Cellular Component	Golgi membrane	predicted (union)	246	198.4	0.002	ABCA5, ABCG1,ACER3,ADORA2A,AP1G1,AP1S2,AP1S3,AP4E1,AP4S1,APH1A,APP,ARFGAP3,ARFIP1,ARHGAP32,ARL1,ASAH2,ASAP2,ATF6,ATL1,B3GALNT1,B3GALNT2,B3GALT1,B3GALT2,B3GALT5,B3GAT2,B3GNT3,B3GNT5,B3GNT7,B3GNT9,B4GALT5,B4GALT6,B4GALT7,B4GAT1,BLZF1,CALN1,CD55,CHST1,CHST12,CHST2,CHST4,CHST5,CHST6,CHST7,CLCN3,CLCN5,CLSTN2,CLTC,CLVS2,COG1,COG5,COG6,COPA,CORO7,CSGALNACT1,CTSC,CUL3,DHCR24,DIPK2A,DNM1L,DYNAP,EBAG9,EGFR…
Gene Ontology - Cellular Component	cell leading edge	predicted (union)	143	107.3	0.002	AAK1, ABLIM1,ACTA1,ACTA2,ACTR2,ACTR3,ADGRE2,ADORA2A,AJUBA,ALS2,AMOT,ANGPTL3,APBB2,APP,APPL1,ARF6,ARHGEF26,ARHGEF7,ARPC2,ARPIN,ATP2B1,BAIAP2,BCAS3,BSPRY,CD2AP,CDC42BPA,CDC42BPG,CDH1,CDK6,CLASP2,COBL,CORO1C,CTNNA2,CTNNA3,DAG1,DDN,DLC1,DPYSL3,DST,DUSP22,ENAH,EPB41L5,EPHA2,FAM107A,FGD4,FGD5,FGD6,GDPD2,GPER1,HAX1,IFIT5,IGF2BP1,INSR,IQGAP1,IQGAP2,ITGA8,ITGB1BP1,ITGB3,JCAD,JMY,KANK1,KCNC1,KCNC2,KCNH1,LA…
Gene Ontology - Molecular Function	ubiquitin-like protein transferase activity	predicted (union)	140	102.2	0.002	AREL1, ARIH2,ARRDC3,ASB4,ATG10,ATG3,BAG2,BARD1,BIRC3,CBL,CBLL1,CBX4,CBX8,CNOT4,DNM1L,DTX3L,FBXL22,FBXL3,FBXO11,FBXO22,FBXO3,FBXO30,FBXO4,FBXO5,FBXO9,FBXW11,FEM1A,FEM1B,G2E3,HACE1,HECTD1,HECTD2,HECW1,HERC1,HERC4,IRF2BPL,KCMF1,KIAA1586,KLHL20,LRSAM1,MAD2L1,MALT1,MARCH1,MARCH4,MARCH5,MARCH6,MARCH8,MED17,MED21,MED27,MED7,MKRN1,NEDD4,NEURL1B,NFX1,NOSIP,PELI1,PELI2,PIAS1,PIAS2,PIAS3,PJA2,PPIL2,PTEN,RAB…
KEGG	NF-kappa B signaling pathway	experimental (any)	11	3.242	0.002	BCL10, BCL2,ICAM1,IL1B,IRAK1,MALT1,MYD88,NFKB1,PARP1,TICAM2,TLR4
KEGG	p53 signaling pathway	experimental (any)	10	2.634	0.002	APAF1, CASP8,CCNG1,CDK6,FAS,MDM4,PTEN,SERPINB5,SESN1,TNFRSF10B
Reactome	Toll-like Receptor Cascades	experimental (any)	17	5.715	0.002	ATF2, CASP8,HMGB1,IRAK1,MAP2K3,MAP3K1,MEF2A,MEF2C,MYD88,NFKB1,PELI1,RPS6KA3,SOCS1,TICAM2,TLR3,TLR4,UBE2N
WikiPathways	B Cell Receptor Signaling Pathway	experimental (any)	12	3.729	0.002	ATF2, BCL10,BCL6,E2F3,FOXO1,GTF2I,MALT1,MEF2C,MYC,NFKB1,PIK3R1,RASGRP3
WikiPathways	Mammary gland development pathway - Involution (Stage 4 of 4)	experimental (any)	4	0.365	0.002	E2F1, MMP9,MYC,STAT3
WikiPathways	Oncostatin M Signaling Pathway	experimental (any)	10	2.594	0.002	CEBPB, HIF1A,LIFR,NFKB1,PIAS3,PIK3R1,PRKCE,STAT3,TIMP3,VEGFA
WikiPathways	Platelet-mediated interactions with vascular and circulating cells	experimental (any)	5	0.648	0.002	ICAM1, IL1B,TGFB1,TGFB2,TLR4
WikiPathways	Type 2 papillary renal cell carcinoma	experimental (any)	7	1.378	0.002	EGLN1, HIF1A,SETD2,TGFB1,TGFB2,VEGFA,VHL
Gene Ontology - Biological Process	JNK cascade	experimental (any)	19	7.336	0.002	CCR7, DAXX,DUSP10,EGFR,EPHA4,HIPK3,HMGB1,IGF1R,IL1B,IRAK1,MAP3K2,PDCD4,RASGRP1,SASH1,TIAM1,TLR3,TLR4,UBE2N,WNT5A
Gene Ontology - Biological Process	MAPK cascade	experimental (any)	51	30.11	0.002	CASC2, CCR7,DAXX,DLG1,DUSP10,DUSP8,EGFR,EPHA4,ERBB2,FAS,FOXO1,FRS2,HIPK3,HMGB1,ICAM1,IGF1R,IL1B,IRAK1,KBTBD7,MAP2K3,MAP3K1,MAP3K2,MEF2A,MEF2C,MYC,NFKB1,NTF3,OXTR,PDCD4,PPM1L,PRKCE,PSMD9,PTEN,PTK2,RASA1,RASGRP1,RASGRP3,SASH1,SOX2,SPRY2,SPRY4,TGFB1,TGFB2,TIAM1,TIMP3,TLR3,TLR4,TRAF7,UBE2N,VEGFA,WNT5A
Gene Ontology - Biological Process	activation of GTPase activity	experimental (any)	8	1.662	0.002	AKT2, CCR7,DOCK7,EIF5,NTF3,RASGRP1,TIAM1,WNT5A
Gene Ontology - Biological Process	cardiac chamber development	experimental (any)	17	6.12	0.002	BMPR2, EGLN1,FGFRL1,FRS2,HECTD1,HIF1A,JAG1,MDM4,MEF2C,NSD2,SMAD7,TGFB1,TGFB2,TGFBR2,TGFBR3,TPM1,WNT5A
Gene Ontology - Biological Process	cell morphogenesis involved in neuron differentiation	experimental (any)	34	17.63	0.002	ACTR2, ADNP,AUTS2,BCL2,BMPR2,BOC,BTBD3,CAPRIN1,DNM1L,DOCK10,DOCK7,ENAH,EPHA4,ERBB2,FRS2,GOLGA4,MEF2A,MEF2C,MYCBP2,NFIB,NIN,PIK3R1,PTEN,PTK2,RAPH1,RNF6,RTN4,RUFY3,SEMA5A,SLC9A6,SPG11,TIAM1,VEGFA,WNT5A
Gene Ontology - Biological Process	cellular macromolecule catabolic process	experimental (any)	59	36.84	0.002	AGO2, AGO4,ANP32A,APAF1,BTG2,CASP8,CLOCK,CLU,CPEB3,CSNK1A1,DCP1A,DERL1,DTX3L,E2F1,EPHA4,FBXL17,FBXL2,FBXO11,FMR1,HMGB1,KLHL15,KLHL42,LAMP2,LATS1,MYD88,PAN3,PELI1,PSMD9,PTEN,PTK2,PYM1,RFFL,RNF103,RNF11,RNF185,RNF6,RPS7,SET,SIRT2,SKP2,SMAD7,SOCS4,SOCS5,SOCS6,STUB1,TAF1,TBL1XR1,TNPO1,TNRC6B,TOPORS,TRIM38,UBR3,USP34,USP47,USP7,WFS1,YME1L1,YOD1,ZRANB1
Gene Ontology - Biological Process	cellular response to amino acid stimulus	experimental (any)	10	2.432	0.002	CEBPB, COL4A1,COL5A2,CPEB3,EGFR,LARS,MMP2,PDGFD,RRAGC,SOCS1
Gene Ontology - Biological Process	cellular response to drug	experimental (any)	27	12.56	0.002	ATP2B4, ATRX,BRCA1,DAXX,EGFR,FMR1,FOXO1,FOXO3,GNAQ,ICAM1,IL1B,KLF9,MEF2C,MYC,NFKB1,PCGF2,PDGFD,PLEKHA1,PPIF,PRKCE,PTEN,REST,RHOB,SLC31A1,TAF1,TGFB1,TLR3
Gene Ontology - Biological Process	cellular response to growth factor stimulus	experimental (any)	42	23.51	0.002	APAF1, APPL1,BMPR2,DYNC1LI2,E2F1,EGFR,ERBB2,FERMT2,FGF12,FGFRL1,FMOD,FOXO3,FRS2,GDF5,GLG1,HIF1A,HNRNPH1,HPGD,IL1B,MAP2K3,MEF2C,NTF3,PARP1,PDCD4,PDGFD,PTEN,PTK2,SIRT2,SLC9A6,SMAD7,SOX5,SPRY2,STUB1,TGFB1,TGFB2,TGFBR2,TGFBR3,TGIF1,TRIM33,VEGFA,WNT5A,ZFYVE16
Gene Ontology - Biological Process	cellular response to transforming growth factor beta stimulus	experimental (any)	20	8.146	0.002	APAF1, APPL1,FERMT2,FMOD,GDF5,GLG1,HPGD,MEF2C,PARP1,PDGFD,PTK2,SMAD7,SOX5,STUB1,TGFB1,TGFB2,TGFBR2,TGFBR3,TRIM33,WNT5A
Gene Ontology - Biological Process	developmental process involved in reproduction	experimental (any)	40	21.64	0.002	AGO4, ARID4A,ATRX,BASP1,BCL2,BMPR2,CASP8,CEBPB,DLG1,EGFR,EGLN1,FOXO3,FRS2,HIF1A,HOXA9,ICAM1,IL1B,ITGB8,KNL1,MSH2,NIPBL,NSUN2,OSR1,PBX1,PKD2,PLEKHA1,PTEN,PTK2,SERPINB5,SETD2,SIRT2,STRBP,TCF21,TGFB1,TGFB2,TLR3,TP63,VASH2,VEGFA,WNT5A
Gene Ontology - Biological Process	epithelial cell migration	experimental (any)	23	10.17	0.002	BMPR2, DOCK5,DUSP10,HIF1A,HMGB1,KRIT1,MAP2K3,MEF2C,MMP9,PIK3C2A,PRKCE,PTEN,PTK2,RHOB,RTN4,SASH1,SEMA5A,SP1,TGFB1,TGFB2,TGFBR2,VEGFA,WNT5A
Gene Ontology - Biological Process	intrinsic apoptotic signaling pathway in response to DNA damage	experimental (any)	12	3.567	0.002	BCL2, BRCA1,CLU,E2F1,HNRNPK,MOAP1,MSH6,MUC1,PIK3R1,TOPORS,TP63,USP47
Gene Ontology - Biological Process	kidney epithelium development	experimental (any)	15	5.147	0.002	ACAT1, BASP1,BCL2,DLG1,EPHA4,JAG1,MEF2C,MYC,OSR1,PBX1,PKD2,SMAD7,TCF21,TGFB1,VEGFA
Gene Ontology - Biological Process	lymphocyte activation	experimental (any)	40	21.84	0.002	BCL10, BCL2,BCL6,CASP8,CCR7,CD47,CDK6,CEBPB,DLG1,DOCK10,DUSP10,ERBB2,FOXP3,HMGB1,HMGB3,ICAM1,ICOSLG,IL12A,IL1B,MALT1,MEF2C,MSH2,MSH6,NCSTN,NSD2,PAG1,PELI1,PIK3R1,PKNOX1,PURA,RASGRP1,SATB1,SMAD7,SOCS1,SOCS5,SOCS6,STAT3,TGFB1,TGFBR2,TLR4
Gene Ontology - Biological Process	metanephric mesenchyme development	experimental (any)	5	0.608	0.002	BASP1, MYC,OSR1,PKD2,TCF21
Gene Ontology - Biological Process	negative regulation of T cell activation	experimental (any)	12	3.526	0.002	BCL6, CEBPB,DLG1,ERBB2,FOXP3,HMGB1,PELI1,SMAD7,SOCS1,SOCS5,SOCS6,TGFB1
Gene Ontology - Biological Process	negative regulation of cell-cell adhesion	experimental (any)	16	5.674	0.002	BCL6, CEBPB,DLG1,ERBB2,FOXP3,HMGB1,JAG1,PELI1,PPARA,PTK2,SMAD7,SOCS1,SOCS5,SOCS6,TGFB1,WNK1
Gene Ontology - Biological Process	negative regulation of developmental growth	experimental (any)	11	3.04	0.002	DUSP10, MEIS1,PPARA,PTEN,PTK2,RNF6,RTN4,SEMA5A,TGFBR2,WNT5A,WWC2
Gene Ontology - Biological Process	negative regulation of ion transport	experimental (any)	14	4.458	0.002	AKT2, BCL2,FGF12,FMR1,ICAM1,ISCU,MMP9,OSR1,PKD2,PPIF,PRKCE,PTEN,SESTD1,TGFB1
Gene Ontology - Biological Process	neuron projection morphogenesis	experimental (any)	37	19.7	0.002	ACTR2, ADNP,AUTS2,BCL2,BMPR2,BOC,BTBD3,CAPRIN1,DICER1,DNM1L,DOCK10,DOCK7,EGFR,ENAH,EPHA4,ERBB2,FRS2,GOLGA4,ITSN2,MEF2A,MYCBP2,MYO9A,NFIB,NIN,PIK3R1,PTEN,PTK2,RAPH1,RNF6,RTN4,RUFY3,SEMA5A,SLC9A6,SPG11,TIAM1,VEGFA,WNT5A
Gene Ontology - Biological Process	organonitrogen compound catabolic process	experimental (any)	63	39.39	0.002	ACAT1, APC,ASRGL1,ATP2B4,BCAT1,CASP8,CEMIP2,CLOCK,CLU,CSNK1A1,DDAH1,DERL1,DTX3L,EGFR,EGLN1,EPHA4,FBXL17,FBXL2,FBXO11,FMOD,FMR1,FOXO1,IL1B,KLHL15,KLHL42,LAMP2,LATS1,MDM4,MYCBP2,NT5C2,PELI1,PSMD9,PTEN,PTK2,PTPN3,RFFL,RNF103,RNF11,RNF185,RNF6,RPS7,SIRT2,SKP2,SMAD7,SOCS4,SOCS5,SOCS6,STUB1,TAF1,TBL1XR1,TGFB1,TIMP3,TOPORS,TRIM38,UBR3,USP34,USP47,USP7,WFS1,WNT5A,YME1L1,YOD1,ZRANB1
Gene Ontology - Biological Process	outflow tract morphogenesis	experimental (any)	11	2.999	0.002	ATF2, BMPR2,HIF1A,JAG1,MEF2C,NIPBL,TGFB2,TGFBR2,TGFBR3,VEGFA,WNT5A
Gene Ontology - Biological Process	positive regulation of chemotaxis	experimental (any)	14	4.539	0.002	BMPR2, CCL1,CCR7,CXCL10,HMGB1,IL12A,NTF3,PDGFD,SEMA5A,TGFB1,TIAM1,VEGFA,WNK1,WNT5A
Gene Ontology - Biological Process	positive regulation of innate immune response	experimental (any)	27	12.81	0.002	APPL1, BCL10,CADM1,CASP8,HMGB1,IL12A,IRAK1,MALT1,MAP3K1,MUC1,MYD88,NFKB1,PARP9,PELI1,POLR3B,PRKCE,PSMD9,RAB11FIP2,RASGRP1,RPS6KA3,RTN4,TICAM2,TLR3,TLR4,UBE2N,WNT5A,ZCCHC3
Gene Ontology - Biological Process	positive regulation of proteolysis	experimental (any)	26	11.96	0.002	APAF1, BCL10,CASC2,CASP8,CLU,CSNK1A1,DDX3X,EPHA4,FAS,FASLG,FMR1,HMGB1,IL1B,MYC,PTEN,PTK2,REST,RNF185,SIRT2,SMAD7,SOCS4,SOCS5,STAT3,STUB1,TAF1,TNFRSF10B
Gene Ontology - Biological Process	positive regulation of regulatory T cell differentiation	experimental (any)	5	0.567	0.002	BCL6, DUSP10,FOXP3,SOCS1,TGFB1
Gene Ontology - Biological Process	regulation of JNK cascade	experimental (any)	17	6.16	0.002	CCR7, DAXX,DUSP10,EGFR,EPHA4,HIPK3,HMGB1,IGF1R,IL1B,MAP3K2,PDCD4,RASGRP1,SASH1,TIAM1,TLR3,TLR4,WNT5A
Gene Ontology - Biological Process	regulation of T cell activation	experimental (any)	24	10.66	0.002	BCL10, BCL6,CCR7,CD47,CEBPB,DLG1,DUSP10,ERBB2,FOXP3,HMGB1,ICOSLG,IL12A,IL1B,MALT1,PAG1,PELI1,PIK3R1,RASGRP1,SMAD7,SOCS1,SOCS5,SOCS6,TGFB1,TGFBR2
Gene Ontology - Biological Process	regulation of Wnt signaling pathway	experimental (any)	27	12.56	0.002	APC, CSNK1A1,DDX3X,EGFR,FOXO1,FOXO3,FOXP3,FZD6,GNAQ,JADE1,LATS1,LRP6,NFKB1,PSMD9,RECK,SEMA5A,SMARCA4,SOX2,SPIN1,TBL1XR1,TIAM1,UBR5,USP34,USP47,WNK1,WNT5A,ZRANB1
Gene Ontology - Biological Process	regulation of developmental growth	experimental (any)	24	10.58	0.002	ADNP, BASP1,BCL2,BMPR2,DUSP10,GDF5,GOLGA4,ITSN2,MEF2C,MEIS1,NIPBL,PPARA,PTEN,PTK2,RNF6,RTN4,RUFY3,SEMA5A,STAT3,TGFBR2,TGFBR3,VEGFA,WNT5A,WWC2
Gene Ontology - Biological Process	regulation of extrinsic apoptotic signaling pathway via death domain receptors	experimental (any)	9	2.107	0.002	BRCA1, CASP8,FAS,FASLG,ICAM1,PTEN,RFFL,TIMP3,TNFRSF10B
Gene Ontology - Biological Process	regulation of response to DNA damage stimulus	experimental (any)	19	7.619	0.002	ACTR2, BCL2,BRCA1,CLU,DTX3L,EGFR,FMR1,HMGB1,HNRNPK,KLHL15,MUC1,MYC,NSD2,PARP1,PARP9,SETD2,UBE2N,UBR5,USP47
Gene Ontology - Biological Process	renal tubule morphogenesis	experimental (any)	11	2.999	0.002	BCL2, COL4A1,DLG1,MEF2C,MYC,OSR1,PBX1,PKD2,TCF21,TGFB1,VEGFA
Gene Ontology - Biological Process	response to steroid hormone	experimental (any)	28	13.5	0.002	BCL2, BRCA1,CLOCK,DAXX,EGFR,FOXO1,FOXO3,GPAM,ICAM1,KLF9,LATS1,NR2C2,OXTR,PARP1,PGRMC2,PLPP1,PPARA,RB1,REST,RNF6,SKP2,SMARCA4,TCF21,TGFB1,TGFB2,TGFBR2,TP63,UBR5
Gene Ontology - Biological Process	sodium ion transmembrane transport	experimental (any)	16	5.674	0.002	ATP2B4, DLG1,DMD,FGF12,GPD1L,KLHL24,NETO2,OSR1,PKD2,PRKCE,PTPN3,SGK3,SLC5A3,SLMAP,UTRN,WNK3
Gene Ontology - Biological Process	toll-like receptor signaling pathway	experimental (any)	15	5.147	0.002	APPL1, BCL10,CASP8,HMGB1,IRAK1,MAP3K1,MYD88,PELI1,PRKCE,RAB11FIP2,RPS6KA3,RTN4,TICAM2,TLR3,TLR4
Gene Ontology - Molecular Function	GTPase activity	experimental (any)	41	21.97	0.002	AKT2, ARHGAP21,ARHGEF12,BCL6,BNIP2,CCR7,DDX3X,DNM1L,DOCK10,DOCK4,DOCK7,EIF5,EPHA4,ERBB2,GAPVD1,GNAQ,ICAM1,KRIT1,LARS,MYO9A,NTF3,PTK2,RAB11FIP2,RAB22A,RAB6A,RAB6C,RABGAP1,RAPGEF6,RASA1,RASEF,RASGRP1,RASGRP3,RHOB,RHOQ,RP2,RRAGC,SPRY2,STXBP5,TIAM1,WNK1,WNT5A
Gene Ontology - Molecular Function	SMAD binding	experimental (any)	11	2.756	0.002	COL5A2, MEF2A,PARP1,PURA,PURB,SMAD7,STUB1,TGFBR2,TGFBR3,TGIF1,TRIM33
Gene Ontology - Molecular Function	chromatin binding	experimental (any)	33	16.21	0.002	ADNP, ATF2,ATRX,AUTS2,BCL6,BMI1,CBX4,CEBPB,CLOCK,DTX3L,EGFR,FMR1,FOXO1,FOXO3,MEF2A,MEF2C,MEIS1,MSH2,MSH6,NFIA,NFKB1,NSD2,PARP9,PBRM1,REST,SATB1,SIRT2,SMC1A,STAT3,SUZ12,TOP2A,TP63,TSHZ3
Gene Ontology - Molecular Function	cytokine receptor binding	experimental (any)	19	7.133	0.002	CASP8, CCL1,CCL20,CXCL10,FASLG,FRS2,IL12A,IL1B,LIFR,MYD88,NTF3,PIK3R1,SMAD7,STAT3,TGFB1,TGFB2,TGFBR2,TGFBR3,VEGFA
Gene Ontology - Molecular Function	nucleoside-triphosphatase activity	experimental (any)	62	38.1	0.002	ABCB1, ABCD3,AHSA2P,AKT2,ARHGAP21,ARHGEF12,ATF7IP,ATP11B,ATP2B4,ATRX,BCL6,BNIP2,CCR7,DDX3X,DDX46,DDX55,DICER1,DNM1L,DOCK10,DOCK4,DOCK7,DYNC1LI2,EIF4A2,EIF5,EPHA4,ERBB2,GAPVD1,GNAQ,ICAM1,KRIT1,LARS,MSH2,MSH6,MYO9A,NTF3,PPIF,PTK2,RAB11FIP2,RAB22A,RAB6A,RAB6C,RABGAP1,RAPGEF6,RASA1,RASEF,RASGRP1,RASGRP3,RHOB,RHOQ,RP2,RRAGC,SMARCA4,SPRY2,STXBP5,TAP1,TIAM1,TOP2A,TOR1AIP2,TPM1,WNK1,WNT5A,YME1L1
Gene Ontology - Molecular Function	sequence-specific DNA binding	experimental (any)	54	31.86	0.002	ATF2, BCL2,BCL6,CEBPB,CLOCK,E2F1,E2F2,E2F3,FOXN2,FOXN3,FOXO1,FOXO3,FOXP3,HIF1A,HNRNPK,HOXA9,KLF5,LRRFIP1,MEF2A,MEF2C,MEIS1,MSH2,MTPN,MUC1,MYC,NFAT5,NFIA,NFIB,NFKB1,NR2C2,NSD2,ORC4,PARP1,PBX1,PCBP1,PER2,PKNOX1,PPARA,PURA,RB1,REST,SATB1,SMARCA4,SOX2,SP1,STAT3,SUZ12,TAF1,TCF21,TGIF1,TP63,ZBTB38,ZNF217,ZNF35
Gene Ontology - Molecular Function	ubiquitin protein ligase binding	experimental (any)	24	10.42	0.002	APC, BCL10,BCL2,BRCA1,CASP8,CLU,DAXX,DERL1,DNM1L,EGFR,FOXO1,FZD6,HIF1A,MOAP1,PER3,RB1,RFFL,RTN4,SMAD7,STUB1,UBE2N,USP7,WFS1,YOD1
Gene Ontology - Biological Process	cellular response to lipid	predicted (intersection)	102	68.2	0.003	ABCA1, ABHD2,ADAM9,ADCY2,ANXA1,AR,ATM,ATP2B1,CAPN2,CASR,CBFB,CCR5,CD180,CD55,CDC73,CFLAR,CLDN1,CNOT9,CREB1,CREBRF,CTR9,CYP27B1,DAG1,DDX17,DNM1L,DNMT3B,EDNRB,EGFR,EIF4E,ESR1,ESR2,FDX1,FOXO1,FOXO3,FOXP1,GFI1,GNG2,GPAM,GPLD1,HDAC2,HNF4A,HNRNPU,HOXA2,HTRA2,IL12A,IL1B,ITGA2,JAK2,KLF9,LATS1,LITAF,LRP6,MALT1,MAPK1,MAPK14,MEF2C,MSTN,MSX2,NCOR1,NR0B1,NR2C1,NR2C2,NR5A2,NRIP1,OSR1,PABPN1,PDCD4,PDE4B,PDE4D,P…
Gene Ontology - Biological Process	muscle cell proliferation	predicted (intersection)	44	23.5	0.003	ANG, ARID2,BMPR1A,CALCRL,CFLAR,DIPK2A,EGFR,ERN1,FGF2,FOXP1,GATA6,HEY2,HMGCR,HPGD,IL12A,IL6R,ITGA2,JAK2,MAPK1,MAPK14,MEF2C,MEIS1,MMP2,MSTN,MYOCD,PDCD4,PDE1A,PDGFD,PRKG1,SKP2,SOD2,STAT3,TBX2,TBX20,TENM4,TGFB2,TGFBR1,TGFBR2,TGFBR3,THBS1,TNFAIP3,TRAF6,YAP1,ZFPM2
Gene Ontology - Biological Process	organ growth	predicted (intersection)	38	19.31	0.003	ACVR2B, AKAP6,AR,ARID2,BMPR1A,BNC2,CYP19A1,DIPK2A,ESR1,FGF2,FXN,GATA6,HEY2,LEPR,MAPK1,MAPK14,MEF2C,MEIS1,MSX2,PDLIM5,PLAG1,PTPN11,SERP1,SMAD2,SOX9,SPRY2,STK3,TBX2,TBX20,TENM4,TGFB2,TGFBR1,TGFBR2,TGFBR3,TMEM38B,WWC2,YAP1,ZFPM2
Gene Ontology - Biological Process	positive regulation of cardiac muscle cell proliferation	predicted (intersection)	12	3.241	0.003	BMPR1A, FGF2,GATA6,HEY2,MAPK1,MAPK14,MEF2C,TBX2,TBX20,TGFBR3,YAP1,ZFPM2
Gene Ontology - Biological Process	positive regulation of cellular metabolic process	predicted (intersection)	430	362.1	0.003	ABAT, ACTR3,ACVR1C,ACVR2B,ACVRL1,ADAM8,ADAM9,ADCY2,ADGRF5,ADNP,AGO1,AGO2,AKAP12,ALG10B,ALS2,ALX1,ALX4,ANG,ANGPT4,APAF1,APPL1,AR,ARID3B,ARNT,ARNT2,ARPP19,ASCL1,ATAD1,ATF7IP,ATM,ATMIN,ATP2B4,ATP5IF1,BACH1,BAG2,BAMBI,BARX2,BBS7,BCAS3,BCL2L13,BDNF,BMPER,BMPR1A,BMPR1B,BMPR2,BOLL,BRCC3,BRD7,BVES,CAB39,CALCOCO2,CAMKK2,CAMTA1,CAPN2,CASK,CASR,CBFB,CBX8,CCBE1,CCN1,CCPG1,CCR7,CCT5,CD28,CD38,CD80,CDC5L,CDC73…
Gene Ontology - Biological Process	response to lipid	predicted (intersection)	146	105.6	0.003	ABCA1, ABHD2,ACTA1,ADAM9,ADCY2,AKAP12,ANXA1,AR,ARNT2,ASCL1,ATM,ATP2B1,CAPN2,CASR,CBFB,CBL,CCR5,CCR7,CD180,CD38,CD55,CDC73,CFLAR,CHUK,CLDN1,CNOT9,CREB1,CREBRF,CTR9,CYP27B1,DAG1,DDX17,DNM1L,DNMT3B,DSG1,EDNRB,EGFR,EIF4E,ESR1,ESR2,FASLG,FDX1,FER,FOXO1,FOXO3,FOXP1,FOXP2,GABRB1,GFI1,GNG12,GNG2,GPAM,GPLD1,HDAC2,HNF4A,HNMT,HNRNPU,HOXA2,HOXB13,HPGD,HTRA2,IGF2R,IL12A,IL12RB2,IL1B,INSIG2,IRAK3,ITGA2,JAK2,KL…
Gene Ontology - Biological Process	transcription by RNA polymerase II	predicted (intersection)	391	325.6	0.003	ACTR3, ACVR2B,ACVRL1,ADNP,AEBP2,AGO1,AGO2,ALX1,ALX4,ANXA4,AR,ARID2,ARID3B,ARNT,ARNT2,ASCL1,ATF7,ATF7IP,ATM,ATP2B4,BACH1,BARX2,BBS7,BBX,BCAS3,BCL11A,BMPER,BMPR1A,BMPR1B,BMPR2,BNC1,BNC2,BRD7,BRIP1,CAMTA1,CASK,CBFB,CBX4,CBX8,CCN1,CCPG1,CD28,CDC5L,CDC73,CDK13,CDK6,CDON,CHD7,CHEK1,CHUK,CITED2,CKAP2,CNBP,CPEB3,CREB1,CREB5,CREBL2,CREBRF,CSRNP3,CSTF1,CSTF3,CTCF,CTDSPL,CTR9,CUX1,DDX17,DDX20,DICER1,DLG1,DL…
Reactome	Competing endogenous RNAs (ceRNAs) regulate PTEN translation	predicted (union)	10	3.164	0.003	AGO1, AGO2,AGO3,AGO4,CNOT6L,MOV10,TNRC6A,TNRC6B,TNRC6C,VAPA
Gene Ontology - Biological Process	cardiovascular system development	predicted (union)	247	197.8	0.003	ACTA2, ACVR2B,ACVRL1,ADAM8,ADGRF5,ADTRP,AGGF1,AGO1,AGO2,AMOT,ANG,ANGPT4,ANGPTL3,ANP32B,ANXA1,APLNR,APOB,ARHGAP24,ARID2,ASB4,ATF2,ATP5IF1,BCAS3,BMP7,BMPER,BMPR1A,BMPR2,BTG1,C3,C3AR1,C5AR1,CALCRL,CCBE1,CCN1,CCN3,CDX4,CFLAR,CHD7,CLEC14A,COL1A1,COL3A1,COL4A1,CRKL,CTH,CXCL10,CXCL13,CXCL8,DAG1,DCN,DCTN5,DLX3,DYNC2H1,E2F2,E2F7,EFNA1,EGF,EGLN1,EGR3,EIF2AK3,EMP2,EPAS1,EPHA2,EPHB2,ERAP1,ESM1,FASLG,FGF1,FGF…
Gene Ontology - Biological Process	endomembrane system organization	predicted (union)	142	105.4	0.003	ABCA1, ABCD2,AGFG1,ALS2,ANK3,ANO3,AQP11,AR,ARHGEF7,ARL1,ARL6IP1,ATL1,ATL2,ATL3,BAIAP2,BCAS3,BLZF1,BNIP1,CAMSAP2,CAVIN2,CCDC47,CHMP1B,CHMP4C,CLASP2,CLCN3,COG1,CORO1C,CREB1,CSNK1A1,DCTN1,DYNC2H1,EHD3,EIF2AK3,F2RL3,FASLG,FAT4,FHDC1,FNBP1L,GCC2,GOLGB1,GPER1,HACE1,HIKESHI,HOOK3,IST1,KNL1,LAMTOR1,LNPK,LPIN1,MAP2K1,MAPK1,MFSD14A,MIA3,MICALL1,MPP5,MTSS1,MYH9,MYRF,NECTIN2,NEK9,NUP155,NUP93,OPTN,PAFAH1B1,P…
Gene Ontology - Biological Process	positive regulation of transcription by RNA polymerase II	predicted (union)	356	296.8	0.003	ACTR2, ACTR3,ACVR1B,ACVR2A,ACVRL1,ADRB2,AGO1,AGO2,AHI1,ALX1,ALX4,APP,AR,ARID3B,ARMCX3,ARNT,ARNT2,ARNTL2,ASCL1,ATF2,ATF6,ATM,ATOH1,ATP1B4,AUTS2,BACH1,BARX2,BCAS3,BCL11B,BCL9L,BMP7,BMPR1A,BMPR1B,BMPR2,BPTF,BRD4,CAND1,CARF,CASK,CBFB,CCN1,CCNT1,CCNT2,CCPG1,CD28,CDC5L,CDC73,CDK8,CDK9,CDKN2B,CDON,CDX4,CEBPA,CEBPD,CHD6,CHD7,CHUK,CITED2,CKAP2,CNBP,CNOT7,CREB1,CREB3L2,CREBRF,CRLF3,CRTC1,CSRNP2,CSRNP3,CTCF…
Gene Ontology - Biological Process	response to epidermal growth factor	predicted (union)	27	13.29	0.003	ASCL1, BAG4,BAIAP2,BECN1,CBL,CFLAR,COL1A1,DUSP22,DUSP3,EGFR,ERBB4,GAREM1,IQGAP1,MAPK1,NCL,PDPK1,PLCG1,PTPN11,SKAP1,SNAI2,SOX9,SYAP1,TPR,VIL1,ZFP36L1,ZFP36L2,ZPR1
Gene Ontology - Biological Process	tube development	predicted (union)	343	285.1	0.003	AARD, ABCA12,ACVR2B,ACVRL1,ADAM8,ADAMTS12,ADGRF5,ADTRP,AGGF1,AGO1,AGO2,AHI1,ALX1,ALX4,AMOT,ANG,ANGPT4,ANGPTL3,ANXA1,APAF1,APLNR,APOB,AQP11,AQP2,AR,ARHGAP24,ARID2,ASB4,ASCL1,ATF2,ATP5IF1,BBS7,BCAS3,BCL10,BMP7,BMPER,BMPR1A,BMPR2,BRIP1,BTG1,BTRC,C3,C3AR1,C5AR1,CALB1,CALCRL,CASR,CCBE1,CCN1,CCN3,CEBPA,CHD7,CITED2,CLEC14A,CLMP,COBL,COL3A1,COL4A1,CREB1,CRH,CRISPLD2,CRKL,CXCL10,CXCL13,CXCL8,CYP1A2,DACT2,…
Gene Ontology - Biological Process	vasculature development	predicted (union)	245	195.2	0.003	ACTA2, ACVR2B,ACVRL1,ADAM8,ADGRF5,ADTRP,AGGF1,AGO1,AGO2,AMOT,ANG,ANGPT4,ANGPTL3,ANP32B,ANXA1,APLNR,APOB,ARHGAP24,ARID2,ASB4,ATF2,ATP5IF1,BCAS3,BMP7,BMPER,BMPR1A,BMPR2,BTG1,C3,C3AR1,C5AR1,CALCRL,CCBE1,CCN1,CCN3,CDX4,CFLAR,CHD7,CLEC14A,COL1A1,COL3A1,COL4A1,CRKL,CTH,CXCL10,CXCL13,CXCL8,DAG1,DCN,DCTN5,DLX3,DYNC2H1,E2F2,E2F7,EFNA1,EGF,EGLN1,EGR3,EIF2AK3,EMP2,EPAS1,EPHA2,EPHB2,ERAP1,ESM1,FASLG,FGF1,FGF…
Gene Ontology - Cellular Component	nuclear speck	predicted (union)	145	109.8	0.003	AFDN, AFF2,API5,AR,ASCC3,ATPAF2,BARD1,BAZ2A,BCAS2,BCLAF1,BDNF,BMP2K,BNIP3L,BRD2,CBLL1,CBX4,CCNL1,CDC5L,CDK13,CIR1,CKAP4,CNOT7,COPS4,CPSF6,CSNK1A1,CTR9,DAZAP2,DDX17,DDX46,DHX36,DUSP10,DYRK3,E2F7,EAF1,EPAS1,ERBIN,FAM107A,FAM76B,FBXL4,FNBP4,FNDC1,FTO,GATAD2B,GLIS2,GLYR1,GPATCH2,GRK5,HAUS6,HBP1,HIF1A,HIPK1,HNRNPU,ITPKC,JADE1,KAT6A,LHPP,LPXN,LUC7L2,MAML1,MAML2,MAPK14,MBD1,MEF2C,METTL3,MOCS2,MSX2,NAMPT…
WikiPathways	Integrated Breast Cancer Pathway	experimental (strong)	16	4.782	0.003	BCL2, BMPR2,CASP8,CDC25A,E2F1,EGFR,FOXO1,MSH2,MSH6,PTEN,RHO,SMAD7,SMARCA4,SP1,TGFBR2,VEGFA
Gene Ontology - Biological Process	apoptotic signaling pathway	experimental (strong)	29	13.19	0.003	APAF1, BCL10,BCL2,CASP8,CEBPB,CLU,DAXX,DNM1L,E2F1,FASLG,HNRNPK,ICAM1,IL12A,IL1B,MSH6,PCGF2,PIK3R1,PPIF,PTEN,RPS7,TGFB2,TICAM2,TIMP3,TLR3,TNFRSF10B,TOPORS,TP53BP2,TP63,TRAF7
Reactome	MyD88 cascade initiated on plasma membrane	experimental (any)	12	3.364	0.003	ATF2, HMGB1,IRAK1,MAP2K3,MAP3K1,MEF2A,MEF2C,MYD88,NFKB1,PELI1,RPS6KA3,UBE2N
Reactome	Toll Like Receptor 10 (TLR10) Cascade	experimental (any)	12	3.364	0.003	ATF2, HMGB1,IRAK1,MAP2K3,MAP3K1,MEF2A,MEF2C,MYD88,NFKB1,PELI1,RPS6KA3,UBE2N
Reactome	Toll Like Receptor 5 (TLR5) Cascade	experimental (any)	12	3.364	0.003	ATF2, HMGB1,IRAK1,MAP2K3,MAP3K1,MEF2A,MEF2C,MYD88,NFKB1,PELI1,RPS6KA3,UBE2N
WikiPathways	Simplified Depiction of MYD88 Distinct Input-Output Pathway	experimental (any)	5	0.689	0.003	IRAK1, MYD88,NFKB1,TLR4,UBE2N
Gene Ontology - Biological Process	B cell homeostasis	experimental (any)	6	0.973	0.003	BCL10, BCL2,DOCK10,FOXP3,HIF1A,MEF2C
Gene Ontology - Biological Process	CD4-positive, alpha-beta T cell activation	experimental (any)	11	3.202	0.003	BCL6, FOXP3,HMGB1,IL12A,MALT1,SATB1,SMAD7,SOCS1,SOCS5,STAT3,TGFBR2
Gene Ontology - Biological Process	G0 to G1 transition	experimental (any)	8	1.702	0.003	APAF1, BMI1,BRCA1,E2F1,MDM4,MGA,PCGF2,SUZ12
Gene Ontology - Biological Process	ameboidal-type cell migration	experimental (any)	27	13.21	0.003	AGO2, APPL1,BMPR2,DDR2,DOCK5,DUSP10,HIF1A,HMGB1,KRIT1,MAP2K3,MEF2C,MMP9,PIK3C2A,PRKCE,PTEN,PTK2,RFFL,RHOB,RTN4,SASH1,SEMA5A,SP1,TGFB1,TGFB2,TGFBR2,VEGFA,WNT5A
Gene Ontology - Biological Process	cardiac septum development	experimental (any)	13	4.256	0.003	BMPR2, EGLN1,FGFRL1,FRS2,HECTD1,JAG1,MDM4,NSD2,SMAD7,TGFB2,TGFBR2,TGFBR3,WNT5A
Gene Ontology - Biological Process	cell morphogenesis involved in differentiation	experimental (any)	40	22.66	0.003	ACTR2, ADNP,AP1AR,AUTS2,BCL2,BMPR2,BOC,BTBD3,CAPRIN1,DNM1L,DOCK10,DOCK5,DOCK7,ENAH,EPHA4,ERBB2,FERMT2,FRS2,GOLGA4,LATS1,MEF2A,MEF2C,MYCBP2,NFIB,NIN,PALLD,PIK3R1,PLOD3,PTEN,PTK2,RAPH1,RNF6,RTN4,RUFY3,SEMA5A,SLC9A6,SPG11,TIAM1,VEGFA,WNT5A
Gene Ontology - Biological Process	cell part morphogenesis	experimental (any)	38	20.99	0.003	ACTR2, ADNP,AUTS2,BCL2,BMPR2,BOC,BTBD3,CAPRIN1,DICER1,DNM1L,DOCK10,DOCK7,EGFR,ENAH,EPHA4,ERBB2,FRS2,GOLGA4,ITSN2,MEF2A,MYCBP2,MYO9A,NFIB,NIN,NUBPL,PIK3R1,PTEN,PTK2,RAPH1,RNF6,RTN4,RUFY3,SEMA5A,SLC9A6,SPG11,TIAM1,VEGFA,WNT5A
Gene Ontology - Biological Process	cell projection morphogenesis	experimental (any)	37	20.43	0.003	ACTR2, ADNP,AUTS2,BCL2,BMPR2,BOC,BTBD3,CAPRIN1,DICER1,DNM1L,DOCK10,DOCK7,EGFR,ENAH,EPHA4,ERBB2,FRS2,GOLGA4,ITSN2,MEF2A,MYCBP2,MYO9A,NFIB,NIN,PIK3R1,PTEN,PTK2,RAPH1,RNF6,RTN4,RUFY3,SEMA5A,SLC9A6,SPG11,TIAM1,VEGFA,WNT5A
Gene Ontology - Biological Process	cellular lipid metabolic process	experimental (any)	54	33.19	0.003	ABCD3, ACAT1,ACBD5,AKT2,B3GALNT1,B3GNT5,BDH2,BRCA1,CCR7,CERS6,CYP4V2,DDHD2,ECI2,EGFR,ELOVL4,ELOVL7,ESYT2,ETNK1,GPAM,GPD1L,HPGD,IL1B,ITGB8,LPGAT1,MTMR12,MTMR9,PER2,PIGN,PIGX,PIK3C2A,PIK3R1,PLD1,PLEKHA1,PLEKHA2,PLEKHA8,PLPP1,PPARA,PPM1L,PRKAB2,PTEN,PTK2,RB1,RDH11,RHO,SACM1L,SERAC1,SIRT2,SOCS1,SOCS5,SOCS6,SPTLC3,TBL1XR1,TGFB1,ZADH2
Gene Ontology - Biological Process	cellular response to oxygen levels	experimental (any)	20	8.389	0.003	BCL2, DDAH1,DNM1L,E2F1,EGLN1,FAS,FOXO1,FOXO3,HIF1A,ICAM1,IRAK1,MDM4,MYC,PRKCE,PSMD9,PTEN,SIRT2,STUB1,VEGFA,VHL
Gene Ontology - Biological Process	developmental growth involved in morphogenesis	experimental (any)	19	7.782	0.003	ADNP, AUTS2,BMPR2,GOLGA4,ITSN2,NIN,RAPH1,RNF6,RTN4,RUFY3,SEMA5A,SLC9A6,SPG11,SPRY2,TGFB1,TGFBR2,TIAM1,VEGFA,WNT5A
Gene Ontology - Biological Process	epithelial tube morphogenesis	experimental (any)	25	11.71	0.003	APAF1, BCL10,BCL2,COL4A1,CXCL10,DLG1,EPHA4,FZD6,HIF1A,MEF2C,MIB1,MYC,OSR1,PBX1,PKD2,RHOB,RPS7,SETD2,SPRY2,TCF21,TGFB1,TGFB2,TGFBR2,VEGFA,WNT5A
Gene Ontology - Biological Process	epithelium development	experimental (any)	63	40.16	0.003	ACAT1, AKT2,APAF1,ARID4A,ATRX,BASP1,BCL10,BCL2,BDH2,BMPR2,BTBD7,CDK6,CEBPB,CEP152,CLOCK,COL4A1,CXCL10,DAAM1,DLG1,DUSP10,EGFR,EPHA4,EXOC5,FRS2,FZD6,HIF1A,ICAM1,IL1B,JAG1,KLF5,LATS1,LIN7C,MEF2C,MIB1,MMP9,MPP5,MYC,MYO9A,NFIB,NSUN2,OSR1,PALLD,PBX1,PKD2,PLOD3,PRICKLE2,PSMD9,PTEN,RHOB,RPS7,RTN4,SERPINB5,SETD2,SMAD7,SPRY2,TCF21,TGFB1,TGFB2,TGFBR2,TIAM1,TP63,VEGFA,WNT5A
Gene Ontology - Biological Process	epithelium migration	experimental (any)	23	10.25	0.003	BMPR2, DOCK5,DUSP10,HIF1A,HMGB1,KRIT1,MAP2K3,MEF2C,MMP9,PIK3C2A,PRKCE,PTEN,PTK2,RHOB,RTN4,SASH1,SEMA5A,SP1,TGFB1,TGFB2,TGFBR2,VEGFA,WNT5A
Gene Ontology - Biological Process	generation of neurons	experimental (any)	73	48.47	0.003	ACTR2, ADNP,ATXN10,AUTS2,BCL2,BCL6,BMPR2,BOC,BTBD3,BTG2,CAPRIN1,CDK6,CEBPB,CPEB3,DICER1,DNM1L,DOCK10,DOCK7,DUSP10,E2F1,EGFR,ENAH,EPHA4,ERBB2,FMR1,FOXO3,FRS2,GDF5,GOLGA4,HIF1A,HMGB1,IL1B,ITSN2,JAG1,LRP6,MEF2A,MEF2C,MEIS1,MIB1,MTPN,MYCBP2,MYEF2,MYO9A,NFIB,NIN,NIPBL,PBX1,PER2,PIK3R1,PTEN,PTK2,RAPH1,RB1,REST,RNF6,RTN4,RUFY3,SEMA5A,SERPINI1,SIRT2,SLC9A6,SOX2,SOX5,SPG11,STAT3,TGFB1,TGFB2,THOC2,TIAM1,TO…
Gene Ontology - Biological Process	gliogenesis	experimental (any)	23	10.21	0.003	AKT2, CDK6,CLU,DICER1,DUSP10,E2F1,EGFR,EPHA4,ERBB2,IL1B,MPP5,NCSTN,NFIB,PTEN,RTN4,SIRT2,SOX2,STAT3,SYNE2,TGFB1,TGFB2,TIAM1,TLR4
Gene Ontology - Biological Process	immune response-activating signal transduction	experimental (any)	33	17.47	0.003	ACTR2, APPL1,BCL10,BCL2,CASP8,CCR7,CD47,FOXP3,HMGB1,IRAK1,MALT1,MAP3K1,MEF2C,MUC1,MYD88,NFKB1,PAG1,PELI1,PIK3R1,PLEKHA1,PRKCE,PSMD9,PTK2,RAB11FIP2,RPS6KA3,RTN4,SPPL3,TICAM2,TLR3,TLR4,UBE2N,WNK1,ZCCHC3
Gene Ontology - Biological Process	intracellular steroid hormone receptor signaling pathway	experimental (any)	14	4.782	0.003	BRCA1, CLOCK,DAXX,GPAM,LATS1,PARP1,PLPP1,RB1,RNF6,SKP2,SMARCA4,TCF21,TP63,UBR5
Gene Ontology - Biological Process	lens fiber cell apoptotic process	experimental (any)	3	0.162	0.003	E2F1, E2F2,TGFBR2
Gene Ontology - Biological Process	muscle tissue development	experimental (any)	27	13.13	0.003	BCL2, BTG2,DLG1,EGLN1,FOXN2,FRS2,KLF5,MEF2A,MEF2C,MEIS1,MTPN,OSR1,PKD2,PPARA,PTEN,RB1,SGCB,SIRT2,SMAD7,TCF21,TGFB1,TGFB2,TGFBR2,TGFBR3,TPM1,VEGFA,WNT5A
Gene Ontology - Biological Process	negative regulation of alpha-beta T cell differentiation	experimental (any)	6	0.932	0.003	BCL6, FOXP3,HMGB1,SMAD7,SOCS1,SOCS5
Gene Ontology - Biological Process	negative regulation of cell cycle process	experimental (any)	25	11.71	0.003	APAF1, APC,ATRX,BCL2,BCL6,BMI1,BRCA1,BTG2,CDK6,E2F1,FOXN3,JADE1,MDM4,MGA,MUC1,PCGF2,PKD2,PSMD9,PTEN,RB1,SMC1A,STAG2,SUZ12,USP47,ZNF207
Gene Ontology - Biological Process	negative regulation of cell development	experimental (any)	24	10.86	0.003	AP1AR, BCL2,DICER1,DUSP10,EPHA4,FOXO3,IL1B,JAG1,MEIS1,MIB1,PBX1,PPARA,PTEN,PTK2,REST,RNF6,RTN4,RUFY3,SEMA5A,SIRT2,SOX2,STAT3,TGFB1,WNT5A
Gene Ontology - Biological Process	negative regulation of growth	experimental (any)	20	8.349	0.003	BCL2, BCL6,BMPR2,DDX3X,DUSP10,HIF1A,JADE1,MEIS1,PPARA,PTEN,PTK2,RNF6,RTN4,SEMA5A,SMARCA4,TGFB1,TGFB2,TGFBR2,WNT5A,WWC2
Gene Ontology - Biological Process	negative regulation of lymphocyte differentiation	experimental (any)	8	1.702	0.003	BCL6, ERBB2,FOXP3,HMGB1,HMGB3,SMAD7,SOCS1,SOCS5
Gene Ontology - Biological Process	negative regulation of phagocytosis	experimental (any)	5	0.648	0.003	APPL1, CD47,HMGB1,PTEN,TGFB1
Gene Ontology - Biological Process	neuron projection extension	experimental (any)	15	5.269	0.003	ADNP, AUTS2,BMPR2,GOLGA4,ITSN2,RAPH1,RNF6,RTN4,RUFY3,SEMA5A,SLC9A6,SPG11,TIAM1,VEGFA,WNT5A
Gene Ontology - Biological Process	positive regulation of MAP kinase activity	experimental (any)	21	9.078	0.003	DAXX, EGFR,EPHA4,ERBB2,FRS2,IGF1R,IL1B,IRAK1,MAP2K3,MAP3K1,MAP3K2,NTF3,RASGRP1,SASH1,TGFB1,TIAM1,TLR4,TRAF7,UBE2N,VEGFA,WNT5A
Gene Ontology - Biological Process	positive regulation of binding	experimental (any)	18	7.052	0.003	DERL1, DTX3L,EIF2S1,EPHA4,FMR1,HMGB1,MEF2C,MMP9,NIPBL,PARP1,PARP9,RB1,SIRT2,SPPL3,TAF1,TGFB1,TIAM1,WNT5A
Gene Ontology - Biological Process	positive regulation of cell activation	experimental (any)	24	11.02	0.003	BCL10, BCL2,BCL6,CCR7,CD47,DUSP10,FOXP3,HMGB1,ICOSLG,IL12A,IL1B,MALT1,MEF2C,MSH2,NSD2,PELI1,PIK3R1,RASGRP1,SOCS1,SOCS5,TGFB1,TGFBR2,TLR4,WNT5A
Gene Ontology - Biological Process	positive regulation of chromosome organization	experimental (any)	17	6.444	0.003	ATF7IP, ATRX,AUTS2,BCL6,BRCA1,FMR1,FOXP3,IL1B,MUC1,NIPBL,NSD3,RB1,RESF1,TET1,TGFB1,UBE2N,VEGFA
Gene Ontology - Biological Process	positive regulation of endothelial cell migration	experimental (any)	12	3.648	0.003	BMPR2, HIF1A,HMGB1,MAP2K3,PIK3C2A,RHOB,SASH1,SEMA5A,SP1,TGFB1,VEGFA,WNT5A
Gene Ontology - Biological Process	positive regulation of epithelial cell proliferation	experimental (any)	17	6.647	0.003	AGGF1, BMPR2,EGFR,ERBB2,HIF1A,HMGB1,MYC,OSR1,RTN4,SEMA5A,SP1,STAT3,TGFB1,TP63,VASH2,VEGFA,WNT5A
Gene Ontology - Biological Process	positive regulation of growth	experimental (any)	21	8.957	0.003	ADNP, BASP1,BCL2,BMPR2,DDX3X,EGFR,ERBB2,GOLGA4,ITSN2,MEF2C,MTPN,NIPBL,RPS6KA3,RUFY3,SEMA5A,TGFB2,TGFBR2,TGFBR3,USP47,VEGFA,WFS1
Gene Ontology - Biological Process	positive regulation of intracellular signal transduction	experimental (any)	54	33.4	0.003	AUTS2, BCL10,BCL2,CASP8,CCR7,DAXX,DNM1L,EGFR,EPHA4,ERBB2,FASLG,FRS2,HMGB1,ICAM1,IGF1R,IL1B,IRAK1,LARS,MALT1,MAP2K3,MAP3K1,MAP3K2,MRAP2,MYD88,NFAT5,NTF3,PDCD4,PELI1,PIK3R1,PKD2,PRKCE,PTEN,PTK2,RASGRP1,RPS7,RTN4,SASH1,SEMA5A,SOX2,SPPL3,SPRY2,TGFB1,TGFB2,TIAM1,TICAM2,TLR3,TLR4,TNFRSF10B,TRAF7,TRIM38,UBE2N,VEGFA,WNT5A,ZCCHC3
Gene Ontology - Biological Process	positive regulation of peptidyl-serine phosphorylation	experimental (any)	11	3.202	0.003	AKAP9, ATP2B4,BCL2,DOCK7,EGFR,LATS1,NTF3,SPRY2,TGFB1,VEGFA,WNT5A
Gene Ontology - Biological Process	positive regulation of protein serine/threonine kinase activity	experimental (any)	25	11.71	0.003	ATP2B4, DAXX,DDX3X,EGFR,EPHA4,ERBB2,FRS2,IGF1R,IL1B,IRAK1,MAP2K3,MAP3K1,MAP3K2,NTF3,PKD2,RASGRP1,SASH1,SPRY2,TGFB1,TIAM1,TLR4,TRAF7,UBE2N,VEGFA,WNT5A
Gene Ontology - Biological Process	positive regulation of reactive oxygen species biosynthetic process	experimental (any)	8	1.783	0.003	CLU, DDAH1,FOXO3,ICAM1,IL1B,MT-CO2,PKD2,TLR4
Gene Ontology - Biological Process	protein-containing complex assembly	experimental (any)	84	57.75	0.003	ACAT1, ACTR2,AGO2,AGO4,AKAP9,ANKRD28,AP1AR,APAF1,APC,ATF7IP,ATRX,ATXN10,BCL10,CASP8,CCR7,CENPQ,CKAP5,CLU,COX20,CSNK1A1,DAXX,DDX3X,DERL1,DICER1,DLG1,DMD,DNM1L,DYNC1LI2,EIF2S1,EIF5,FAS,FERMT2,FGFRL1,FMOD,HMGB1,ICAM1,IGF1R,IRAK1,JMY,KAT6A,KIFAP3,KNL1,LATS1,LYRM7,MALT1,MARCKS,MDM4,MTPN,MYC,NAV3,NIN,NUBPL,PARP1,PIK3C2A,PKD2,PRKCE,PSMD9,PTK2,RASA1,RASEF,RASGRP1,RB1,RSF1,RTN4,SCAF11,SET,SIRT2,SLAIN2,SMA…
Gene Ontology - Biological Process	regulation of MAP kinase activity	experimental (any)	25	11.59	0.003	DAXX, DUSP10,DUSP8,EGFR,EPHA4,ERBB2,FRS2,HIPK3,IGF1R,IL1B,IRAK1,MAP2K3,MAP3K1,MAP3K2,NTF3,PDCD4,RASGRP1,SASH1,TGFB1,TIAM1,TLR4,TRAF7,UBE2N,VEGFA,WNT5A
Gene Ontology - Biological Process	regulation of axonogenesis	experimental (any)	15	5.35	0.003	ADNP, BMPR2,EPHA4,GOLGA4,MYCBP2,NIN,PTEN,PTK2,RNF6,RTN4,RUFY3,SEMA5A,TIAM1,VEGFA,WNT5A
Gene Ontology - Biological Process	regulation of canonical Wnt signaling pathway	experimental (any)	22	9.686	0.003	APC, CSNK1A1,DDX3X,EGFR,FOXO1,FOXO3,FZD6,GNAQ,JADE1,LATS1,LRP6,NFKB1,PSMD9,RECK,SEMA5A,SOX2,TBL1XR1,UBR5,USP34,USP47,WNK1,WNT5A
Gene Ontology - Biological Process	regulation of chromosome organization	experimental (any)	25	11.67	0.003	APC, ATF7IP,ATRX,AUTS2,BCL6,BRCA1,FMR1,FOXP3,IL1B,MUC1,MYC,NIPBL,NSD3,PARP1,RB1,RESF1,SET,TET1,TGFB1,TOP2A,UBE2N,UBR5,USP7,VEGFA,ZNF207
Gene Ontology - Biological Process	regulation of cysteine-type endopeptidase activity involved in apoptotic process	experimental (any)	18	7.295	0.003	APAF1, BCL10,CASC2,CASP8,DDX3X,FAS,FASLG,HMGB1,MMP9,MYC,REST,RFFL,RPS6KA3,SOX2,TNFRSF10B,TP63,USP47,VEGFA
Gene Ontology - Biological Process	regulation of reactive oxygen species biosynthetic process	experimental (any)	11	3.121	0.003	ATP2B4, CD47,CLU,DDAH1,FOXO3,ICAM1,IL1B,MT-CO2,PKD2,STAT3,TLR4
Gene Ontology - Biological Process	regulation of supramolecular fiber organization	experimental (any)	24	11.06	0.003	ACTR2, AKAP9,ALMS1,AP1AR,APC,CCR7,CD47,CLU,DLG1,ICAM1,JMY,LATS1,LIMCH1,MEF2C,MTPN,NAV3,NIN,PIK3R1,PRKCE,RASA1,RB1,SEMA5A,SLAIN2,TPM1
Gene Ontology - Biological Process	response to amyloid-beta	experimental (any)	8	1.783	0.003	EPHA4, FOXO3,ICAM1,IGF1R,MMP2,MMP9,PARP1,TLR4
Gene Ontology - Biological Process	response to transforming growth factor beta	experimental (any)	20	8.349	0.003	APAF1, APPL1,FERMT2,FMOD,GDF5,GLG1,HPGD,MEF2C,PARP1,PDGFD,PTK2,SMAD7,SOX5,STUB1,TGFB1,TGFB2,TGFBR2,TGFBR3,TRIM33,WNT5A
Gene Ontology - Biological Process	sodium ion transport	experimental (any)	18	7.214	0.003	ATP2B4, DLG1,DMD,FGF12,GPD1L,KLHL24,NETO2,OSR1,PKD2,PRKCE,PTPN3,SGK3,SLC5A3,SLMAP,TGFB1,UTRN,WNK1,WNK3
Reactome	Signaling by TGF-beta Receptor Complex	predicted (intersection)	23	8.778	0.004	BAMBI, CBL,CGN,NCOR1,PMEPA1,PPP1CB,PPP1CC,RNF111,SKI,SMAD2,SMAD7,SMURF2,SP1,TFDP1,TGFBR1,TGFBR2,TGIF2,TRIM33,UBE2D1,UBE2D3,UCHL5,USP15,WWTR1
Gene Ontology - Biological Process	cardiovascular system development	predicted (intersection)	120	84.41	0.004	ACVR2B, ACVRL1,ADAM8,ADGRF5,AGO1,AGO2,ANG,ANGPT4,ANGPTL3,ANXA1,ARHGAP24,ARID2,ASB4,ATP5IF1,BCAS3,BMPER,BMPR1A,BMPR2,BTG1,CALCRL,CCBE1,CCN1,CFLAR,CHD7,COL4A1,CRKL,DAG1,DCTN5,EFNA1,EGLN1,EMP2,ESM1,FASLG,FGF1,FGF18,FGF2,FOXO1,GATA6,GLUL,GPLD1,HDAC9,HEY2,HIPK1,HOXB13,HPGD,HTATIP2,IL1B,IL6R,ITGB1BP1,ITGB3,ITGB8,JAG1,JMJD6,KLF5,KRIT1,LEMD3,LEPR,LTBP1,LUZP1,MAPK1,MAPK14,MEF2C,MEIS1,MIB1,MMP2,MYOCD,NCL,N…
Gene Ontology - Biological Process	positive regulation of cell differentiation	predicted (intersection)	152	111.7	0.004	ACVR2B, ACVRL1,ADAM8,ADNP,AKAP6,ALX1,ANXA1,AP3B1,AR,ARHGEF7,ARNT,ARPC2,ARSB,ASB4,ASCL1,ASPA,BAMBI,BDNF,BLOC1S5,BMPR1A,BMPR1B,BMPR2,BNIP2,BOC,BTG1,C21orf91,CAPN2,CAPRIN1,CBFB,CCDC3,CCN1,CD80,CDON,CFLAR,CNTN1,COBL,CPEB3,CREB1,CREBL2,CRKL,CUX1,CYP27B1,DAG1,DICER1,DNM1L,DNMT3B,DVL3,EHD1,EPHA4,FEZ1,FGA,FGF18,FGF2,FMR1,FOXO3,FZD3,GATA6,GCNT2,GDF5,HAP1,HAX1,HDAC2,HNRNPU,IL12A,IL1B,IL6R,IL6ST,IST1,ITSN2,…
Gene Ontology - Biological Process	positive regulation of metabolic process	predicted (intersection)	466	396.4	0.004	ABAT, ACTA1,ACTR3,ACVR1C,ACVR2B,ACVRL1,ADAM8,ADAM9,ADCY2,ADGRF5,ADNP,AGO1,AGO2,AGO3,AGO4,AKAP12,ALG10B,ALS2,ALX1,ALX4,ANG,ANGEL2,ANGPT4,ANGPTL3,APAF1,APPL1,AR,ARID3B,ARNT,ARNT2,ARPP19,ASCL1,ATAD1,ATF7IP,ATM,ATMIN,ATP2B4,ATP5IF1,BACH1,BAG2,BAMBI,BARX2,BBS7,BCAS3,BCL11A,BCL2L13,BDNF,BMPER,BMPR1A,BMPR1B,BMPR2,BOLL,BRCC3,BRD7,BVES,CAB39,CALCOCO2,CAMKK2,CAMTA1,CAPN2,CASK,CASR,CBFB,CBX8,CCBE1,CCDC3,CCN…
Gene Ontology - Biological Process	transmembrane receptor protein serine/threonine kinase signaling pathway	predicted (intersection)	62	37.41	0.004	ACVR1C, ACVR2B,ACVRL1,ADAM9,APPL1,ASPN,BAMBI,BMPER,BMPR1A,BMPR1B,BMPR2,CBL,CCN1,CGN,CITED2,CREB1,FSTL1,GCNT2,GDF5,HNF4A,HPGD,ITGA8,LEMD3,LNPEP,LTBP1,LTBP2,MAGI2,MAPK14,MSTN,MSX2,MYOCD,ONECUT2,PCSK6,PDCD4,PDPK1,PMEPA1,RASL11B,SKI,SMAD2,SMAD7,SMURF2,SOSTDC1,SOX11,TAB1,TBX20,TGFB2,TGFBR1,TGFBR2,TGFBR3,TGIF2,THBS1,TRIM33,TTK,UBE2D1,UBE2D3,USP15,VIM,VWC2L,WWTR1,ZEB1,ZFYVE16,ZNF703
Gene Ontology - Biological Process	vasculature development	predicted (intersection)	119	83.33	0.004	ACVR2B, ACVRL1,ADAM8,ADGRF5,AGO1,AGO2,ANG,ANGPT4,ANGPTL3,ANXA1,ARHGAP24,ARID2,ASB4,ATP5IF1,BCAS3,BMPER,BMPR1A,BMPR2,BTG1,CALCRL,CCBE1,CCN1,CFLAR,CHD7,COL4A1,CRKL,DAG1,DCTN5,EFNA1,EGLN1,EMP2,ESM1,FASLG,FGF1,FGF18,FGF2,FOXO1,GATA6,GLUL,GPLD1,HDAC9,HEY2,HIPK1,HOXB13,HPGD,HTATIP2,IL1B,IL6R,ITGB1BP1,ITGB3,ITGB8,JAG1,JMJD6,KLF5,KRIT1,LEMD3,LEPR,LTBP1,LUZP1,MAPK1,MAPK14,MEF2C,MEIS1,MIB1,MMP2,MYOCD,NCL,N…
Gene Ontology - Molecular Function	enzyme binding	predicted (intersection)	290	232.4	0.004	ABAT, ABCA1,ACVRL1,ADAM9,ADCY2,AGO1,AGO2,AKAP12,AKAP5,AKAP6,AKAP7,ALS2,ANAPC7,ANGPT4,ANKFY1,ANKMY2,AP3B1,APPL1,AR,ARFGEF3,ARHGEF12,ARHGEF3,ARHGEF39,ARHGEF7,ARPP19,ASB4,ATF7,ATP2B4,ATP5IF1,ATXN10,AVPR1B,BAG2,BCAS3,BCL11A,BICD1,BLZF1,BOD1,BTG1,CAB39,CAPN2,CASR,CBX4,CCBE1,CCPG1,CD28,CDC25A,CDC5L,CDC73,CDK13,CDK2AP1,CEP68,CFLAR,CHL1,CITED2,CLTC,CNOT9,CORO1C,CREB1,CSTB,CTSC,DDX20,DIAPH2,DIO2,DLG1,DLG2…
Gene Ontology - Biological Process	macromolecule localization	predicted (union)	867	777.4	0.004	AAK1, ABAT,ABCA1,ABCA12,ABCA5,ABCB11,ABCC4,ABCG1,ABHD17B,ACOT2,ACOT4,ACOX1,ACSL3,ACTN4,ACVR1C,ACVR2B,ADAM8,ADAM9,ADORA2A,ADTRP,AFDN,AFTPH,AGFG1,AGK,AGXT,AHCTF1,AHCYL1,AHI1,AJUBA,AKAP12,AKAP5,AKAP6,AKAP8,AKR1C1,ALS2,AMACR,AMOT,ANG,ANGPTL3,ANK3,ANKRD13C,ANKRD27,ANKRD50,ANKS1B,ANKS4B,ANO3,ANP32B,ANXA1,ANXA4,AP1AR,AP1G1,AP1S2,AP1S3,AP3B1,AP3M1,AP3S2,AP4E1,AP4S1,AP5M1,APOB,APOL3,APOLD1,APPBP2,APPL1,AQ…
Gene Ontology - Biological Process	regulation of cell migration	predicted (union)	274	223.1	0.004	ABHD2, ABR,ACTN4,ACVR1B,ACVR1C,ACVRL1,ADAM8,ADAM9,ADARB1,ADIPOR1,ADTRP,AFDN,AGO2,AJUBA,AKAP12,AKIRIN1,AMOT,ANGPT4,ANGPTL3,ANXA1,APP,APPL1,ARF6,ARHGEF39,ARHGEF7,ARID2,ARPIN,ARSB,ATM,BAG4,BCAS3,BMP10,BMP7,BMPER,BMPR1A,BMPR2,C3AR1,C5AR1,CAPN7,CBLL1,CCBE1,CCL1,CCL20,CCN1,CCN3,CCR1,CCR6,CCR7,CD99L2,CDH1,CERS2,CITED2,CLASP2,CMKLR1,COL1A1,COL3A1,CORO1C,CRKL,CTNNA2,CXCL10,CXCL13,CXCL14,CXCL8,CYP19A1,DAG1…
Gene Ontology - Biological Process	regulation of metabolic process	experimental (strong)	101	79.41	0.004	AKT2, ANP32A,APAF1,BASP1,BCL10,BCL2,BCL6,BMI1,BMPR2,BTG2,CASC2,CASP8,CBX4,CDC25A,CDK2AP1,CEBPB,CLU,DAXX,DDAH1,DERL1,DNM1L,DOCK7,DUSP10,E2F1,EGFR,EGLN1,EIF4A2,ERBB2,FASLG,FOXO1,FZD6,GDF5,HMGB1,HNRNPK,ICAM1,IGF1R,IL12A,IL1B,IRAK1,ISCU,JAG1,JMY,LRP6,LRRFIP1,MAP2K3,MEF2C,MSH2,MSH6,MT-CO2,MYD88,NFIA,NFIB,NTF3,OXTR,PCBP1,PCGF2,PDCD4,PIAS3,PIK3R1,PLAT,PPARA,PPIF,PSMD9,PTEN,PTPN14,RASA1,RASGRP1,RECK,REST…
Gene Ontology - Biological Process	response to hypoxia	experimental (strong)	21	8.067	0.004	APAF1, BCL2,DDAH1,DNM1L,E2F1,EGLN1,ICAM1,IRAK1,PLAT,PPARA,PSMD9,PTEN,REST,SIRT2,SOD3,STUB1,TGFB2,TGFBR2,TGFBR3,VEGFA,VHL
KEGG	Endometrial cancer	experimental (any)	8	2.026	0.004	AKT2, APC,EGFR,ERBB2,FOXO3,MYC,PIK3R1,PTEN
KEGG	Malaria	experimental (any)	7	1.54	0.004	ICAM1, IL12A,IL1B,MYD88,TGFB1,TGFB2,TLR4
WikiPathways	Apoptosis Modulation and Signaling	experimental (any)	11	3.567	0.004	APAF1, BCL2,CASP8,DAXX,FAS,FASLG,IRAK1,MYD88,NFKB1,TNFRSF10B,TNFRSF11B
WikiPathways	Cell Cycle	experimental (any)	13	4.661	0.004	CDC25A, CDK6,E2F1,E2F2,E2F3,MYC,ORC4,RB1,SKP2,SMC1A,STAG2,TGFB1,TGFB2
WikiPathways	Extracellular vesicles in the crosstalk of cardiac cells	experimental (any)	5	0.730	0.004	EGFR, MMP9,PTEN,STAT3,TLR4
WikiPathways	LTF danger signal response pathway	experimental (any)	5	0.770	0.004	IL1B, IRAK1,MYD88,NFKB1,TLR4
WikiPathways	Nanomaterial induced apoptosis	experimental (any)	5	0.770	0.004	APAF1, BCL2,CASP8,FAS,FASLG
WikiPathways	Pathways in clear cell renal cell carcinoma	experimental (any)	10	2.999	0.004	EGFR, HIF1A,PBRM1,PTEN,SETD2,STAT3,TGFB1,TGFB2,VEGFA,VHL
WikiPathways	Photodynamic therapy-induced AP-1 survival signaling.	experimental (any)	8	1.986	0.004	ATF2, BCL2,EGFR,FAS,FASLG,MAP2K3,MMP2,RB1
WikiPathways	Structural Pathway of Interleukin 1 (IL-1)	experimental (any)	8	1.986	0.004	ATF2, IRAK1,MAP2K3,MAP3K1,MKNK2,MYC,MYD88,NFKB1
Gene Ontology - Biological Process	central nervous system development	experimental (any)	53	33.07	0.004	ACAT1, APAF1,ATP2B4,ATRX,B3GNT5,BASP1,BCL2,BMPR2,BTBD3,BTG2,CCDC14,CDK6,CLU,COL4A1,DOCK7,DUSP10,E2F1,EGFR,EPHA4,ERBB2,FOXO3,FRS2,FZD6,GNB4,HIF1A,IL1B,LRP6,MTPN,MYCBP2,NCSTN,NFIB,NIN,NIPBL,OXTR,PKD2,PTEN,PTK2,RNF103,RPS6KA3,RTN4,SEMA5A,SERPINI1,SETD2,SIRT2,SOX2,STAT3,SYNE2,TAF1,TGFB1,TGFBR2,TLR4,WNT5A,WWP1
Gene Ontology - Biological Process	cytokine-mediated signaling pathway	experimental (any)	43	25.33	0.004	APPL1, BCL2,BCL6,CASP8,CCL20,CCR7,CXCL10,FASLG,FOXO1,FOXO3,HIF1A,ICAM1,IL12A,IL1B,IRAK1,LIFR,MMP2,MMP9,MTAP,MUC1,MYC,MYD88,NFKB1,PARP9,PDCD4,PELI1,PIAS3,PIK3R1,PSMD9,RFFL,SMARCA4,SOCS1,SOCS5,SOX2,STAT3,TGFB1,TICAM2,TNFRSF11B,TRIM38,UBE2N,VEGFA,WNK1,WNT5A
Gene Ontology - Biological Process	cytoskeleton organization	experimental (any)	60	38.7	0.004	ACTR2, AKAP9,ALMS1,AP1AR,APC,ATRX,AUTS2,BCL2,BCL6,BRCA1,CCR7,CD47,CEP152,CEP97,CKAP5,CSNK1A1,DAAM1,DLG1,DMD,DOCK7,FIGN,ICAM1,JMY,KLHL24,LATS1,LIMCH1,MARCKS,MEF2A,MEF2C,MTPN,MYCBP2,NAV3,NIN,NTF3,PALLD,PHIP,PIK3R1,PKD2,PRKCE,PTK2,RAB6C,RASA1,RHOQ,RUFY3,SEMA5A,SETD2,SLAIN2,SLK,SMC1A,SPRY2,STAG2,SYNE2,TESK2,TGFB1,TPM1,TRPM7,TUBGCP5,VPS54,ZNF207,ZRANB1
Gene Ontology - Biological Process	developmental cell growth	experimental (any)	18	7.336	0.004	ADNP, AUTS2,BMPR2,GOLGA4,ITSN2,NIN,PPARA,RAPH1,RNF6,RTN4,RUFY3,SEMA5A,SLC9A6,SPG11,TGFBR2,TIAM1,VEGFA,WNT5A
Gene Ontology - Biological Process	erythrocyte homeostasis	experimental (any)	13	4.458	0.004	ARID4A, BCL6,CDK6,FOXO3,HIF1A,IREB2,PKNOX1,PTBP3,RB1,SFXN1,STAT3,TGFBR3,VEGFA
Gene Ontology - Biological Process	eye development	experimental (any)	25	12.12	0.004	ATP2B4, BCL2,BMPR2,COL4A1,COL5A2,DLG1,EGFR,FASLG,FRS2,GPD2,HIF1A,JAG1,MEIS1,NIPBL,PKNOX1,RHO,SMARCA4,SOX2,STAT3,TGFB1,TGFB2,TGFBR2,TOPORS,VEGFA,WNT5A
Gene Ontology - Biological Process	intracellular receptor signaling pathway	experimental (any)	22	9.97	0.004	BRCA1, CASP8,CLOCK,DAXX,GPAM,IRAK1,LATS1,PARP1,PLPP1,PPARA,RB1,RNF6,SKP2,SMARCA4,STAT3,TAF1,TCF21,TLR4,TP63,UBE2N,UBR5,ZCCHC3
Gene Ontology - Biological Process	kidney development	experimental (any)	22	10.05	0.004	ACAT1, APAF1,BASP1,BCL2,DLG1,EPHA4,HPGD,JAG1,MEF2C,MMP9,MYC,NIPBL,OSR1,PBX1,PDGFD,PKD2,SMAD7,TCF21,TGFB1,TGFB2,VEGFA,WFS1
Gene Ontology - Biological Process	negative regulation of T cell differentiation	experimental (any)	7	1.459	0.004	BCL6, ERBB2,FOXP3,HMGB1,SMAD7,SOCS1,SOCS5
Gene Ontology - Biological Process	negative regulation of extrinsic apoptotic signaling pathway via death domain receptors	experimental (any)	7	1.419	0.004	BRCA1, CASP8,FAS,FASLG,ICAM1,RFFL,TNFRSF10B
Gene Ontology - Biological Process	negative regulation of immune system process	experimental (any)	28	14.23	0.004	APPL1, BCL10,BCL6,CD47,CDK6,CEBPB,DLG1,DUSP10,ERBB2,FOXP3,HMGB1,HMGB3,HOXA9,MEIS1,MYC,PELI1,PIAS3,PIK3R1,SMAD7,SOCS1,SOCS5,SOCS6,TGFB1,TGFB2,TICAM2,TLR3,TLR4,TRIM38
Gene Ontology - Biological Process	negative regulation of mitotic cell cycle	experimental (any)	23	10.58	0.004	APC, ATF2,ATRX,BCL2,BCL6,BRCA1,BTG2,CDK6,DLG1,E2F1,EGFR,FOXN3,JADE1,MDM4,MUC1,PKD2,PSMD9,PTEN,PTPN3,RB1,TGFB1,USP47,ZNF207
Gene Ontology - Biological Process	negative regulation of neurogenesis	experimental (any)	21	9.362	0.004	DICER1, DUSP10,EPHA4,FOXO3,IL1B,JAG1,MEIS1,MIB1,PBX1,PTEN,PTK2,REST,RNF6,RTN4,RUFY3,SEMA5A,SIRT2,SOX2,STAT3,TGFB1,WNT5A
Gene Ontology - Biological Process	pattern recognition receptor signaling pathway	experimental (any)	17	6.809	0.004	APPL1, BCL10,CASP8,HMGB1,IRAK1,MAP3K1,MYD88,PELI1,PRKCE,RAB11FIP2,RPS6KA3,RTN4,TICAM2,TLR3,TLR4,UBE2N,ZCCHC3
Gene Ontology - Biological Process	positive regulation of NIK/NF-kappaB signaling	experimental (any)	10	2.837	0.004	EGFR, IL1B,IRAK1,MALT1,NFAT5,PDCD4,SASH1,TLR3,TLR4,TNFRSF10B
Gene Ontology - Biological Process	positive regulation of nuclear-transcribed mRNA poly(A) tail shortening	experimental (any)	4	0.405	0.004	AGO2, BTG2,CPEB3,TNRC6B
Gene Ontology - Biological Process	positive regulation of ossification	experimental (any)	11	3.283	0.004	BMPR2, CEBPB,DDR2,JAG1,MEF2C,NIPBL,OSR1,TGFB1,TGFB2,TP63,WNT5A
Gene Ontology - Biological Process	positive regulation of reactive oxygen species metabolic process	experimental (any)	11	3.283	0.004	CLU, DDAH1,EGFR,FOXO3,ICAM1,IL1B,MT-CO2,PKD2,TGFB1,TGFBR2,TLR4
Gene Ontology - Biological Process	positive regulation of supramolecular fiber organization	experimental (any)	17	6.687	0.004	ACTR2, AKAP9,AP1AR,CCR7,CD47,CLU,DLG1,ICAM1,JMY,LIMCH1,NAV3,NIN,PRKCE,RB1,SEMA5A,SLAIN2,TPM1
Gene Ontology - Biological Process	pri-miRNA transcription by RNA polymerase II	experimental (any)	8	1.824	0.004	HIF1A, KLF5,NFIB,PPARA,SMARCA4,STAT3,TGFB1,TGFB2
Gene Ontology - Biological Process	proteasome-mediated ubiquitin-dependent protein catabolic process	experimental (any)	26	12.6	0.004	CLOCK, CLU,CSNK1A1,DERL1,FBXL17,FBXL2,KLHL15,KLHL42,PELI1,PSMD9,RFFL,RNF103,RNF185,SIRT2,SKP2,SMAD7,SOCS4,SOCS5,STUB1,TAF1,TBL1XR1,TOPORS,TRIM38,USP7,WFS1,YOD1
Gene Ontology - Biological Process	regulation of MAPK cascade	experimental (any)	41	23.51	0.004	CASC2, CCR7,DAXX,DLG1,DUSP10,DUSP8,EGFR,EPHA4,ERBB2,FAS,FOXO1,FRS2,HIPK3,HMGB1,ICAM1,IGF1R,IL1B,IRAK1,MAP2K3,MAP3K1,MAP3K2,MYC,NTF3,PDCD4,PRKCE,PTEN,RASGRP1,SASH1,SOX2,SPRY2,SPRY4,TGFB1,TGFB2,TIAM1,TIMP3,TLR3,TLR4,TRAF7,UBE2N,VEGFA,WNT5A
Gene Ontology - Biological Process	regulation of cell cycle process	experimental (any)	45	26.79	0.004	AKAP9, AKT2,ALMS1,APAF1,APC,ATP2B4,ATRX,BCL2,BCL6,BMI1,BRCA1,BTG2,CDK6,CEP152,CEP97,CKAP5,CNTRL,DDX3X,E2F1,EGFR,FOXN3,IL1B,JADE1,MDM4,MGA,MUC1,PBX1,PCGF2,PHIP,PKD2,PRKCE,PSMD9,PTEN,RAB6C,RB1,SETD2,SIRT2,SMC1A,STAG2,SUZ12,TAF1,TGFB1,USP47,WNT5A,ZNF207
Gene Ontology - Biological Process	regulation of cell-substrate adhesion	experimental (any)	18	7.336	0.004	AP1AR, BCL2,BCL6,CCR7,CDK6,DOCK5,EDIL3,JAG1,LIMCH1,PIK3R1,PLEKHA2,PRKCE,PTEN,PTK2,RASA1,SLK,UTRN,VEGFA
Gene Ontology - Biological Process	regulation of cytoskeleton organization	experimental (any)	32	16.94	0.004	ACTR2, AKAP9,ALMS1,AP1AR,APC,BRCA1,CCR7,CD47,CEP97,DLG1,ICAM1,JMY,LATS1,LIMCH1,MEF2C,MTPN,MYCBP2,NAV3,NIN,NTF3,PIK3R1,PRKCE,PTK2,RAB6C,RASA1,RHOQ,SEMA5A,SLAIN2,SMC1A,STAG2,TGFB1,TPM1
Gene Ontology - Biological Process	regulation of endothelial cell migration	experimental (any)	15	5.633	0.004	BMPR2, HIF1A,HMGB1,KRIT1,MAP2K3,MEF2C,PIK3C2A,PTK2,RHOB,SASH1,SEMA5A,SP1,TGFB1,VEGFA,WNT5A
Gene Ontology - Biological Process	regulation of membrane depolarization	experimental (any)	7	1.459	0.004	BCL2, FGF12,GPD1L,PARP1,PTPN3,SLMAP,SMAD7
Gene Ontology - Biological Process	regulation of neurogenesis	experimental (any)	45	26.67	0.004	ACTR2, ADNP,BCL2,BCL6,BMPR2,CAPRIN1,CPEB3,DICER1,DNM1L,DOCK7,DUSP10,E2F1,EPHA4,FMR1,FOXO3,GDF5,GOLGA4,HIF1A,IL1B,ITSN2,JAG1,MEF2C,MEIS1,MIB1,MYCBP2,MYO9A,NIN,NIPBL,PBX1,PER2,PTEN,PTK2,REST,RNF6,RTN4,RUFY3,SEMA5A,SERPINI1,SIRT2,SOX2,STAT3,TGFB1,TIAM1,VEGFA,WNT5A
Gene Ontology - Biological Process	regulation of ossification	experimental (any)	17	6.768	0.004	BCL2, BMPR2,CDK6,CEBPB,DDR2,HIF1A,JAG1,MEF2C,NIPBL,OSR1,PBX1,PTK2,REST,TGFB1,TGFB2,TP63,WNT5A
Gene Ontology - Biological Process	regulation of protein catabolic process	experimental (any)	27	13.29	0.004	APC, CLU,CSNK1A1,EGFR,EGLN1,EPHA4,FMR1,FOXO1,IL1B,LATS1,MDM4,MYCBP2,PTEN,PTK2,PTPN3,RNF185,RPS7,SIRT2,SMAD7,SOCS4,SOCS5,STUB1,TAF1,TIMP3,USP7,WNT5A,YOD1
Gene Ontology - Biological Process	steroid hormone mediated signaling pathway	experimental (any)	17	6.728	0.004	BRCA1, CLOCK,DAXX,GPAM,LATS1,NR2C2,PARP1,PGRMC2,PLPP1,PPARA,RB1,RNF6,SKP2,SMARCA4,TCF21,TP63,UBR5
Gene Ontology - Molecular Function	proximal promoter sequence-specific DNA binding	experimental (any)	31	15.6	0.004	ATF2, CEBPB,CLOCK,E2F1,E2F2,E2F3,FOXO3,FOXP3,HIF1A,HNRNPK,HOXA9,KLF5,LRRFIP1,MEF2A,MEIS1,MUC1,MYC,NFAT5,NFIA,NFIB,NR2C2,PBX1,PPARA,RB1,REST,SP1,STAT3,SUZ12,TCF21,TGIF1,ZNF217
Gene Ontology - Molecular Function	pyrophosphatase activity	experimental (any)	62	39.48	0.004	ABCB1, ABCD3,AHSA2P,AKT2,ARHGAP21,ARHGEF12,ATF7IP,ATP11B,ATP2B4,ATRX,BCL6,BNIP2,CCR7,DDX3X,DDX46,DDX55,DICER1,DNM1L,DOCK10,DOCK4,DOCK7,DYNC1LI2,EIF4A2,EIF5,EPHA4,ERBB2,GAPVD1,GNAQ,ICAM1,KRIT1,LARS,MSH2,MSH6,MYO9A,NTF3,PPIF,PTK2,RAB11FIP2,RAB22A,RAB6A,RAB6C,RABGAP1,RAPGEF6,RASA1,RASEF,RASGRP1,RASGRP3,RHOB,RHOQ,RP2,RRAGC,SMARCA4,SPRY2,STXBP5,TAP1,TIAM1,TOP2A,TOR1AIP2,TPM1,WNK1,WNT5A,YME1L1
Gene Ontology - Biological Process	anatomical structure formation involved in morphogenesis	predicted (intersection)	169	127	0.005	ACTA1, ACVR2B,ACVRL1,ADAM8,ADAM9,AGO1,AGO2,ALX1,ANG,ANGPT4,ANGPTL3,ANXA1,APAF1,AR,ARHGAP24,ARL6,ATM,ATP5IF1,BCAS3,BMPER,BMPR1A,BMPR2,BTG1,CALCRL,CAPN2,CCBE1,CCN1,CDC73,CDON,CFL2,CFLAR,CITED2,COBL,COL12A1,COL4A1,CTR9,DAG1,DICER1,EFNA1,EGLN1,EHD1,EMP2,EPB41L5,ESM1,EXOC4,EXT2,FASLG,FGF1,FGF18,FGF2,FMN1,FOXB1,FOXO1,FRS2,FZD3,FZD6,GATA6,GLUL,GPLD1,HDAC2,HDAC9,HEY2,HIPK1,HOXB13,HTATIP2,IL1B,ITGA2,ITGA8…
Gene Ontology - Biological Process	blood vessel development	predicted (intersection)	114	80.09	0.005	ACVR2B, ACVRL1,ADAM8,ADGRF5,AGO1,AGO2,ANG,ANGPT4,ANGPTL3,ANXA1,ARHGAP24,ARID2,ASB4,ATP5IF1,BCAS3,BMPER,BMPR1A,BMPR2,BTG1,CALCRL,CCBE1,CCN1,CFLAR,CHD7,COL4A1,CRKL,DAG1,DCTN5,EFNA1,EGLN1,EMP2,ESM1,FASLG,FGF1,FGF18,FGF2,FOXO1,GATA6,GLUL,GPLD1,HDAC9,HEY2,HIPK1,HOXB13,HPGD,HTATIP2,IL1B,IL6R,ITGB1BP1,ITGB3,ITGB8,JAG1,JMJD6,KLF5,KRIT1,LEMD3,LEPR,LTBP1,LUZP1,MAPK1,MAPK14,MEF2C,MEIS1,MIB1,MMP2,MYOCD,NCL,N…
Gene Ontology - Biological Process	cellular response to organic substance	predicted (intersection)	360	299.4	0.005	ABCA1, ABHD2,ACKR4,ACTA1,ACTR3,ACVR2B,ACVRL1,ADAM23,ADAM9,ADAMTS12,ADCY2,AKAP12,AKAP6,ANOS1,ANXA1,APAF1,APPL1,AQP4,AR,ARNT,ASAH2,ASPN,ATM,ATP2B1,ATP2B4,ATP6V0E1,ATP6V1A,BAMBI,BCL11A,BDNF,BMPER,BMPR1A,BMPR1B,BMPR2,BRIP1,BRWD1,C2CD2L,CA1,CALCRL,CAPN2,CASK,CASR,CBFB,CBL,CCBE1,CCDC3,CCL20,CCL22,CCN1,CCR5,CCR6,CCR7,CD180,CD47,CD55,CD80,CDC5L,CDC73,CDIP1,CEP57,CFLAR,CGN,CHUK,CITED2,CLDN1,CLTRN,CNKSR3,C…
Gene Ontology - Biological Process	mesenchymal cell differentiation	predicted (intersection)	43	23.5	0.005	ALX1, BAMBI,BMPR1A,CORO1C,DAG1,DDX17,EDNRB,EFNA1,EPB41L5,GCNT2,GSK3B,HDAC2,HEY2,IL1B,JAG1,LRP6,MAPK1,MEF2C,MSX2,OSR1,PDCD4,PDCD6,PHLDB1,PITX2,POFUT2,RANBP3L,RET,RFLNB,RTN4,SDHAF2,SEMA3A,SMAD2,SMAD7,SOX11,SOX9,SPRY1,TGFB2,TGFBR1,TGFBR2,TGFBR3,TIAM1,WWTR1,ZNF703
Gene Ontology - Biological Process	positive regulation of cell population proliferation	predicted (intersection)	146	107	0.005	ACVRL1, ANG,ANXA1,AR,ARNT,ARNT2,ASCL1,BAMBI,BMPR1A,BMPR2,BNC1,CALCRL,CASR,CBX8,CCN1,CCPG1,CD28,CD38,CD47,CD55,CDK13,CDK6,CDON,CFLAR,CNBP,CNOT6,CNOT8,CNTFR,CRKL,DERL2,DLG1,DNAJA2,EDNRB,EGFR,EMP2,ERN1,ESM1,ESR1,FASLG,FER,FGF1,FGF18,FGF2,FGF5,FGFR1OP,FOSL2,FOXP1,FOXP2,FXN,FZD3,GATA6,GCNT2,GLUL,HDAC2,HEY2,HIPK1,HLA-DPB1,HMGCR,HNRNPU,HPGD,HPSE2,IL12A,IL12RB2,IL1B,IL6R,IL6ST,INSR,ITGA2,ITGB1BP1,ITGB3,J…
Gene Ontology - Biological Process	regulation of cardiac muscle cell proliferation	predicted (intersection)	15	4.997	0.005	BMPR1A, FGF2,GATA6,HEY2,MAPK1,MAPK14,MEF2C,MEIS1,TBX2,TBX20,TGFBR1,TGFBR2,TGFBR3,YAP1,ZFPM2
Gene Ontology - Biological Process	regulation of neurogenesis	predicted (intersection)	127	90.76	0.005	ADNP, ARSB,ASCL1,ASPA,BCL11A,BDNF,BMPR1A,BMPR2,C21orf91,CAMSAP2,CAPRIN1,CD38,CDON,CFLAR,CHD7,CHN1,CNTN1,CNTN2,COBL,CPEB3,CREB1,CRKL,CUX1,DAG1,DCC,DICER1,DNM1L,DNM3,DNMT3B,DVL3,EDNRB,EFNA1,EIF4E,EPHA4,FEZ1,FMR1,FOXO3,FZD3,GDF5,GFI1,GSK3B,HAP1,HDAC2,HEY2,HOXA2,IDH2,IL1B,IL6ST,IST1,ITSN2,JAG1,KALRN,KDM4C,LLPH,MAGI2,MAP2,MEF2C,MEIS1,MIB1,MYCL,NCK1,NCKIPSD,NDNF,NEGR1,NIN,NIPBL,NPTN,NTRK2,OPRM1,PAK3,PA…
Gene Ontology - Biological Process	gene silencing	predicted (union)	84	57.59	0.005	AGO1, AGO2,AGO3,AGO4,AICDA,AJUBA,ASF1A,ATF7IP,BAZ2A,CELF1,CNOT1,CNOT2,CNOT6,CNOT6L,CNOT7,CNOT8,CNOT9,DDX17,DDX4,DDX5,DHX9,DICER1,EGFR,EIF4G1,ELAVL1,ERI1,ESR1,EZH1,FMR1,FXR1,HDAC2,HMGB1,HNRNPA2B1,KMT2D,LIN28B,MAP2K1,MBD2,MECP2,METTL3,MIER1,MOV10,NCOR1,NDC1,NUP153,NUP155,NUP160,NUP37,NUP42,NUP43,NUP58,NUP93,PABPC1,PHF8,PIWIL1,PIWIL2,PIWIL3,PIWIL4,POLR2D,POLR2E,POM121,PPHLN1,PRKRA,RAN,RANBP2,RESF1,S…
Gene Ontology - Biological Process	gene silencing by RNA	predicted (union)	65	42.08	0.005	AGO1, AGO2,AGO3,AGO4,AJUBA,CELF1,CNOT1,CNOT2,CNOT6,CNOT6L,CNOT7,CNOT8,CNOT9,DDX17,DDX4,DDX5,DHX9,DICER1,EGFR,EIF4G1,ELAVL1,ERI1,ESR1,FMR1,FXR1,HNRNPA2B1,LIN28B,MAP2K1,METTL3,MOV10,NCOR1,NDC1,NUP153,NUP155,NUP160,NUP37,NUP42,NUP43,NUP58,NUP93,PABPC1,PIWIL1,PIWIL2,PIWIL3,PIWIL4,POLR2D,POLR2E,POM121,PRKRA,RAN,RANBP2,SEH1L,SMAD2,SND1,SNIP1,STAT3,TNRC6A,TNRC6B,TNRC6C,TPR,TRIM71,TSN,TSNAX,WTIP,ZC3H10
Gene Ontology - Biological Process	regulation of cellular component organization	predicted (union)	719	638.8	0.005	AAK1, ABCA1,ABHD17B,ABL2,ACTN4,ACTR2,ACTR3,ACVR1B,ACVRL1,ADAM9,ADD2,ADGRL3,ADIPOR1,ADNP,ADRB2,ADTRP,AGO4,AHI1,AICDA,AIFM1,AJUBA,AKAP6,AKAP8,AKIRIN1,AMIGO1,ANKFY1,ANKRD27,ANLN,ANXA1,AP1AR,APAF1,APBB2,APP,APPL1,AR,ARF6,ARHGEF10,ARHGEF19,ARHGEF7,ARIH2,ARPC2,ARPIN,ARPIN-AP3S2,ARSB,ASAP1,ASF1A,ASPH,ATAD1,ATF7IP,ATG3,ATG5,ATL3,ATM,ATMIN,ATP5IF1,ATP8A2,AUTS2,BAG4,BAIAP2,BAMBI,BCAS3,BCL11A,BCL9L,BDNF,BEC…
Gene Ontology - Biological Process	tube morphogenesis	predicted (union)	281	230.3	0.005	ACVR2B, ACVRL1,ADAM8,ADAMTS12,ADGRF5,ADTRP,AGGF1,AGO1,AGO2,AHI1,ALX1,AMOT,ANG,ANGPT4,ANGPTL3,ANXA1,APAF1,APLNR,APOB,AR,ARHGAP24,ARID2,ASB4,ATF2,ATP5IF1,BBS7,BCAS3,BCL10,BMP7,BMPER,BMPR1A,BMPR2,BTG1,BTRC,C3,C3AR1,C5AR1,CALCRL,CASR,CCBE1,CCN1,CCN3,CHD7,CLEC14A,COBL,COL3A1,COL4A1,CXCL10,CXCL13,CXCL8,DAG1,DCN,DICER1,DLC1,DLG1,DLG5,E2F2,E2F7,EFNA1,EGF,EGFR,EGLN1,EGR3,EIF2AK3,EMP2,EPAS1,EPB41L5,EPHA2,E…
Gene Ontology - Molecular Function	protein serine/threonine kinase activity	predicted (union)	265	215.2	0.005	AAK1, ACVR1B,ACVR1C,ACVR2A,ACVR2B,ACVRL1,ADAM8,ADAM9,ADRB2,AIDA,AJUBA,ALS2,ATM,ATP2B4,BMP7,BMPR1A,BMPR1B,BMPR2,BRD4,BUB1,C5AR1,CAB39,CAMK2D,CAMK4,CAMKK2,CASK,CCND1,CCND2,CCNL1,CCNT1,CCNT2,CCNY,CDC25A,CDC42BPA,CDC42BPG,CDC6,CDK13,CDK14,CDK17,CDK18,CDK5R1,CDK6,CDK8,CDK9,CDKN2B,CEBPA,CHEK1,CHUK,CKS1B,CRKL,CSNK1A1,CSNK1G1,CSNK1G3,CSNK2A1,CXCL10,DAXX,DAZAP2,DCLK1,DCLK3,DNAJA1,DUSP10,DUSP16,DUSP19,DUSP…
WikiPathways	Androgen receptor signaling pathway	experimental (strong)	11	2.705	0.005	DAXX, EGFR,FOXO1,PIAS3,PIK3R1,PTEN,RHOB,SP1,STAT3,STUB1,TGIF1
Gene Ontology - Biological Process	adaptive immune response	experimental (strong)	16	5.265	0.005	BCL10, BCL6,CLU,DUSP10,HMGB1,ICAM1,ICOSLG,IL12A,IL1B,JAG1,MEF2C,MSH2,MSH6,SMAD7,STAT3,TAP1
Gene Ontology - Biological Process	necrotic cell death	experimental (strong)	7	1.063	0.005	CASP8, DNM1L,FASLG,MT-CO2,PPIF,TICAM2,TLR3
Gene Ontology - Biological Process	positive regulation of hydrolase activity	experimental (strong)	25	10.77	0.005	AKT2, APAF1,BCL10,CASC2,CASP8,DNM1L,DOCK4,DOCK7,EGFR,ERBB2,FASLG,HMGB1,ICAM1,MEF2C,MSH2,MSH6,NTF3,RASA1,RASGRP1,REST,STAT3,TIAM1,TNFRSF10B,TPM1,VEGFA
KEGG	Cell cycle	experimental (any)	13	4.782	0.005	CDC25A, CDK6,E2F1,E2F2,E2F3,MYC,ORC4,RB1,SKP2,SMC1A,STAG2,TGFB1,TGFB2
WikiPathways	PDGF Pathway	experimental (any)	7	1.621	0.005	MAP3K1, MT-CO2,NFKB1,PIK3R1,RASA1,STAT3,TIAM1
WikiPathways	Senescence and Autophagy in Cancer	experimental (any)	12	4.215	0.005	BCL2, BMI1,CEBPB,E2F1,IGF1R,IL1B,LAMP2,MAP2K3,PLAT,PTEN,RB1,TGFB1
WikiPathways	Toll-like Receptor Signaling	experimental (any)	6	1.175	0.005	IRAK1, MYD88,NFKB1,TICAM2,TLR3,TLR4
Gene Ontology - Biological Process	cardiac septum morphogenesis	experimental (any)	10	2.878	0.005	BMPR2, EGLN1,FGFRL1,JAG1,NSD2,SMAD7,TGFB2,TGFBR2,TGFBR3,WNT5A
Gene Ontology - Biological Process	cellular component assembly	experimental (any)	122	92.77	0.005	ACAT1, ACTR2,ADNP,AGO2,AGO4,AKAP9,ALMS1,ANKRD28,AP1AR,APAF1,APC,ATF7IP,ATMIN,ATRX,ATXN10,AUTS2,BCL10,BCL2,BRCA1,CASP8,CCR7,CD47,CENPQ,CEP152,CEP97,CKAP5,CLU,CNTRL,COX20,CSNK1A1,DAXX,DDX3X,DERL1,DICER1,DLG1,DMD,DNM1L,DYNC1LI2,EIF2S1,EIF5,EXOC5,FAS,FERMT2,FGFRL1,FMOD,FMR1,HMGB1,ICAM1,IGF1R,IRAK1,ISCU,JMY,KAT6A,KIFAP3,KLF5,KNL1,LATS1,LIMCH1,LYRM7,MALT1,MARCKS,MDM4,MEF2A,MEF2C,MPP5,MTPN,MYC,MYO9A,NAV…
Gene Ontology - Biological Process	epithelial to mesenchymal transition	experimental (any)	14	5.107	0.005	HIF1A, IL1B,JAG1,LRP6,PDCD4,PTEN,RTN4,SMAD7,TGFB1,TGFB2,TGFBR2,TGFBR3,TIAM1,WNT5A
Gene Ontology - Biological Process	gland development	experimental (any)	29	15.12	0.005	ACAT1, AKT2,BCL2,BTBD7,CEBPB,EGFR,FRS2,HIF1A,HOXA9,LATS1,MT-CO2,NFIB,OXTR,PBX1,PKD2,PTEN,PTPN3,RTN4,SEC63,SERPINB5,SOX2,TCF21,TGFB1,TGFB2,TGFBR2,TGFBR3,TP63,VEGFA,WNT5A
Gene Ontology - Biological Process	glial cell development	experimental (any)	12	3.931	0.005	AKT2, CDK6,CLU,DICER1,EGFR,IL1B,MPP5,NCSTN,PTEN,SIRT2,TGFB1,TLR4
Gene Ontology - Biological Process	hormone-mediated signaling pathway	experimental (any)	18	7.619	0.005	APPL1, BRCA1,CLOCK,DAXX,GPAM,LATS1,NR2C2,PARP1,PGRMC2,PLPP1,PPARA,RB1,RNF6,SKP2,SMARCA4,TCF21,TP63,UBR5
Gene Ontology - Biological Process	lipid modification	experimental (any)	20	8.957	0.005	ABCD3, ACAT1,AKT2,BDH2,CCR7,CYP4V2,ECI2,MTMR9,PIK3C2A,PIK3R1,PLPP1,PPARA,PTEN,PTK2,RB1,SACM1L,SOCS1,SOCS5,SOCS6,TGFB1
Gene Ontology - Biological Process	lipopolysaccharide-mediated signaling pathway	experimental (any)	8	1.945	0.005	BCL10, IL1B,IRAK1,MALT1,PRKCE,SASH1,TGFB1,TLR4
Gene Ontology - Biological Process	muscle cell proliferation	experimental (any)	17	7.011	0.005	EGFR, HPGD,IL12A,IRAK1,MEF2C,MEIS1,MMP2,MMP9,PDCD4,PDGFD,PTEN,SKP2,STAT3,TGFB2,TGFBR2,TGFBR3,TPM1
Gene Ontology - Biological Process	muscle structure development	experimental (any)	37	20.95	0.005	BASP1, BCL2,BNIP2,BOC,BTG2,CXCL10,DMD,EGLN1,FGFRL1,FOXN2,FRS2,JAG1,JPH1,KLF5,MBNL1,MEF2A,MEF2C,MEIS1,MTPN,MYEF2,PDCD4,PPARA,PTEN,RB1,REST,SGCB,SIRT2,SMAD7,TCF21,TGFB1,TGFB2,TGFBR2,TGFBR3,TPM1,UTRN,VEGFA,WNT5A
Gene Ontology - Biological Process	necroptotic signaling pathway	experimental (any)	3	0.203	0.005	FAS, FASLG,TLR3
Gene Ontology - Biological Process	negative regulation of G0 to G1 transition	experimental (any)	7	1.5	0.005	APAF1, BMI1,BRCA1,E2F1,MGA,PCGF2,SUZ12
Gene Ontology - Biological Process	negative regulation of fat cell proliferation	experimental (any)	3	0.203	0.005	E2F1, E2F3,PER2
Gene Ontology - Biological Process	negative regulation of lymphocyte activation	experimental (any)	13	4.499	0.005	BCL6, CEBPB,DLG1,ERBB2,FOXP3,HMGB1,HMGB3,PELI1,SMAD7,SOCS1,SOCS5,SOCS6,TGFB1
Gene Ontology - Biological Process	negative regulation of translation	experimental (any)	13	4.499	0.005	AGO2, AGO4,BTG2,CAPRIN1,CPEB3,DDX3X,EIF2S1,EIF4EBP2,FMR1,IREB2,PURA,STAT3,TNRC6B
Gene Ontology - Biological Process	nephron development	experimental (any)	14	5.147	0.005	ACAT1, BASP1,BCL2,DLG1,JAG1,MEF2C,MYC,OSR1,PBX1,PDGFD,PKD2,TCF21,TGFB1,VEGFA
Gene Ontology - Biological Process	positive regulation of apoptotic signaling pathway	experimental (any)	16	6.404	0.005	APAF1, BCL10,BCL2,CASP8,DNM1L,E2F1,FAS,MMP9,MOAP1,PPIF,PTEN,RPS7,TIMP3,TP53BP2,TP63,TRAF7
Gene Ontology - Biological Process	positive regulation of cellular protein localization	experimental (any)	24	11.47	0.005	AKT2, APC,BCL2,CASP8,CENPQ,DLG1,DTX3L,E2F1,EGFR,ERBB2,GPD1L,IL1B,PARP1,PARP9,PIK3R1,PRKCE,RAB11FIP2,RTN4,RUFY3,TGFB1,TP53BP2,TP63,UBR5,WNK3
Gene Ontology - Biological Process	positive regulation of isotype switching to IgA isotypes	experimental (any)	3	0.203	0.005	MSH2, NSD2,TGFB1
Gene Ontology - Biological Process	positive regulation of leukocyte migration	experimental (any)	12	3.972	0.005	CCL1, CCL20,CCR7,CXCL10,HMGB1,ICAM1,IL12A,PDGFD,TGFB1,VEGFA,WNK1,WNT5A
Gene Ontology - Biological Process	protein quality control for misfolded or incompletely synthesized proteins	experimental (any)	5	0.730	0.005	DERL1, FBXL17,KLHL15,STUB1,YME1L1
Gene Ontology - Biological Process	reactive oxygen species metabolic process	experimental (any)	20	8.835	0.005	ATP2B4, BCL2,BRCA1,CD47,CLU,DDAH1,EGFR,FOXO1,FOXO3,HIF1A,ICAM1,IL1B,MT-CO2,PKD2,SESN1,SIRT2,STAT3,TGFB1,TGFBR2,TLR4
Gene Ontology - Biological Process	regulation of binding	experimental (any)	27	13.66	0.005	ADNP, BCL2,CSNK1A1,DERL1,DTX3L,E2F1,EIF2S1,EPHA4,FMR1,HMGB1,MEF2C,MMP9,NIPBL,PARP1,PARP9,PER2,PPARA,RB1,RSF1,SIRT2,SPPL3,STUB1,TAF1,TGFB1,TGFBR3,TIAM1,WNT5A
Gene Ontology - Biological Process	regulation of cell morphogenesis	experimental (any)	30	15.81	0.005	ACTR2, ADNP,AGO4,AP1AR,BMPR2,CAPRIN1,DLG1,DNM1L,DOCK5,EPHA4,FERMT2,GOLGA4,ICAM1,ITSN2,MYCBP2,MYO9A,NIN,PHIP,PTEN,PTK2,RASA1,RNF6,RTN4,RUFY3,SEMA5A,TIAM1,TPM1,VEGFA,WNT5A,ZRANB1
Gene Ontology - Biological Process	regulation of innate immune response	experimental (any)	29	15.04	0.005	APPL1, BCL10,CADM1,CASP8,DUSP10,HMGB1,IL12A,IRAK1,MALT1,MAP3K1,MUC1,MYD88,NFKB1,PARP9,PELI1,POLR3B,PRKCE,PSMD9,RAB11FIP2,RASGRP1,RPS6KA3,RTN4,SOCS1,TICAM2,TLR3,TLR4,UBE2N,WNT5A,ZCCHC3
Gene Ontology - Biological Process	regulation of intracellular steroid hormone receptor signaling pathway	experimental (any)	10	2.918	0.005	BRCA1, CLOCK,GPAM,LATS1,PARP1,RNF6,SKP2,SMARCA4,TCF21,TP63
Gene Ontology - Biological Process	regulation of neuron apoptotic process	experimental (any)	18	7.619	0.005	ADNP, ATF2,BCL2,BTG2,CEBPB,FASLG,FOXO3,GDF5,HIF1A,MEF2C,MSH2,PARP1,RASA1,SET,SRPK2,TGFB2,TRIM2,WFS1
Gene Ontology - Biological Process	regulation of protein stability	experimental (any)	22	10.29	0.005	ATF7IP, BCL2,CLU,DERL1,EPHA4,GNAQ,LAMP2,MDM4,MORC3,MTMR9,PER3,PIK3R1,PTEN,RPS7,RTN4,SMAD7,STUB1,TAF1,USP7,VHL,WFS1,ZNF207
Gene Ontology - Biological Process	response to UV	experimental (any)	14	5.107	0.005	BCL2, CDC25A,EGFR,EIF2S1,FMR1,IL12A,MSH2,MSH6,MYC,PARP1,PIK3R1,REV1,TAF1,USP47
Gene Ontology - Biological Process	response to peptide	experimental (any)	32	17.18	0.005	AKT2, APC,APPL1,BTG2,EIF4EBP2,EPHA4,FOXO1,FOXO3,ICAM1,IGF1R,IL1B,JAG1,KLF5,LRP6,MMP2,MMP9,NFKB1,OXTR,PARP1,PHIP,PIK3C2A,PIK3R1,PPARA,PTEN,PTK2,RHOQ,SOCS1,SP1,STAT3,TGFB1,TGFBR3,TLR4
Gene Ontology - Biological Process	tolerance induction to self antigen	experimental (any)	3	0.203	0.005	FOXP3, TGFB1,TGFBR2
Gene Ontology - Biological Process	visual system development	experimental (any)	25	12.2	0.005	ATP2B4, BCL2,BMPR2,COL4A1,COL5A2,DLG1,EGFR,FASLG,FRS2,GPD2,HIF1A,JAG1,MEIS1,NIPBL,PKNOX1,RHO,SMARCA4,SOX2,STAT3,TGFB1,TGFB2,TGFBR2,TOPORS,VEGFA,WNT5A
Gene Ontology - Cellular Component	growth cone	experimental (any)	16	5.755	0.005	AUTS2, BASP1,BOC,DICER1,DOCK7,EPHA4,EXOC8,FMR1,MYO9A,NIN,PALLD,RUFY3,SIRT2,TIAM1,TSHZ3,UTRN
Gene Ontology - Molecular Function	MAP kinase activity	experimental (any)	25	11.79	0.005	DAXX, DUSP10,DUSP8,EGFR,EPHA4,ERBB2,FRS2,HIPK3,IGF1R,IL1B,IRAK1,MAP2K3,MAP3K1,MAP3K2,NTF3,PDCD4,RASGRP1,SASH1,TGFB1,TIAM1,TLR4,TRAF7,UBE2N,VEGFA,WNT5A
Gene Ontology - Molecular Function	enzyme regulator activity	experimental (any)	47	27.96	0.005	AHSA2P, APAF1,APC,ARHGAP21,ARHGEF12,ATP2B4,BNIP2,CXCL10,DAXX,DCP1A,DDX3X,DNM1L,DOCK4,DTX3L,FRS2,GAPVD1,GNAQ,IRAK1,KRIT1,LARS,LRP6,MALT1,MTMR12,MTMR9,MYO9A,PARP9,PHACTR2,PIK3R1,PRKCE,RABGAP1,RASA1,RASGRP1,RASGRP3,RECK,RP2,RPS6KA3,RPS7,SERPINI1,SET,SOCS1,SPRY2,TGFB1,TIMP3,TLR3,TNFRSF10B,TOR1AIP2,WNK1
Gene Ontology - Molecular Function	nucleic acid binding	experimental (any)	165	129.8	0.005	ADNP, AGGF1,AGO2,AGO4,AKAP9,ANP32A,ARID4A,ATF2,ATMIN,ATRX,BASP1,BCL2,BCL6,BRCA1,CAPRIN1,CBX4,CCDC9B,CEBPB,CERS6,CLOCK,CPEB3,DDX3X,DDX46,DDX55,DICER1,E2F1,E2F2,E2F3,EGFR,EIF1AX,EIF2S1,EIF4A2,EIF5,ELAVL4,FANCI,FMR1,FOXN2,FOXN3,FOXO1,FOXO3,FOXP3,FUBP1,GTF2A1,GTF2I,HIC2,HIF1A,HMGB1,HMGB3,HNRNPH1,HNRNPK,HOXA9,IREB2,KAT6A,KLF5,KLF9,LCORL,LRRFIP1,MBNL1,MEF2A,MEF2C,MEIS1,MGA,MMP9,MORC3,MSH2,MSH6,MTPN,MUC…
Reactome	RNA Polymerase II Transcription	predicted (intersection)	208	158.3	0.006	AGO1, AGO2,AGO3,AGO4,APAF1,AR,ARID2,ATM,BDNF,BRD7,BRIP1,BTG1,CBFB,CBX4,CBX8,CCNG1,CDC73,CDK13,CDK6,CHEK1,CITED2,CNOT6,CNOT8,CNOT9,COX18,COX19,COX20,CREB1,CSTF1,CSTF3,CTR9,DYRK2,EGFR,ELF2,ELL2,ESR1,ESR2,FANCI,FASLG,FKBP5,FOXO1,FOXO3,G6PC,GAD2,GATAD2B,GLS,GPAM,GRIN2B,GSK3B,GTF2F2,GTF2H5,HDAC2,HDAC9,HEY2,HIPK1,HNF4A,ICE2,INTS3,INTS6,JAG1,JMY,KDM5B,LIFR,MAP2K6,MAPK1,MAPK14,MDM4,MED13,MED17,MED6,MEF2C…
Gene Ontology - Biological Process	regulation of cell differentiation	predicted (intersection)	257	206.1	0.006	ABCA1, ABCA5,ACVR2B,ACVRL1,ADAM8,ADAMTS12,ADNP,AGO1,AGO3,AGO4,AKAP6,ALX1,ANXA1,AP1AR,AP3B1,AR,ARHGEF7,ARNT,ARPC2,ARSB,ASB4,ASCL1,ASPA,BAMBI,BBS12,BCL11A,BDNF,BLOC1S5,BMPR1A,BMPR1B,BMPR2,BNIP2,BOC,BTG1,C21orf91,CAMSAP2,CAPN2,CAPRIN1,CBFB,CCDC3,CCN1,CD28,CD38,CD80,CDC73,CDK13,CDK6,CDON,CFLAR,CHD7,CHN1,CNTN1,CNTN2,COBL,CORO1C,CPEB3,CREB1,CREBL2,CRKL,CTR9,CUX1,CYP27B1,DAG1,DCC,DDX17,DICER1,DNM1L,DNM3…
Gene Ontology - Molecular Function	organic cyclic compound binding	predicted (intersection)	738	657.4	0.006	AAK1, ABAT,ABCA1,ABCA5,ABCB11,ACBD5,ACSM2A,ACSM2B,ACTA1,ACTR3,ACVR1C,ACVR2B,ACVRL1,ADARB1,ADCY2,ADNP,AEBP2,AGO1,AGO2,AGO3,AGO4,AK4,AKAP7,ALDH1A1,ALX1,ALX4,ANG,ANGEL2,APAF1,AQR,AR,ARHGAP5,ARHGEF7,ARID2,ARID3B,ARL1,ARL10,ARL17A,ARNT,ARNT2,ASCC3,ASCL1,ATAD1,ATAD2B,ATF7,ATL3,ATM,ATMIN,ATP10B,ATP10D,ATP11B,ATP2B1,ATP2B4,ATP6V1A,BACH1,BAG2,BARX2,BBS12,BBX,BCL11A,BDH2,BLZF1,BMP2K,BMPR1A,BMPR1B,BMPR2,BMS…
Gene Ontology - Molecular Function	protein kinase activity	predicted (intersection)	176	132.8	0.006	AAK1, ACVR1C,ACVR2B,ACVRL1,ADAM8,ADAM9,ADARB1,ADCY2,ADNP,AIDA,ALS2,ANG,ANGPT4,ATM,ATP2B4,BDNF,BMPR1A,BMPR1B,BMPR2,BUB1,CAB39,CAMKK2,CASK,CCN1,CCNL1,CCR7,CDC25A,CDC42BPG,CDK13,CDK14,CDK18,CDK6,CHEK1,CHUK,COPS8,CORO1C,CRIM1,CRKL,CSNK1A1,DAG1,DCLK1,DCLK3,DLG1,DUSP16,DUSP3,DUSP5,DUSP8,DVL3,DYRK2,EFNA1,EGFR,ELP4,EMP2,EPHA4,ERN1,FASTKD2,FER,FGF1,FGF18,FGF2,FGFR1OP,FGFRL1,FPR1,FRK,FRS2,GNAQ,GPRC5A,GRK3,…
Gene Ontology - Biological Process	ameboidal-type cell migration	predicted (union)	140	105.4	0.006	ACVR1B, ACVR1C,ACVRL1,ADAM9,ADIPOR1,ADTRP,AGO2,AKAP12,ALX1,AMOT,ANGPT4,ANLN,ANXA1,APPL1,ARF6,ARHGEF7,ARSB,BAG4,BCAS3,BMP10,BMP7,BMPER,BMPR2,CAPN7,CCBE1,CCN3,CCR6,CLASP2,CLEC14A,CORO1C,CXCL13,DCN,DNAJA4,DOCK5,DUSP10,EDNRB,EFNA1,EGR3,EMP2,EPB41L5,EPHA2,ERBB4,FER,FGF1,FGF10,FGF18,FGF2,FN1,FOXP1,GATA3,GBX2,GDNF,GLUL,GNA12,GPLD1,HAS2,HDAC9,HIF1A,HMGB1,ITGA2,ITGA4,ITGB1BP1,ITGB3,JCAD,KANK1,KANK2,KRIT1,…
Gene Ontology - Biological Process	blood vessel morphogenesis	predicted (union)	207	164.5	0.006	ACVRL1, ADAM8,ADGRF5,ADTRP,AGGF1,AGO1,AGO2,AMOT,ANG,ANGPT4,ANGPTL3,ANXA1,APLNR,APOB,ARHGAP24,ARID2,ASB4,ATF2,ATP5IF1,BCAS3,BMPER,BMPR1A,BMPR2,BTG1,C3,C3AR1,C5AR1,CALCRL,CCBE1,CCN1,CCN3,CHD7,CLEC14A,COL3A1,COL4A1,CXCL10,CXCL13,CXCL8,DAG1,DCN,E2F2,E2F7,EFNA1,EGF,EGLN1,EGR3,EIF2AK3,EMP2,EPAS1,EPHA2,EPHB2,ERAP1,ESM1,FASLG,FGF1,FGF10,FGF18,FGF2,FLT1,FMNL3,FN1,FZD4,FZD5,FZD8,GAB1,GATA6,GBX2,GHSR,GLUL,G…
Gene Ontology - Biological Process	cell projection morphogenesis	predicted (union)	202	160.1	0.006	ACTR2, ADARB1,ADCY1,ADNP,ADORA2A,ALCAM,ALS2,AMIGO1,ANK3,ANKRD27,ANOS1,APBB2,APP,ARHGEF7,ARPIN,ATL1,ATOH1,ATP8A2,AUTS2,B4GALT5,B4GALT6,BAIAP2,BCL11A,BCL11B,BDNF,BMP7,BMPR1B,BMPR2,BOC,CAPRIN1,CDH11,CDK5R1,CHL1,CHN1,CNTN2,COBL,CORO1C,CREB1,CRPPA,CTNNA2,CUX1,DAG1,DCC,DCLK1,DHX36,DICER1,DNM1L,DNM3,DOK6,DPYSL2,DPYSL4,DVL3,EEF2K,EFNA1,EFNA5,EGFR,ENAH,EPHA4,EPHA5,EPHB2,ETV1,EXT1,FBXO45,FEZ1,FN1,FOXB1,FRS…
Gene Ontology - Biological Process	mRNA metabolic process	predicted (union)	265	216.4	0.006	A1CF, ADARB1,ADARB2,AFF2,AGO1,AGO2,AGO3,AGO4,AHCYL1,AICDA,ANGEL2,APOBEC2,APOBEC4,APP,AQR,ARNT,ATM,BARD1,BCAS2,BTG2,C5AR1,CARHSP1,CBLL1,CCNT1,CDC5L,CDC73,CDK13,CDK9,CELF1,CELF3,CELF5,CHERP,CIR1,CLNS1A,CNOT1,CNOT2,CNOT4,CNOT6,CNOT6L,CNOT7,CNOT8,CNOT9,CPEB3,CPSF6,CSTF1,CSTF2T,CSTF3,CTIF,CTNNBL1,CTR9,DDX17,DDX20,DDX46,DDX5,DHX36,DHX8,DHX9,DIS3L2,EIF4G1,ELAVL1,ERN1,EXOSC1,EXOSC3,FMR1,FTO,GDNF,GEMIN4,G…
Gene Ontology - Biological Process	negative regulation of biosynthetic process	predicted (union)	459	394.9	0.006	ABCD2, ACADL,ACVR2B,ACVRL1,AEBP2,AGO1,AGO2,AGO3,AGO4,AICDA,AJUBA,ALX1,ANG,AR,ASCL1,ASF1A,ATF2,ATF7IP,ATP2B4,BACE2,BACH1,BAHD1,BARX2,BAZ2A,BCL11A,BCL7A,BCLAF1,BHLHE41,BIRC5,BMP7,BMPR2,BPTF,BRD7,BTAF1,BTG2,BTRC,CAPRIN1,CBFB,CBX4,CBX5,CBX8,CC2D1B,CCND1,CD36,CD38,CDC6,CDC73,CDK5R1,CDK6,CDX4,CDYL2,CEBPA,CEBPD,CELF1,CENPF,CFLAR,CGGBP1,CIPC,CIR1,CITED2,CLTC,CNBP,CNOT1,CNOT2,CNOT6L,CNOT7,CPEB3,CREB1,CTCF…
Gene Ontology - Biological Process	negative regulation of cellular metabolic process	predicted (union)	730	650.2	0.006	A2M, ABCD2,ACADL,ACVR2B,ACVRL1,ADARB1,ADORA2A,AEBP2,AGO1,AGO2,AGO3,AGO4,AHSG,AICDA,AIDA,AJUBA,ALX1,ANG,ANGEL2,ANOS1,AP1AR,APP,AR,ARFGEF3,ARL6IP1,ARPP19,ASCL1,ASF1A,ATCAY,ATF2,ATF7IP,ATG14,ATG5,ATM,ATP2B4,AUNIP,BACE2,BACH1,BAG2,BAG4,BAHD1,BARD1,BARX2,BAZ2A,BCL11A,BCL7A,BCLAF1,BECN1,BHLHE41,BIRC5,BMF,BMP7,BMPR2,BNIP3,BOD1,BPTF,BRD7,BTAF1,BTG2,BTRC,C3,CAAP1,CAMK2N1,CAPRIN1,CAST,CBFB,CBX4,CBX5,CBX8,C…
Gene Ontology - Biological Process	positive regulation of nuclear-transcribed mRNA poly(A) tail shortening	predicted (union)	9	2.848	0.006	AGO2, BTG2,CNOT1,CNOT7,CPEB3,PABPC1,TNRC6B,TNRC6C,TOB1
Gene Ontology - Biological Process	regulation of cell differentiation	predicted (union)	553	482.8	0.006	ABCA1, ABCA5,ABCG1,ABL2,ACTN4,ACTR2,ACVR1B,ACVR2A,ACVR2B,ACVRL1,ADAM8,ADAMTS12,ADIPOR1,ADNP,AGO1,AGO3,AGO4,AHI1,AJAP1,AKAP6,AKIRIN1,ALX1,AMIGO1,ANKRD27,ANP32B,ANXA1,AP1AR,AP3B1,APOB,APP,AQP3,AR,ARF6,ARHGEF7,ARNT,ARPC2,ARSB,ASAP1,ASB4,ASCL1,ASPA,ATOH1,ATP11C,ATP8A2,BAIAP2,BAMBI,BBS12,BCL11A,BCL11B,BCL9L,BDNF,BHLHE41,BLOC1S5,BLOC1S6,BMP10,BMP7,BMPR1A,BMPR1B,BMPR2,BNIP2,BOC,BTC,BTG1,BTK,C21orf91,C5A…
Gene Ontology - Molecular Function	enzyme binding	predicted (union)	619	544.5	0.006	A2M, ABAT,ABCA1,ABR,ACAP2,ACSL3,ACTA2,ACVR1B,ACVRL1,ADAM9,ADCY2,ADCYAP1R1,ADD2,ADIPOR1,ADORA2A,ADRB1,ADRB2,AFDN,AGO1,AGO2,AICDA,AKAP12,AKAP5,AKAP6,AKAP7,AKAP8,ALS2,ANAPC7,ANGPT4,ANKFY1,ANKMY2,ANKRD27,ANP32B,AP1G1,AP3B1,AP3M1,APOB,APP,APPL1,AR,ARF6,ARFGEF3,ARHGEF10,ARHGEF12,ARHGEF19,ARHGEF26,ARHGEF3,ARHGEF39,ARHGEF7,ARIH2,ARPP19,ASB4,ATF2,ATF6,ATF7,ATG14,ATG3,ATP1B2,ATP2B4,ATP5IF1,ATXN10,AVPR1B,BA…
KEGG	Apoptosis	experimental (strong)	10	2.463	0.006	AKT2, APAF1,BCL2,CASP8,FASLG,IL1B,IRAK1,MYD88,PIK3R1,TNFRSF10B
KEGG	Toxoplasmosis	experimental (strong)	12	3.623	0.006	AKT2, BCL2,CASP8,IL12A,IRAK1,MAP2K3,MYD88,PIK3R1,PPIF,SOCS1,STAT3,TGFB2
KEGG	Hippo signaling pathway	experimental (any)	15	6.16	0.006	APC, BMPR2,DLG1,FZD6,GDF5,LATS1,MPP5,MYC,SMAD7,SOX2,TGFB1,TGFB2,TGFBR2,TP53BP2,WNT5A
KEGG	Legionellosis	experimental (any)	8	2.148	0.006	APAF1, CASP8,IL12A,IL1B,MYD88,NFKB1,SAR1A,TLR4
KEGG	Prolactin signaling pathway	experimental (any)	9	2.634	0.006	AKT2, FOXO3,NFKB1,PIK3R1,SOCS1,SOCS4,SOCS5,SOCS6,STAT3
Reactome	Cellular Senescence	experimental (any)	17	6.404	0.006	AGO4, BMI1,CBX4,CDK6,CEBPB,E2F1,E2F2,E2F3,MAP2K3,MDM4,NFKB1,RB1,RPS6KA3,SP1,STAT3,SUZ12,TNRC6B
WikiPathways	Human Thyroid Stimulating Hormone (TSH) signaling pathway	experimental (any)	9	2.634	0.006	E2F1, GNAQ,IGF1R,MAP2K3,MYC,PIK3R1,PLD1,RB1,STAT3
WikiPathways	Somatroph axis (GH) and its relationship to dietary restriction and aging	experimental (any)	3	0.243	0.006	FOXO1, IGF1R,PTEN
Gene Ontology - Biological Process	T cell differentiation	experimental (any)	19	8.471	0.006	BCL2, BCL6,CCR7,CDK6,DUSP10,ERBB2,FOXP3,HMGB1,IL12A,MALT1,PKNOX1,RASGRP1,SATB1,SMAD7,SOCS1,SOCS5,STAT3,TGFB1,TGFBR2
Gene Ontology - Biological Process	activation of immune response	experimental (any)	35	19.82	0.006	ACTR2, APPL1,BCL10,BCL2,CASP8,CCR7,CD47,CLU,FOXP3,HMGB1,IL1B,IRAK1,MALT1,MAP3K1,MEF2C,MUC1,MYD88,NFKB1,PAG1,PELI1,PIK3R1,PLEKHA1,PRKCE,PSMD9,PTK2,RAB11FIP2,RPS6KA3,RTN4,SPPL3,TICAM2,TLR3,TLR4,UBE2N,WNK1,ZCCHC3
Gene Ontology - Biological Process	axonogenesis	experimental (any)	27	13.86	0.006	ADNP, AUTS2,BCL2,BMPR2,BOC,DOCK7,ENAH,EPHA4,ERBB2,FRS2,GOLGA4,MYCBP2,NFIB,NIN,PIK3R1,PTEN,PTK2,RAPH1,RNF6,RTN4,RUFY3,SEMA5A,SLC9A6,SPG11,TIAM1,VEGFA,WNT5A
Gene Ontology - Biological Process	catabolic process	experimental (any)	109	81.38	0.006	ABCD3, ACAT1,ACBD5,AGO2,AGO4,AKT2,ANP32A,APAF1,APC,ASRGL1,ATP2B4,BCAT1,BCL2,BDH2,BTG2,CASP8,CEMIP2,CLOCK,CLU,CPEB3,CSNK1A1,DCP1A,DDAH1,DDHD2,DERL1,DNM1L,DTX3L,E2F1,ECI2,EGFR,EGLN1,EPHA4,EPM2A,EXOC8,FBXL17,FBXL2,FBXO11,FMOD,FMR1,FOXO1,FOXO3,GK5,GPD1L,GPD2,HIF1A,HMGB1,IL1B,KLHL15,KLHL42,LAMP2,LARS,LATS1,LDAH,MDM4,MMP2,MMP9,MTMR9,MYCBP2,MYD88,NT5C2,PAN3,PELI1,PFKFB2,PLD1,PPARA,PRKAB2,PRKCE,PSMD9,PTE…
Gene Ontology - Biological Process	cell cycle arrest	experimental (any)	19	8.349	0.006	AKT2, APC,BRCA1,BTG2,CDK6,E2F1,IL12A,JMY,MDM4,MSH2,MUC1,MYC,PKD2,PRKAB2,RB1,RRAGC,SOX2,TGFB1,TGFB2
Gene Ontology - Biological Process	cell-matrix adhesion	experimental (any)	18	7.741	0.006	BCL2, BCL6,CCR7,CDK6,FERMT2,JAG1,LIMCH1,PIK3R1,PLEKHA2,PTEN,PTK2,RASA1,SLK,TESK2,TIAM1,TRPM7,UTRN,VEGFA
Gene Ontology - Biological Process	cellular response to decreased oxygen levels	experimental (any)	18	7.741	0.006	BCL2, DDAH1,DNM1L,E2F1,EGLN1,FOXO3,HIF1A,ICAM1,IRAK1,MDM4,MYC,PRKCE,PSMD9,PTEN,SIRT2,STUB1,VEGFA,VHL
Gene Ontology - Biological Process	chondrocyte differentiation	experimental (any)	11	3.567	0.006	BMPR2, GDF5,GLG1,LNPK,MEF2C,NFIB,OSR1,SOX5,TGFB1,TGFBI,TGFBR2
Gene Ontology - Biological Process	digestive tract development	experimental (any)	13	4.62	0.006	BCL2, EGFR,HIF1A,KLF5,NIPBL,OXTR,RB1,TCF21,TGFB1,TGFB2,TGFBR2,TP63,WNT5A
Gene Ontology - Biological Process	embryonic limb morphogenesis	experimental (any)	13	4.62	0.006	FZD6, GDF5,HOXA9,LMBR1,LNPK,MBNL1,NIPBL,OSR1,PBX1,RECK,TGFB2,TP63,WNT5A
Gene Ontology - Biological Process	erythrocyte differentiation	experimental (any)	12	4.134	0.006	ARID4A, BCL6,CDK6,FOXO3,HIF1A,PKNOX1,PTBP3,RB1,SFXN1,STAT3,TGFBR3,VEGFA
Gene Ontology - Biological Process	glial cell differentiation	experimental (any)	18	7.741	0.006	AKT2, CDK6,CLU,DICER1,DUSP10,EGFR,EPHA4,ERBB2,IL1B,MPP5,NCSTN,NFIB,PTEN,SIRT2,SOX2,STAT3,TGFB1,TLR4
Gene Ontology - Biological Process	glycerophospholipid metabolic process	experimental (any)	24	11.75	0.006	CCR7, DDHD2,ETNK1,GPAM,GPD1L,LPGAT1,MTMR12,MTMR9,PIGN,PIGX,PIK3C2A,PIK3R1,PLD1,PLEKHA1,PLEKHA2,PLEKHA8,PTEN,PTK2,SACM1L,SERAC1,SOCS1,SOCS5,SOCS6,TGFB1
Gene Ontology - Biological Process	histone H4 acetylation	experimental (any)	9	2.513	0.006	AUTS2, BRCA1,JADE1,JADE3,KANSL3,KAT6A,MUC1,NAA50,PHF20
Gene Ontology - Biological Process	immune system process	experimental (any)	124	94.63	0.006	ACTR2, AGO4,APAF1,APPL1,ARID4A,ATP11B,BCL10,BCL2,BCL6,BMI1,BTN3A3,CADM1,CASP8,CCL1,CCL20,CCR7,CD47,CDK6,CEBPB,CLU,CXCL10,DDX3X,DLG1,DOCK10,DTX3L,DUSP10,DYNC1LI2,ERBB2,ERP44,FAS,FASLG,FOXO3,FOXP3,GLG1,HIF1A,HMGB1,HMGB3,HOXA9,ICAM1,ICOSLG,IGF1R,IL12A,IL1B,IRAK1,IREB2,JAG1,KAT6A,KIFAP3,LAMP2,MALT1,MAP3K1,MEF2C,MEIS1,MKNK2,MMP9,MSH2,MSH6,MUC1,MYC,MYD88,NCSTN,NFKB1,NSD2,OLR1,OSBPL1A,PAG1,PARP1,PARP9,P…
Gene Ontology - Biological Process	interleukin-17 production	experimental (any)	6	1.135	0.006	CCL1, FOXP3,IL12A,MYD88,TGFB1,TLR4
Gene Ontology - Biological Process	lymphocyte proliferation	experimental (any)	19	8.43	0.006	BCL2, BCL6,CEBPB,DLG1,ERBB2,FOXP3,HMGB1,ICOSLG,IL12A,IL1B,MALT1,MEF2C,NCSTN,PELI1,PURA,SATB1,TGFB1,TGFBR2,TLR4
Gene Ontology - Biological Process	macromolecule localization	experimental (any)	128	98.24	0.006	ABCB1, ABCD3,AFTPH,AKT2,AP1AR,AP3M1,APC,APOLD1,APPL1,ARMCX3,ATP11B,ATRX,BCL2,BCL6,CADM1,CASP8,CCDC14,CCL1,CCR7,CENPQ,CKAP5,CLOCK,CLU,DCP1A,DDX3X,DERL1,DLG1,DMD,DNM1L,DTX3L,E2F1,ECI2,EGFR,ERBB2,ESYT2,EXOC5,EXOC8,FERMT2,FMR1,FOXP3,GAPVD1,GOLGA4,GPD1L,HIF1A,HMGB1,HNRNPK,IL1B,KIFAP3,KLF5,KNL1,LAMP2,LARS,LATS1,LIN7C,LRP6,MOAP1,MON2,MORC3,MPP5,MRAP2,MSH2,MYCBP2,NBEA,NFKB1,NIN,NIPBL,NSD2,OSBPL1A,OSBPL3,…
Gene Ontology - Biological Process	negative regulation of CD4-positive, alpha-beta T cell differentiation	experimental (any)	5	0.770	0.006	BCL6, FOXP3,HMGB1,SMAD7,SOCS5
Gene Ontology - Biological Process	negative regulation of MAPK cascade	experimental (any)	15	5.917	0.006	CASC2, DLG1,DUSP10,DUSP8,FOXO1,HIPK3,IGF1R,IL1B,MYC,PDCD4,PTEN,SPRY2,SPRY4,TIMP3,TLR4
Gene Ontology - Biological Process	negative regulation of catalytic activity	experimental (any)	41	24.4	0.006	AKAP9, APC,ATP2B4,CASP8,DDX3X,DTX3L,DUSP10,DUSP8,EGLN1,EIF4A2,GNAQ,HIPK3,IGF1R,IL1B,KNL1,LATS1,LRP6,MMP9,NFKB1,PARP9,PDCD4,PHACTR2,PPIF,PTEN,RB1,RECK,RFFL,RPS6KA3,RPS7,SERPINI1,SET,SMAD7,SOCS1,SOCS4,SOCS5,SPRY2,TGFB2,TIMP3,USP47,VEGFA,WNK1
Gene Ontology - Biological Process	negative regulation of organ growth	experimental (any)	6	1.135	0.006	MEIS1, PPARA,PTEN,PTK2,TGFBR2,WWC2
Gene Ontology - Biological Process	peptidyl-threonine phosphorylation	experimental (any)	11	3.526	0.006	BCL2, HIPK3,SIRT2,SMAD7,SPRY2,TAF1,TGFB1,TGFBR2,WNK1,WNK3,WNT5A
Gene Ontology - Biological Process	phosphatidylinositol metabolic process	experimental (any)	17	7.052	0.006	CCR7, MTMR12,MTMR9,PIGN,PIGX,PIK3C2A,PIK3R1,PLEKHA1,PLEKHA2,PLEKHA8,PTEN,PTK2,SACM1L,SOCS1,SOCS5,SOCS6,TGFB1
Gene Ontology - Biological Process	positive regulation of T cell activation	experimental (any)	17	7.052	0.006	BCL10, BCL6,CCR7,CD47,DUSP10,FOXP3,HMGB1,ICOSLG,IL12A,IL1B,MALT1,PIK3R1,RASGRP1,SOCS1,SOCS5,TGFB1,TGFBR2
Gene Ontology - Biological Process	positive regulation of cell growth	experimental (any)	15	5.836	0.006	ADNP, BCL2,BMPR2,DDX3X,EGFR,ERBB2,GOLGA4,ITSN2,MTPN,RPS6KA3,RUFY3,SEMA5A,TGFB2,USP47,VEGFA
Gene Ontology - Biological Process	positive regulation of histone acetylation	experimental (any)	6	1.135	0.006	AUTS2, BRCA1,FOXP3,IL1B,MUC1,TGFB1
Gene Ontology - Biological Process	proteasomal protein catabolic process	experimental (any)	28	14.59	0.006	CLOCK, CLU,CSNK1A1,DERL1,FBXL17,FBXL2,FMR1,KLHL15,KLHL42,PELI1,PSMD9,RFFL,RNF103,RNF185,SIRT2,SKP2,SMAD7,SOCS4,SOCS5,SOCS6,STUB1,TAF1,TBL1XR1,TOPORS,TRIM38,USP7,WFS1,YOD1
Gene Ontology - Biological Process	protein insertion into mitochondrial membrane involved in apoptotic signaling pathway	experimental (any)	6	1.135	0.006	BCL2, CASP8,E2F1,MOAP1,TP53BP2,TP63
Gene Ontology - Biological Process	protein targeting to lysosome	experimental (any)	5	0.770	0.006	AP3M1, CLU,LAMP2,LARS,ZFYVE16
Gene Ontology - Biological Process	regulation of axon guidance	experimental (any)	5	0.770	0.006	BMPR2, MYCBP2,SEMA5A,VEGFA,WNT5A
Gene Ontology - Biological Process	regulation of immune response	experimental (any)	51	32.18	0.006	ACTR2, APPL1,BCL10,BCL2,BCL6,CADM1,CASP8,CCR7,CD47,CLU,DUSP10,FOXP3,HMGB1,ICAM1,IL12A,IL1B,IRAK1,MALT1,MAP3K1,MEF2C,MSH2,MUC1,MYD88,NFKB1,NSD2,PAG1,PARP9,PELI1,PIK3R1,PLEKHA1,POLR3B,PRKCE,PSMD9,PTK2,RAB11FIP2,RASGRP1,RPS6KA3,RTN4,SMAD7,SOCS1,SOCS5,SPPL3,TGFB1,TGFB2,TICAM2,TLR3,TLR4,UBE2N,WNK1,WNT5A,ZCCHC3
Gene Ontology - Biological Process	response to inorganic substance	experimental (any)	33	18.36	0.006	ADNP, ATF2,ATP2B4,ATRX,BCL2,CASP8,CCR7,CYBRD1,DAXX,EGFR,EGLN1,EIF2S1,FMR1,FOXO1,FOXO3,HIF1A,ICAM1,MEF2A,MEF2C,MMP9,NCSTN,PARP1,PCGF2,PDGFD,PKD2,PLEKHA1,PPIF,PTEN,RHOB,SOD3,TNFRSF11B,WNK1,WNT5A
Gene Ontology - Biological Process	sensory system development	experimental (any)	25	12.4	0.006	ATP2B4, BCL2,BMPR2,COL4A1,COL5A2,DLG1,EGFR,FASLG,FRS2,GPD2,HIF1A,JAG1,MEIS1,NIPBL,PKNOX1,RHO,SMARCA4,SOX2,STAT3,TGFB1,TGFB2,TGFBR2,TOPORS,VEGFA,WNT5A
Gene Ontology - Cellular Component	lateral loop	experimental (any)	3	0.162	0.006	DLG1, MPP5,SIRT2
Reactome	Regulation of RUNX1 Expression and Activity	predicted (union)	14	5.379	0.007	AGO1, AGO2,AGO3,AGO4,CBFB,CCND1,CCND2,CDK6,MOV10,PTPN11,RUNX1,TNRC6A,TNRC6B,TNRC6C
Gene Ontology - Molecular Function	transmembrane receptor protein serine/threonine kinase activity	predicted (union)	12	4.43	0.007	ACVR1B, ACVR1C,ACVR2A,ACVRL1,BMPR1A,BMPR1B,BMPR2,LTBP1,SOSTDC1,TGFBR1,TGFBR2,TGFBR3
Gene Ontology - Molecular Function	ubiquitin-protein transferase activity	predicted (union)	127	94.61	0.007	AREL1, ARIH2,ARRDC3,ASB4,BAG2,BARD1,BIRC3,CBL,CBLL1,CBX8,CNOT4,DNM1L,DTX3L,FBXL22,FBXL3,FBXO11,FBXO22,FBXO3,FBXO30,FBXO4,FBXO5,FBXO9,FBXW11,FEM1A,FEM1B,G2E3,HACE1,HECTD1,HECTD2,HECW1,HERC1,HERC4,IRF2BPL,KCMF1,KLHL20,LRSAM1,MAD2L1,MALT1,MARCH1,MARCH4,MARCH5,MARCH6,MARCH8,MED17,MED21,MED27,MED7,MKRN1,NEDD4,NEURL1B,NFX1,NOSIP,PELI1,PELI2,PJA2,PPIL2,PTEN,RAB1A,RAG1,RBBP6,RBCK1,RLIM,RMND5A,RNF103,RNF1…
KEGG	Amoebiasis	experimental (any)	11	3.85	0.007	COL4A1, COL5A2,GNAQ,IL12A,IL1B,NFKB1,PIK3R1,PTK2,TGFB1,TGFB2,TLR4
KEGG	Inflammatory bowel disease (IBD)	experimental (any)	8	2.229	0.007	FOXP3, IL12A,IL1B,NFKB1,STAT3,TGFB1,TGFB2,TLR4
Reactome	Immune System	experimental (any)	100	71.98	0.007	ACTR2, AKT2,APAF1,ATF2,ATP11B,BCL10,BCL2,BCL6,BTN3A3,CASP8,CCL20,CD47,CLU,CXCL10,DDX3X,DLG1,DTX3L,DUSP10,DUSP8,DYNC1LI2,EGFR,EIF4A2,ENAH,ERBB2,ERP44,FASLG,FBXL13,FBXO11,FOXO1,FOXO3,FRS2,HECTD1,HIF1A,HMGB1,ICAM1,ICOSLG,IL12A,IL1B,IRAK1,KBTBD6,KBTBD7,KIFAP3,KLHL42,LAMP2,LIFR,LRRFIP1,MALT1,MAP2K3,MAP3K1,MEF2A,MEF2C,MMP2,MMP9,MTAP,MUC1,MYC,MYD88,NCSTN,NFKB1,OLR1,OSBPL1A,PAG1,PDCD4,PELI1,PIK3R1,PLD1,P…
Reactome	MyD88-independent TLR4 cascade	experimental (any)	12	3.729	0.007	ATF2, CASP8,HMGB1,IRAK1,MAP2K3,MEF2A,MEF2C,NFKB1,RPS6KA3,TICAM2,TLR4,UBE2N
Reactome	Small interfering RNA (siRNA) biogenesis	experimental (any)	4	0.365	0.007	AGO2, AGO4,DICER1,TSNAX
Reactome	TRIF(TICAM1)-mediated TLR4 signaling	experimental (any)	12	3.729	0.007	ATF2, CASP8,HMGB1,IRAK1,MAP2K3,MEF2A,MEF2C,NFKB1,RPS6KA3,TICAM2,TLR4,UBE2N
Reactome	Transcriptional Regulation by E2F6	experimental (any)	7	1.378	0.007	APAF1, BMI1,BRCA1,E2F1,MGA,PCGF2,SUZ12
Reactome	Transcriptional Regulation by MECP2	experimental (any)	9	2.229	0.007	AGO2, AGO4,FKBP5,IRAK1,MEF2C,PTEN,SOX2,TBL1XR1,TNRC6B
WikiPathways	Estrogen Receptor Pathway	experimental (any)	4	0.527	0.007	GPAM, PPARA,SP1,STAT3
WikiPathways	MicroRNAs in cardiomyocyte hypertrophy	experimental (any)	10	3.242	0.007	AKT2, IGF1R,LRP6,MAP2K3,MYEF2,NFKB1,PIK3R1,STAT3,TGFB1,WNT5A
Gene Ontology - Biological Process	MyD88-independent toll-like receptor signaling pathway	experimental (any)	6	1.175	0.007	CASP8, PRKCE,RAB11FIP2,TICAM2,TLR3,TLR4
Gene Ontology - Biological Process	T cell mediated immunity	experimental (any)	10	3.121	0.007	BTN3A3, DLG1,FOXP3,HMGB1,ICAM1,IL12A,IL1B,JAG1,MALT1,SMAD7
Gene Ontology - Biological Process	adaptive immune response	experimental (any)	25	12.69	0.007	BCL10, BCL6,BTN3A3,CLU,DLG1,DUSP10,FOXP3,HMGB1,ICAM1,ICOSLG,IL12A,IL1B,JAG1,MALT1,MEF2C,MSH2,MSH6,NSD2,PAG1,SMAD7,SOCS5,STAT3,TAP1,TGFB1,TLR4
Gene Ontology - Biological Process	alpha-beta T cell differentiation	experimental (any)	11	3.648	0.007	BCL2, BCL6,FOXP3,HMGB1,MALT1,SATB1,SMAD7,SOCS1,SOCS5,STAT3,TGFBR2
Gene Ontology - Biological Process	cardiac ventricle morphogenesis	experimental (any)	9	2.594	0.007	HIF1A, JAG1,MEF2C,SMAD7,TGFB1,TGFB2,TGFBR2,TGFBR3,TPM1
Gene Ontology - Biological Process	dendritic spine development	experimental (any)	11	3.648	0.007	ACTR2, CAPRIN1,CPEB3,DNM1L,DOCK10,EPHA4,FMR1,MEF2C,PTEN,SLC9A6,TIAM1
Gene Ontology - Biological Process	embryonic forelimb morphogenesis	experimental (any)	6	1.175	0.007	HOXA9, LNPK,NIPBL,OSR1,RECK,TP63
Gene Ontology - Biological Process	fibroblast proliferation	experimental (any)	10	3.121	0.007	BMI1, CDK6,DDR2,E2F1,EGFR,MORC3,MYC,PDGFD,TGFB1,WNT5A
Gene Ontology - Biological Process	interleukin-6 production	experimental (any)	13	4.742	0.007	BCL10, CD47,CEBPB,FOXP3,HMGB1,IL1B,MYD88,SOCS5,STAT3,TLR3,TLR4,WNT5A,ZBTB20
Gene Ontology - Biological Process	leukocyte proliferation	experimental (any)	20	9.241	0.007	BCL2, BCL6,CEBPB,CLU,DLG1,ERBB2,FOXP3,HMGB1,ICOSLG,IL12A,IL1B,MALT1,MEF2C,NCSTN,PELI1,PURA,SATB1,TGFB1,TGFBR2,TLR4
Gene Ontology - Biological Process	mononuclear cell proliferation	experimental (any)	19	8.511	0.007	BCL2, BCL6,CEBPB,DLG1,ERBB2,FOXP3,HMGB1,ICOSLG,IL12A,IL1B,MALT1,MEF2C,NCSTN,PELI1,PURA,SATB1,TGFB1,TGFBR2,TLR4
Gene Ontology - Biological Process	morphogenesis of a branching structure	experimental (any)	17	7.295	0.007	BCL2, BTBD7,COL4A1,DLG1,FRS2,MYC,PBX1,PKD2,RTN4,SETD2,SPRY2,TCF21,TGFB1,TGFBR2,TP63,VEGFA,WNT5A
Gene Ontology - Biological Process	neuron differentiation	experimental (any)	64	43.12	0.007	ACTR2, ADNP,ATXN10,AUTS2,BCL2,BCL6,BMPR2,BOC,BTBD3,BTG2,CAPRIN1,CEBPB,CPEB3,DICER1,DNM1L,DOCK10,DOCK7,EGFR,ENAH,EPHA4,ERBB2,FMR1,FOXO3,FRS2,GDF5,GOLGA4,HIF1A,HMGB1,ITSN2,JAG1,LRP6,MEF2A,MEF2C,MEIS1,MIB1,MTPN,MYCBP2,MYEF2,MYO9A,NFIB,NIN,PBX1,PIK3R1,PTEN,PTK2,RAPH1,RB1,REST,RNF6,RTN4,RUFY3,SEMA5A,SERPINI1,SLC9A6,SOX2,SPG11,STAT3,TGFB2,THOC2,TIAM1,TOPORS,VEGFA,WNK1,WNT5A
Gene Ontology - Biological Process	positive regulation of inflammatory response	experimental (any)	13	4.742	0.007	APPL1, CCL1,CCR7,CDK19,CEBPB,CLOCK,EGFR,IL1B,MYD88,PDCD4,TLR3,TLR4,WNT5A
Gene Ontology - Biological Process	positive regulation of mononuclear cell migration	experimental (any)	5	0.811	0.007	CCL1, CXCL10,HMGB1,PDGFD,TGFB1
Gene Ontology - Biological Process	positive regulation of pri-miRNA transcription by RNA polymerase II	experimental (any)	6	1.175	0.007	HIF1A, KLF5,SMARCA4,STAT3,TGFB1,TGFB2
Gene Ontology - Biological Process	positive regulation of proteolysis involved in cellular protein catabolic process	experimental (any)	12	4.174	0.007	CLU, CSNK1A1,FMR1,PTEN,PTK2,RNF185,SIRT2,SMAD7,SOCS4,SOCS5,STUB1,TAF1
Gene Ontology - Biological Process	protein polyubiquitination	experimental (any)	22	10.54	0.007	BCL2, BRCA1,DTX3L,FBXL13,FBXL17,FBXO11,KLHL42,PELI1,PSMD9,RFFL,RMND5A,RNF111,RNF6,SASH1,SKP2,STUB1,TAF1,TOPORS,TRIM38,UBE2N,UBR5,WSB1
Gene Ontology - Biological Process	regulation of DNA recombination	experimental (any)	10	3.121	0.007	ACTR2, BCL6,FOXP3,KLHL15,MSH2,MSH6,NSD2,PARP1,SETD2,TGFB1
Gene Ontology - Biological Process	regulation of DNA repair	experimental (any)	12	4.215	0.007	ACTR2, BRCA1,DTX3L,EGFR,HMGB1,KLHL15,NSD2,PARP1,PARP9,SETD2,UBE2N,UBR5
Gene Ontology - Biological Process	regulation of fibroblast proliferation	experimental (any)	10	3.08	0.007	BMI1, CDK6,DDR2,E2F1,EGFR,MORC3,MYC,PDGFD,TGFB1,WNT5A
Gene Ontology - Biological Process	regulation of ion transmembrane transport	experimental (any)	28	14.91	0.007	ABCB1, AKAP9,AKT2,ATP2B4,CXCL10,DLG1,DMD,FGF12,FMR1,GPD1L,ISCU,JPH1,KLHL24,MEF2C,MMP9,NETO2,OSR1,PER2,PKD2,PPIF,PRKCE,PTEN,PTPN3,SESTD1,SLMAP,TGFB1,UTRN,WNK3
Gene Ontology - Biological Process	regulation of lipid kinase activity	experimental (any)	8	2.067	0.007	CCR7, PIK3R1,PTK2,RB1,SOCS1,SOCS5,SOCS6,TGFB1
Gene Ontology - Biological Process	regulation of nitric oxide biosynthetic process	experimental (any)	8	2.107	0.007	ATP2B4, CD47,CLU,DDAH1,ICAM1,IL1B,PKD2,TLR4
Gene Ontology - Biological Process	response to radiation	experimental (any)	29	15.48	0.007	AKT2, BCL2,BRCA1,CDC25A,CLOCK,CXCL10,DDHD2,EGFR,EIF2S1,ELOVL4,FMR1,GNAQ,HIF1A,ICAM1,IL12A,MSH2,MSH6,MYC,NIPBL,PARP1,PIK3R1,RDH11,REV1,RHO,RHOB,SMC1A,TAF1,TGFB1,USP47
Gene Ontology - Biological Process	sex differentiation	experimental (any)	20	9.16	0.007	AGO4, ARID4A,ATRX,BASP1,BCL2,CEBPB,FOXO3,HOXA9,ICAM1,MSH2,NIPBL,OSR1,PBX1,PLEKHA1,TCF21,TGFB2,TLR3,TP63,VEGFA,WNT5A
Gene Ontology - Biological Process	toll-like receptor 4 signaling pathway	experimental (any)	6	1.175	0.007	APPL1, PELI1,PRKCE,RAB11FIP2,TICAM2,TLR4
Gene Ontology - Biological Process	tube formation	experimental (any)	14	5.35	0.007	APAF1, BCL10,DICER1,FZD6,HIF1A,MIB1,NFIB,OSR1,RPS7,SETD2,TGFB1,TGFB2,VEGFA,WNT5A
Gene Ontology - Biological Process	ureteric bud development	experimental (any)	11	3.648	0.007	BASP1, BCL2,DLG1,MYC,OSR1,PBX1,PKD2,SMAD7,TCF21,TGFB1,VEGFA
Gene Ontology - Molecular Function	cysteine-type endopeptidase activity involved in apoptotic process	experimental (any)	18	7.498	0.007	APAF1, BCL10,CASC2,CASP8,DDX3X,FAS,FASLG,HMGB1,MMP9,MYC,REST,RFFL,RPS6KA3,SOX2,TNFRSF10B,TP63,USP47,VEGFA
Gene Ontology - Molecular Function	cytoskeletal protein binding	experimental (any)	47	28.53	0.007	ADNP, AP1AR,APC,APPL1,BRCA1,CALD1,CLU,COBLL1,CORO2A,DAAM1,DCP1A,DLG1,DMD,EGFR,ENAH,FERMT2,FMR1,IPP,ITPRID2,JMY,KIFAP3,KRIT1,LIMCH1,LIN7C,MARCKS,MYO9A,NAV3,NFKB1,PALLD,PHACTR2,PKD2,PRKCE,PTK2,PTPN3,RAB6A,RABGAP1,SETD2,STRBP,STUB1,SYNE2,TIAM1,TPM1,TRPM7,TUBGCP5,UTRN,VASH2,ZNF207
Gene Ontology - Molecular Function	histone acetyltransferase binding	experimental (any)	6	1.054	0.007	CEBPB, FOXP3,HIF1A,MEF2A,SIRT2,SP1
Gene Ontology - Molecular Function	cation binding	predicted (intersection)	562	491.7	0.008	ABAT, ACSM2A,ACSM2B,ACVR1C,ACVR2B,ACVRL1,ADA2,ADAL,ADAM28,ADAM8,ADAM9,ADAMTS12,ADARB1,ADCY2,ADGRE2,ADGRL3,ADNP,ADPRM,AEBP2,AGO2,AGO3,ANG,ANKFY1,ANKMY2,ANXA1,ANXA4,ANXA5,AR,ARID2,ARL1,ARL6,ARSB,ASAH2,ASAP2,ASPA,ASPN,ASTN2,ATF7,ATMIN,ATP10B,ATP10D,ATP11B,ATP2B1,ATP2B4,B3GAT2,B4GAT1,BCL11A,BHMT2,BMPR1A,BMPR1B,BMPR2,BNC1,BNC2,BNIP2,BRCC3,BRIP1,CA1,CA12,CABP4,CALN1,CAMKK2,CAPN2,CASR,CBL,CBLL1,CCBE1,CC…
Gene Ontology - Molecular Function	metal ion binding	predicted (intersection)	555	484.7	0.008	ABAT, ACSM2A,ACSM2B,ACVR1C,ACVR2B,ACVRL1,ADA2,ADAL,ADAM28,ADAM8,ADAM9,ADAMTS12,ADARB1,ADCY2,ADGRE2,ADGRL3,ADNP,ADPRM,AEBP2,AGO2,AGO3,ANG,ANKFY1,ANKMY2,ANXA1,ANXA4,ANXA5,AR,ARID2,ARL1,ARL6,ARSB,ASAH2,ASAP2,ASPA,ASPN,ASTN2,ATF7,ATMIN,ATP10B,ATP10D,ATP11B,ATP2B1,ATP2B4,B3GAT2,B4GAT1,BCL11A,BHMT2,BMPR1A,BMPR1B,BMPR2,BNC1,BNC2,BNIP2,BRCC3,BRIP1,CA1,CA12,CABP4,CALN1,CAMKK2,CAPN2,CASR,CBL,CBLL1,CCBE1,CC…
Gene Ontology - Molecular Function	phosphoric ester hydrolase activity	predicted (intersection)	91	61.99	0.008	ACP1, ANG,ARFGEF3,ARPP19,AVPR1B,BDNF,BICD1,BOD1,CASR,CCR5,CDC25A,CSRNP3,DLG1,DLG2,DLGAP5,DUSP16,DUSP3,DUSP5,DUSP8,EGFR,EGLN1,ENSA,ESR1,FAM122A,FGF2,FRS2,G6PC,GNAQ,GPATCH2,GPLD1,GSK3B,IMPAD1,INPP4A,INPP4B,ITGA1,ITGA2,JAK2,KNL1,LPIN2,MAGI2,MEF2C,MINPP1,MPHOSPH10,MPPED2,MTMR12,MTMR2,MTMR6,MTMR8,NT5E,NTF3,NTRK2,NUDT16,PDE1A,PDE1C,PDE3A,PDE3B,PDE4B,PDE4D,PDE7A,PIKFYVE,PIP4P2,PLCB1,PLCE1,PLCG1,PLPP6,PP…
Gene Ontology - Molecular Function	phosphotransferase activity, alcohol group as acceptor	predicted (intersection)	188	145	0.008	AAK1, ACVR1C,ACVR2B,ACVRL1,ADAM8,ADAM9,ADARB1,ADCY2,ADNP,AIDA,ALS2,ANG,ANGPT4,ATM,ATP2B4,BDNF,BMPR1A,BMPR1B,BMPR2,BUB1,CAB39,CAMKK2,CASK,CCN1,CCNL1,CCR7,CDC25A,CDC42BPG,CDK13,CDK14,CDK18,CDK6,CERK,CHEK1,CHUK,COPS8,CORO1C,CRIM1,CRKL,CSNK1A1,DAG1,DCLK1,DCLK3,DGKB,DGKE,DGKH,DLG1,DUSP16,DUSP3,DUSP5,DUSP8,DVL3,DYRK2,EFNA1,EGFR,ELP4,EMP2,EPHA4,ERN1,ETNK1,FAM20B,FASTKD2,FER,FGF1,FGF18,FGF2,FGFR1OP,FGFRL…
Gene Ontology - Molecular Function	transforming growth factor beta receptor binding	predicted (intersection)	10	2.701	0.008	BAMBI, RASL11B,SMAD2,SMAD7,SMURF2,TGFB2,TGFBR1,TGFBR2,TGFBR3,USP15
Gene Ontology - Biological Process	cell migration	predicted (union)	423	363.2	0.008	ABHD2, ABR,ACTN4,ACVR1B,ACVR1C,ACVRL1,ADAM8,ADAM9,ADAMTS12,ADARB1,ADD2,ADGRE2,ADGRL3,ADIPOR1,ADTRP,AFDN,AGO2,AJUBA,AKAP12,AKIRIN1,ALKBH1,ALX1,AMOT,ANG,ANGPT4,ANGPTL3,ANKS1A,ANLN,ANXA1,APBB2,APOB,APP,APPL1,ARF6,ARHGEF39,ARHGEF7,ARID2,ARPIN,ARSB,ASCL1,ASTN1,ATM,ATOH1,ATP1B2,AUTS2,AVL9,BAG4,BAMBI,BCAS3,BCL11B,BMP10,BMP7,BMPER,BMPR1A,BMPR2,BTG1,BVES,C3AR1,C5AR1,CAPN7,CBLL1,CCBE1,CCL1,CCL20,CCN1,CCN3,…
Gene Ontology - Biological Process	regulation of cell cycle	predicted (union)	372	315.8	0.008	ACTR1A, ADARB1,AHCTF1,AICDA,ANAPC1,ANAPC10,ANAPC7,ANGEL2,ANLN,APAF1,APBB2,APP,ASAH2,ASCL1,ATF2,ATM,ATP2B4,BARD1,BECN1,BID,BMP7,BRCC3,BRD4,BRD7,BRIP1,BTC,BTG2,BTRC,BUB1,CAB39,CAB39L,CABLES1,CABLES2,CAMK2N1,CASP2,CBX5,CCND1,CCND2,CCNL1,CCNT1,CCNT2,CCNY,CCPG1,CD28,CDC25A,CDC26,CDC27,CDC5L,CDC6,CDC73,CDK13,CDK14,CDK17,CDK18,CDK5R1,CDK6,CDK8,CDK9,CDKL1,CDKL2,CDKN2B,CEBPA,CENPF,CEP152,CEP41,CEP57,CEP72…
Gene Ontology - Biological Process	regulation of locomotion	predicted (union)	311	259.8	0.008	ABHD2, ABL2,ABR,ACTN4,ACVR1B,ACVR1C,ACVRL1,ADAM8,ADAM9,ADARB1,ADIPOR1,ADORA2A,ADTRP,AFDN,AGO2,AJUBA,AKAP12,AKIRIN1,AMOT,ANGPT4,ANGPTL3,ANXA1,AP1AR,APP,APPL1,ARF6,ARHGEF39,ARHGEF7,ARID2,ARPIN,ARRDC3,ARSB,ATM,BAG4,BCAS3,BMP10,BMP7,BMPER,BMPR1A,BMPR2,BTC,BVES,C3AR1,C5AR1,CAPN7,CASR,CBLL1,CCBE1,CCL1,CCL20,CCN1,CCN3,CCR1,CCR6,CCR7,CD99L2,CDH1,CDK6,CERS2,CHMP4C,CITED2,CLASP2,CMKLR1,COL1A1,COL3A1,CORO1C…
Gene Ontology - Cellular Component	chromosome, centromeric region	predicted (union)	78	54.42	0.008	BIRC5, BOD1,BOD1L2,BUB1,CBX5,CDCA8,CENPA,CENPC,CENPF,CENPH,CENPM,CENPN,CENPP,CENPQ,CLASP2,CSNK1A1,CTCF,DAXX,DCTN1,DCTN3,DCTN4,DCTN5,DCTN6,DYNC1LI1,DYNC1LI2,DYNLL1,DYNLT3,ESCO2,FBXO28,FMR1,HNRNPU,IKZF1,ITGB3BP,KDM4C,KNL1,KNSTRN,MAD2L1,MEAF6,MTBP,NCAPD3,NCAPG,NSL1,NUDCD2,NUP37,NUP43,ORC2,PAFAH1B1,PDS5A,PDS5B,PHF6,PKHD1,PPP1CC,PPP2CA,RAD21,RANGAP1,RCC2,SEH1L,SEPTIN6,SGO1,SGO2,SKA2,SMC1A,SMC1B,SMC3,S…
Gene Ontology - Biological Process	adaptive immune response based on somatic recombination of immune receptors built from immunoglobulin superfamily domains	experimental (strong)	13	3.961	0.008	BCL10, BCL6,CLU,HMGB1,ICAM1,IL12A,IL1B,JAG1,MEF2C,MSH2,MSH6,SMAD7,STAT3
Gene Ontology - Biological Process	cellular response to organic substance	experimental (strong)	67	46.13	0.008	AKT2, APAF1,BCL10,BCL2,BCL6,BMPR2,CASP8,CCL20,CEBPB,CLU,COL4A1,DAXX,DERL1,DNM1L,E2F1,EGFR,EIF4A2,ERBB2,FASLG,FMOD,FOXO1,GDF5,HMGB1,HPGD,ICAM1,IGF1R,IL12A,IL1B,IRAK1,LRP6,MAP2K3,MEF2C,MTAP,MYD88,NTF3,PDCD4,PIAS3,PIK3R1,PLOD3,PPARA,PSMD9,PTEN,PTPN14,REST,SIRT2,SMAD7,SMARCA4,SOCS1,SOX2,SOX5,SP1,SPRY2,STAT3,STUB1,TCF21,TGFB2,TGFBR2,TGFBR3,TGIF1,TIAM1,TICAM2,TIMP3,TLR3,TP63,UBE2N,VEGFA,YOD1
Gene Ontology - Biological Process	necroptotic process	experimental (strong)	6	0.821	0.008	CASP8, DNM1L,FASLG,PPIF,TICAM2,TLR3
Gene Ontology - Biological Process	positive regulation of signal transduction	experimental (strong)	48	29.22	0.008	APAF1, BCL10,BCL2,BMPR2,CASP8,DAXX,DNM1L,E2F1,EGFR,ERBB2,FASLG,GDF5,HMGB1,ICAM1,IGF1R,IL12A,IL1B,IRAK1,JAG1,MAP2K3,MYD88,NTF3,PDCD4,PIK3R1,PPIF,PSMD9,PTEN,RASGRP1,RECK,RPS7,RTN4,SMARCA4,SOCS1,SOX2,SPRY2,STAT3,TGFB2,TGFBR3,TIAM1,TICAM2,TIMP3,TLR3,TNFRSF10B,TP53BP2,TP63,TRAF7,UBE2N,VEGFA
Gene Ontology - Biological Process	protein modification by small protein conjugation	experimental (strong)	22	9.371	0.008	BCL10, BCL2,BMI1,CBX4,DAXX,DERL1,DNM1L,FBXO11,PCGF2,PIAS3,PSMD9,PTEN,RPS7,SMAD7,SOCS1,SOCS6,STUB1,TOPORS,TRAF7,UBE2N,VHL,WWP1
Gene Ontology - Biological Process	regulation of cell adhesion	experimental (strong)	29	14.01	0.008	BCL10, BCL2,BCL6,CEBPB,DOCK5,DUSP10,ERBB2,HMGB1,ICAM1,ICOSLG,IL12A,IL1B,IRAK1,JAG1,PIK3R1,PPARA,PTEN,RASA1,RASGRP1,SERPINI1,SMAD7,SOCS1,SOCS6,SOX2,TGFB2,TGFBI,TGFBR2,TPM1,VEGFA
Gene Ontology - Biological Process	regulation of cellular component movement	experimental (strong)	36	19.47	0.008	AKT2, BCL2,BCL6,BMPR2,CCL20,DOCK4,DOCK5,DOCK7,DUSP10,EGFR,ERBB2,HMGB1,ICAM1,IGF1R,IL12A,IL1B,JAG1,MAP2K3,MEF2C,NAV3,NTF3,PIK3R1,PTEN,RECK,RHOB,RTN4,SMAD7,SP1,SPRY2,STAT3,TGFB2,TGFBR2,TGFBR3,TIAM1,TPM1,VEGFA
Gene Ontology - Biological Process	regulation of protein metabolic process	experimental (strong)	63	42.56	0.008	AKT2, APAF1,BCL10,BCL2,BCL6,BMI1,BMPR2,BTG2,CASC2,CASP8,CDC25A,CDK2AP1,CEBPB,CLU,DAXX,DERL1,DNM1L,DOCK7,DUSP10,EGFR,EGLN1,EIF4A2,ERBB2,FASLG,FOXO1,HMGB1,HNRNPK,ICAM1,IGF1R,IL12A,IL1B,IRAK1,LRP6,MAP2K3,NTF3,PDCD4,PIAS3,PLAT,PTEN,RASGRP1,RECK,REST,RPS7,SERPINI1,SIRT2,SMAD7,SOCS1,SOX2,SPRY2,STAT3,STUB1,TGFB2,TGFBR2,TIAM1,TIMP3,TLR3,TNFRSF10B,TOPORS,TP63,TRAF7,UBE2N,VEGFA,YOD1
Gene Ontology - Biological Process	signal transduction	experimental (strong)	91	70.19	0.008	AKT2, ANP32A,APAF1,BCL10,BCL2,BCL6,BMPR2,BTG2,CASC2,CASP8,CCL20,CEBPB,CLU,COL4A1,DAXX,DDAH1,DERL1,DNM1L,DOCK4,DOCK5,DOCK7,DUSP10,E2F1,EGFR,ERBB2,FASLG,FMOD,FOXO1,FZD6,GDF5,HMGB1,HNRNPK,HPGD,ICAM1,ICOSLG,IGF1R,IL12A,IL1B,IRAK1,JAG1,JMY,LRP6,MAP2K3,MEF2C,MSH6,MTAP,MYD88,NTF3,OXTR,PCGF2,PDCD4,PIAS3,PIK3R1,PPARA,PPIF,PSMD9,PTEN,RASA1,RASGRP1,RECK,RHO,RHOB,RPS7,RTN4,SIRT2,SMAD7,SMARCA4,SOCS1,SOCS6,SOX…
Gene Ontology - Biological Process	system development	experimental (strong)	85	63.52	0.008	AKT2, APAF1,BASP1,BCL10,BCL2,BCL6,BMI1,BMPR2,BTG2,CASP8,CEBPB,CLU,COL4A1,DDAH1,DNM1L,DOCK7,DUSP10,E2F1,EGFR,EGLN1,ERBB2,FASLG,FOXO1,FZD6,GDF5,HMGB1,HPGD,ICAM1,IL12A,IL1B,JAG1,LRP6,MEF2C,MSH2,MSH6,MSLN,MT-CO2,NAV3,NFIA,NFIB,NTF3,OXTR,PCGF2,PDCD4,PIAS3,PIK3R1,PLOD3,PPARA,PSMD9,PTEN,PTPN14,RASA1,RASGRP1,RECK,REST,RHO,RHOB,RPS7,RTN4,SATB1,SERPINB5,SERPINI1,SETD2,SIRT2,SMAD7,SMARCA4,SMN1,SOCS1,SOX2,SO…
KEGG	Cytokine-cytokine receptor interaction	experimental (any)	18	8.308	0.008	BMPR2, CCL1,CCL20,CCR7,CXCL10,EGFR,FAS,FASLG,GDF5,IL12A,IL1B,LIFR,TGFB1,TGFB2,TGFBR2,TNFRSF10B,TNFRSF11B,VEGFA
Reactome	CASP8 activity is inhibited	experimental (any)	4	0.405	0.008	CASP8, FAS,FASLG,TNFRSF10B
Reactome	Dimerization of procaspase-8	experimental (any)	4	0.405	0.008	CASP8, FAS,FASLG,TNFRSF10B
Reactome	Regulation by c-FLIP	experimental (any)	4	0.405	0.008	CASP8, FAS,FASLG,TNFRSF10B
Reactome	Signaling by Receptor Tyrosine Kinases	experimental (any)	32	16.94	0.008	AKT2, COL4A1,DOCK7,EGFR,ERBB2,FGFRL1,FRS2,HNRNPH1,IGF1R,MEF2A,MEF2C,MMP9,NCSTN,NTF3,PAG1,PDGFD,PIK3R1,PLAT,PRKCE,PTK2,PTPN3,RASA1,RPS6KA3,SOCS1,SOCS6,SPRY2,STAT3,STUB1,TIAM1,TNS3,VEGFA,WWP1
Reactome	TP53 Regulates Transcription of Death Receptors and Ligands	experimental (any)	4	0.405	0.008	FAS, TNFRSF10B,TP53BP2,TP63
WikiPathways	Angiogenesis	experimental (any)	5	0.932	0.008	HIF1A, MMP9,PTK2,TIMP3,VEGFA
WikiPathways	Aryl Hydrocarbon Receptor	experimental (any)	7	1.783	0.008	CCL1, E2F1,EGFR,MYC,NFKB1,RB1,VEGFA
WikiPathways	Energy Metabolism	experimental (any)	7	1.783	0.008	ATF2, FOXO1,FOXO3,MEF2A,MEF2C,PPARA,PRKAB2
WikiPathways	Melatonin metabolism and effects	experimental (any)	6	1.337	0.008	CLOCK, FOXO1,IRAK1,NFKB1,PER2,PER3
WikiPathways	Nonalcoholic fatty liver disease	experimental (any)	14	5.755	0.008	AKT2, CASP8,EIF2S1,FAS,FASLG,IL1B,MT-CO2,NFKB1,PIK3R1,PPARA,PRKAB2,SMAD7,TGFB1,UQCRB
WikiPathways	Nuclear Receptors Meta-Pathway	experimental (any)	22	11.15	0.008	ABCB1, B3GNT5,CCL20,EGFR,FKBP5,FOXO1,GPAM,IL12A,IL1B,MYC,NAV3,PPARA,SLC26A2,SLC5A3,SMC1A,SOD3,SP1,STAT3,TGFB1,TGFB2,TGFBR2,TGFBR3
WikiPathways	PI3K-Akt Signaling Pathway	experimental (any)	23	11.79	0.008	AKT2, ATF2,BCL2,BRCA1,CDK6,COL4A1,EGFR,FASLG,FGF12,FOXO3,GNB4,IGF1R,ITGB8,MYC,NFKB1,NTF3,PDGFD,PIK3R1,PTEN,PTK2,SGK3,TLR4,VEGFA
Gene Ontology - Biological Process	cardiac epithelial to mesenchymal transition	experimental (any)	6	1.216	0.008	JAG1, PDCD4,RTN4,TGFB2,TGFBR2,TGFBR3
Gene Ontology - Biological Process	cardiocyte differentiation	experimental (any)	13	4.904	0.008	EGFR, FRS2,JAG1,MEF2A,MEF2C,PDCD4,PPARA,REST,SGCB,TGFB1,TGFB2,TGFBR3,VEGFA
Gene Ontology - Biological Process	cell projection organization	experimental (any)	69	47.91	0.008	ACTR2, ADNP,AKAP9,ALMS1,APC,ATMIN,ATXN10,AUTS2,BCL2,BMPR2,BOC,BTBD3,BTG2,CAPRIN1,CCR7,CEP152,CEP97,CKAP5,CNTRL,CPEB3,DICER1,DNM1L,DOCK10,DOCK7,EGFR,ENAH,EPHA4,ERBB2,EXOC5,FMR1,FRS2,GOLGA4,HMGB1,ICAM1,IGF1R,ITSN2,KIFAP3,KLF5,MEF2A,MEF2C,MYCBP2,MYO9A,NAV3,NEK1,NFIB,NIN,PIK3R1,PKD2,PLD1,PLEKHA1,PTEN,PTK2,RAPGEF6,RAPH1,RHOQ,RNF6,RTN4,RUFY3,SEMA5A,SERPINI1,SLC9A6,SPG11,SPRY2,SYNE2,TIAM1,TNPO1,TPM1,VEG…
Gene Ontology - Biological Process	cell surface receptor signaling pathway involved in cell-cell signaling	experimental (any)	38	22.53	0.008	AGO2, AGO4,AKAP9,APC,CSNK1A1,DAAM1,DDX3X,EGFR,FERMT2,FOXO1,FOXO3,FOXP3,FZD6,GNAQ,JADE1,LATS1,LRP6,MEF2C,NFKB1,PKD2,PRICKLE2,PSMD9,PTEN,RECK,SEMA5A,SMARCA4,SOX2,SPIN1,TBL1XR1,TIAM1,TNRC6B,UBR5,USP34,USP47,VPS26A,WNK1,WNT5A,ZRANB1
Gene Ontology - Biological Process	cellular response to hypoxia	experimental (any)	17	7.376	0.008	BCL2, DDAH1,E2F1,EGLN1,FOXO3,HIF1A,ICAM1,IRAK1,MDM4,MYC,PRKCE,PSMD9,PTEN,SIRT2,STUB1,VEGFA,VHL
Gene Ontology - Biological Process	embryonic morphogenesis	experimental (any)	35	20.26	0.008	APAF1, BCL10,BMPR2,COL5A2,DLG1,FRS2,FZD6,GDF5,HIF1A,HOXA9,LATS1,LMBR1,LNPK,MBNL1,MEF2C,MIB1,MMP2,MMP9,NIPBL,OSR1,PBX1,PCGF2,PKD2,RECK,RPS7,SETD2,SOX2,SPRY2,TCF21,TGFB1,TGFB2,TGFBR2,TP63,WNK1,WNT5A
Gene Ontology - Biological Process	gonad development	experimental (any)	17	7.376	0.008	AGO4, ARID4A,ATRX,BASP1,BCL2,CEBPB,FOXO3,HOXA9,ICAM1,MSH2,OSR1,PLEKHA1,TCF21,TGFB2,TLR3,VEGFA,WNT5A
Gene Ontology - Biological Process	immune response-regulating signaling pathway	experimental (any)	33	18.81	0.008	ACTR2, APPL1,BCL10,BCL2,CASP8,CCR7,CD47,FOXP3,HMGB1,IRAK1,MALT1,MAP3K1,MEF2C,MUC1,MYD88,NFKB1,PAG1,PELI1,PIK3R1,PLEKHA1,PRKCE,PSMD9,PTK2,RAB11FIP2,RPS6KA3,RTN4,SPPL3,TICAM2,TLR3,TLR4,UBE2N,WNK1,ZCCHC3
Gene Ontology - Biological Process	mesonephric epithelium development	experimental (any)	11	3.688	0.008	BASP1, BCL2,DLG1,MYC,OSR1,PBX1,PKD2,SMAD7,TCF21,TGFB1,VEGFA
Gene Ontology - Biological Process	mesonephric tubule development	experimental (any)	11	3.688	0.008	BASP1, BCL2,DLG1,MYC,OSR1,PBX1,PKD2,SMAD7,TCF21,TGFB1,VEGFA
Gene Ontology - Biological Process	mitochondrial outer membrane permeabilization involved in programmed cell death	experimental (any)	8	2.148	0.008	ATF2, BCL2,CASP8,E2F1,MOAP1,PPIF,TP53BP2,TP63
Gene Ontology - Biological Process	negative regulation of MyD88-independent toll-like receptor signaling pathway	experimental (any)	3	0.243	0.008	TICAM2, TLR3,TLR4
Gene Ontology - Biological Process	peptidyl-tyrosine phosphorylation	experimental (any)	24	12.12	0.008	ADNP, BAZ1B,DDR2,EGFR,EPHA4,ERBB2,FGFRL1,ICAM1,IGF1R,IL12A,MAP2K3,NEK1,NTF3,PARP9,PDGFD,PRKCE,PTK2,SOCS1,SOCS4,SOCS5,STAT3,TESK2,TGFB1,VEGFA
Gene Ontology - Biological Process	positive regulation of T cell differentiation	experimental (any)	10	3.202	0.008	BCL6, DUSP10,FOXP3,IL12A,MALT1,RASGRP1,SOCS1,SOCS5,TGFB1,TGFBR2
Gene Ontology - Biological Process	positive regulation of axon extension involved in axon guidance	experimental (any)	3	0.243	0.008	BMPR2, SEMA5A,VEGFA
Gene Ontology - Biological Process	positive regulation of endothelial cell proliferation	experimental (any)	10	3.202	0.008	AGGF1, BMPR2,HIF1A,HMGB1,SEMA5A,SP1,STAT3,VASH2,VEGFA,WNT5A
Gene Ontology - Biological Process	positive regulation of neurogenesis	experimental (any)	29	15.81	0.008	ACTR2, ADNP,BCL2,BCL6,BMPR2,CAPRIN1,CPEB3,DICER1,DNM1L,E2F1,EPHA4,FMR1,GDF5,GOLGA4,HIF1A,IL1B,ITSN2,MEF2C,NIN,NIPBL,PTEN,REST,RUFY3,SEMA5A,SERPINI1,TGFB1,TIAM1,VEGFA,WNT5A
Gene Ontology - Biological Process	positive regulation of stress-activated MAPK cascade	experimental (any)	14	5.471	0.008	CCR7, DAXX,EPHA4,HMGB1,IL1B,MAP3K2,RASGRP1,SASH1,TGFB2,TIAM1,TLR3,TLR4,VEGFA,WNT5A
Gene Ontology - Biological Process	positive regulation of stress-activated protein kinase signaling cascade	experimental (any)	14	5.512	0.008	CCR7, DAXX,EPHA4,HMGB1,IL1B,MAP3K2,RASGRP1,SASH1,TGFB2,TIAM1,TLR3,TLR4,VEGFA,WNT5A
Gene Ontology - Biological Process	positive regulation of toll-like receptor signaling pathway	experimental (any)	5	0.851	0.008	HMGB1, PELI1,RTN4,TICAM2,TLR3
Gene Ontology - Biological Process	positive regulation of ubiquitin-dependent protein catabolic process	experimental (any)	10	3.202	0.008	CLU, CSNK1A1,PTEN,PTK2,SIRT2,SMAD7,SOCS4,SOCS5,STUB1,TAF1
Gene Ontology - Biological Process	protein localization to lysosome	experimental (any)	6	1.216	0.008	AP3M1, CLU,LAMP2,LARS,RTN4,ZFYVE16
Gene Ontology - Biological Process	regulation of CD4-positive, alpha-beta T cell activation	experimental (any)	8	2.148	0.008	BCL6, FOXP3,HMGB1,MALT1,SMAD7,SOCS1,SOCS5,TGFBR2
Gene Ontology - Biological Process	regulation of I-kappaB kinase/NF-kappaB signaling	experimental (any)	18	8.025	0.008	BCL10, CASP8,CCR7,FASLG,IL1B,IRAK1,MALT1,MYD88,PELI1,PRKCE,TICAM2,TLR3,TLR4,TNFRSF10B,TRIM38,TRIM59,UBE2N,WNT5A
Gene Ontology - Biological Process	regulation of chemotaxis	experimental (any)	15	6.12	0.008	BMPR2, CCL1,CCR7,CXCL10,HMGB1,IL12A,MYCBP2,NTF3,PDGFD,SEMA5A,TGFB1,TIAM1,VEGFA,WNK1,WNT5A
Gene Ontology - Biological Process	regulation of cysteine-type endopeptidase activity	experimental (any)	18	7.984	0.008	APAF1, BCL10,CASC2,CASP8,DDX3X,FAS,FASLG,HMGB1,MMP9,MYC,REST,RFFL,RPS6KA3,SOX2,TNFRSF10B,TP63,USP47,VEGFA
Gene Ontology - Biological Process	regulation of interferon-gamma production	experimental (any)	10	3.161	0.008	CCR7, CD47,FOXP3,HMGB1,IL12A,IL1B,RASGRP1,TLR3,TLR4,WNT5A
Gene Ontology - Biological Process	regulation of mitochondrial membrane permeability	experimental (any)	9	2.634	0.008	ATF2, BCL2,CASP8,E2F1,MOAP1,PPIF,STAT3,TP53BP2,TP63
Gene Ontology - Biological Process	response to light stimulus	experimental (any)	22	10.74	0.008	AKT2, BCL2,CDC25A,CLOCK,DDHD2,EGFR,EIF2S1,ELOVL4,FMR1,GNAQ,HIF1A,IL12A,MSH2,MSH6,MYC,PARP1,PIK3R1,RDH11,REV1,RHO,TAF1,USP47
Gene Ontology - Biological Process	signal transduction by p53 class mediator	experimental (any)	21	10.13	0.008	ATRX, BCL2,BRCA1,BTG2,E2F1,E2F2,FOXO3,HNRNPK,JMY,KAT6A,MDM4,MUC1,PHF20,PRKAB2,RFFL,RPS7,TAF1,TAF5,TOPORS,TP53BP2,TP63
Gene Ontology - Biological Process	skeletal system development	experimental (any)	31	17.18	0.008	BMPR2, DLG1,FGFRL1,FOXN3,GDF5,GLG1,HIF1A,HOXA9,ITGB8,LNPK,MEF2C,MEIS1,MMP2,MMP9,NFIB,NSD2,OSR1,PBX1,PCGF2,PLEKHA1,RPS6KA3,SETD2,SOX5,TGFB1,TGFB2,TGFBI,TGFBR2,TNFRSF11B,TP63,TRAPPC2,WNT5A
Gene Ontology - Biological Process	vasculogenesis	experimental (any)	9	2.675	0.008	AGGF1, ITGB8,PTK2,RASA1,SETD2,TGFB1,TGFBR2,TGFBR3,VEGFA
Gene Ontology - Biological Process	viral process	experimental (any)	48	30.48	0.008	AP3M1, ATF7IP,BCL2,CADM1,CASP8,CCL1,DAXX,DDX3X,DERL1,DLG1,EGFR,EIF4A2,FBXL2,FMR1,HNRNPK,ICAM1,IRAK1,ITSN2,IVNS1ABP,MORC3,MSH6,NFIA,PCBP1,PIK3R1,RAB6A,RB1,RESF1,REST,RPS7,RSF1,SATB1,SET,SKP2,SMARCA4,SP1,SRPK2,STAT3,TAF1,TAF5,TAP1,TGFB1,TNPO1,TOP2A,TRIM38,TRIM59,UBR5,USP7,WWP1
Gene Ontology - Cellular Component	transcription factor complex	experimental (any)	22	9.889	0.008	ATF7IP, CEBPB,CLOCK,E2F1,E2F2,E2F3,GTF2A1,HIF1A,HOXA9,IVNS1ABP,KLF5,MEF2A,MEIS1,PARP1,PBX1,PKNOX1,RB1,SMAD7,SOX2,STAT3,TAF1,TAF5
Gene Ontology - Molecular Function	sequence-specific double-stranded DNA binding	experimental (any)	41	23.95	0.008	ATF2, CEBPB,CLOCK,E2F1,E2F2,E2F3,FOXO3,FOXP3,HIF1A,HNRNPK,HOXA9,KLF5,LRRFIP1,MEF2A,MEF2C,MEIS1,MSH2,MUC1,MYC,NFAT5,NFIA,NFIB,NFKB1,NR2C2,ORC4,PARP1,PBX1,PER2,PPARA,RB1,REST,SATB1,SMARCA4,SOX2,SP1,STAT3,SUZ12,TAF1,TCF21,TGIF1,ZNF217
Gene Ontology - Biological Process	RNA metabolic process	predicted (intersection)	596	524.5	0.009	ACTR3, ACVR2B,ACVRL1,ADAM8,ADARB1,ADNP,AEBP2,AGO1,AGO2,AGO3,AGO4,ALX1,ALX4,ANG,ANGEL2,ANXA4,APBB2,AQR,AR,ARID2,ARID3B,ARNT,ARNT2,ASCL1,ATF7,ATF7IP,ATM,ATMIN,ATP2B4,BACH1,BAHD1,BAMBI,BARX2,BBS7,BBX,BCAS2,BCAS3,BCL11A,BCL7A,BICD1,BLZF1,BMPER,BMPR1A,BMPR1B,BMPR2,BMS1,BNC1,BNC2,BRD7,BRIP1,BTG1,CAMKK2,CAMTA1,CASK,CBFB,CBLL1,CBX4,CBX8,CCN1,CCNL1,CCPG1,CD28,CD38,CD80,CDC5L,CDC73,CDK13,CDK6,CDON,CDYL2,CE…
Gene Ontology - Biological Process	gene expression	predicted (intersection)	677	602.5	0.009	ACTA1, ACTR3,ACVR2B,ACVRL1,ADAM8,ADARB1,ADNP,AEBP2,AGO1,AGO2,AGO3,AGO4,ALX1,ALX4,ANG,ANGEL2,ANXA4,APBB2,APH1B,AQR,AR,ARID2,ARID3B,ARNT,ARNT2,ASCL1,ATF7,ATF7IP,ATM,ATMIN,ATP2B4,BACH1,BAG2,BAHD1,BAMBI,BARX2,BBS7,BBX,BCAS2,BCAS3,BCL11A,BCL7A,BICD1,BLZF1,BMPER,BMPR1A,BMPR1B,BMPR2,BMS1,BNC1,BNC2,BOLL,BRD7,BRIP1,BTG1,CAMKK2,CAMTA1,CAPN2,CAPRIN1,CASK,CASR,CBFB,CBX4,CBX8,CCBE1,CCN1,CCNL1,CCPG1,CCS,CD28,C…
Gene Ontology - Biological Process	phosphate-containing compound metabolic process	predicted (intersection)	431	368.2	0.009	AAK1, ACOT2,ACOT4,ACP1,ACSM2A,ACVR1C,ACVR2B,ACVRL1,ADAL,ADAM8,ADAM9,ADARB1,ADCY2,ADGRF5,ADNP,AGPAT5,AIDA,AK4,AKAP12,ALDH1A1,ALS2,ANG,ANGPT4,ANGPTL3,AR,ARFGEF3,ARNT,ARPP19,ATM,ATP2B4,ATP5F1E,BDNF,BMPER,BMPR1A,BMPR1B,BMPR2,BOD1,BUB1,CAB39,CAMKK2,CAMTA1,CAPN2,CASK,CASR,CCN1,CCNG1,CCNL1,CCR5,CCR7,CD80,CDC25A,CDC42BPG,CDK13,CDK14,CDK18,CDK2AP1,CDK6,CDON,CERK,CFLAR,CHEK1,CHUK,CNKSR3,CNOT9,CNTN1,COPS8,C…
Gene Ontology - Molecular Function	DNA binding	predicted (intersection)	317	263.9	0.009	ADNP, AEBP2,AGO1,AGO2,ALX1,ALX4,ANG,AR,ARID2,ARID3B,ARNT,ARNT2,ASCL1,ATF7,ATM,ATMIN,BACH1,BARX2,BBX,BCL11A,BLZF1,BNC1,BNC2,BRD7,BRIP1,CBX4,CDC5L,CENPC,CERS5,CHD7,CHD9,CNBP,CREB1,CREB5,CREBL2,CREBRF,CSRNP3,CTCF,CUX1,CXXC4,DDX20,DICER1,DNMT3B,DR1,EGFR,ELF2,ERG,ESR1,ESR2,FANCI,FANCM,FOSL2,FOXB1,FOXK1,FOXN2,FOXN3,FOXO1,FOXO3,FOXP1,FOXP2,FUBP1,FUBP3,G3BP1,GABPB2,GATA6,GFI1,GLIS2,GLYR1,GPBP1,GTF2F2,GTF…
Gene Ontology - Molecular Function	nucleoside binding	predicted (intersection)	66	42.27	0.009	AK4, ARHGAP5,ARHGEF7,ARL1,ARL10,ARL17A,ATL3,CCPG1,CSNK1A1,DIRAS2,DNAJC27,DNM1L,DNM3,EHD1,EHD3,EIF2S1,EPHA4,GBP1,GBP6,GFM1,GNAQ,GNL1,GPSM2,GSPT1,GTPBP1,GTPBP10,GTPBP8,GUCY1A1,GUCY1A2,GUF1,HBS1L,INSR,ITGB1BP1,MET,MFN1,MIEF1,MPPED2,MRAS,MX2,NIN,NKIRAS1,NOA1,NUDT16,PNP,POLR3B,RAB11A,RAB21,RAB22A,RAB27B,RAB2B,RAB30,RAB36,RAB3C,RAN,RAP2B,RASEF,RASL11B,RHOB,RIT1,RP2,RRAGD,SAR1A,SAR1B,SEPTIN10,SRL,SUCLG2
Gene Ontology - Molecular Function	ribonucleoside binding	predicted (intersection)	65	41.33	0.009	AK4, ARHGAP5,ARHGEF7,ARL1,ARL10,ARL17A,ATL3,CCPG1,CSNK1A1,DIRAS2,DNAJC27,DNM1L,DNM3,EHD1,EHD3,EIF2S1,EPHA4,GBP1,GBP6,GFM1,GNAQ,GNL1,GPSM2,GSPT1,GTPBP1,GTPBP10,GTPBP8,GUCY1A1,GUCY1A2,GUF1,HBS1L,INSR,ITGB1BP1,MET,MFN1,MIEF1,MPPED2,MRAS,MX2,NIN,NKIRAS1,NOA1,NUDT16,POLR3B,RAB11A,RAB21,RAB22A,RAB27B,RAB2B,RAB30,RAB36,RAB3C,RAN,RAP2B,RASEF,RASL11B,RHOB,RIT1,RP2,RRAGD,SAR1A,SAR1B,SEPTIN10,SRL,SUCLG2
Gene Ontology - Biological Process	axonogenesis	predicted (union)	145	111.1	0.009	ADARB1, ADCY1,ADNP,ALCAM,ALS2,AMIGO1,ANK3,ANOS1,APBB2,APP,ATL1,ATOH1,ATP8A2,AUTS2,B4GALT5,B4GALT6,BAIAP2,BCL11B,BDNF,BMP7,BMPR1B,BMPR2,BOC,CDH11,CDK5R1,CHL1,CHN1,CNTN2,COBL,CREB1,CRPPA,CTNNA2,DAG1,DCC,DCLK1,DOK6,DPYSL2,EFNA1,EFNA5,ENAH,EPHA4,EPHA5,EPHB2,ETV1,EXT1,FBXO45,FEZ1,FN1,FOXB1,FRS2,FZD3,GAB1,GATA3,GBX2,GDNF,GFRA1,GFRA3,GOLGA4,GSK3B,HOXA2,ISL2,IST1,ITGA4,KIF5C,KLF7,LHX4,LHX9,LPAR3,MAG,MAP1…
Gene Ontology - Biological Process	cell part morphogenesis	predicted (union)	206	164.8	0.009	ACTR2, ADARB1,ADCY1,ADNP,ADORA2A,ALCAM,ALS2,AMIGO1,ANK3,ANKRD27,ANOS1,APBB2,APP,ARHGEF7,ARPIN,ATL1,ATOH1,ATP8A2,AUTS2,B4GALT5,B4GALT6,BAIAP2,BCL11A,BCL11B,BDNF,BMP7,BMPR1B,BMPR2,BOC,CAPRIN1,CDH11,CDK5R1,CHL1,CHN1,CNTN2,COBL,CORO1C,CREB1,CRPPA,CTNNA2,CUX1,DAG1,DCC,DCLK1,DHX36,DICER1,DNM1L,DNM3,DOK6,DPYSL2,DPYSL4,DVL3,EEF2K,EFNA1,EFNA5,EGFR,ENAH,EPHA4,EPHA5,EPHB2,ETV1,EXT1,FBXO45,FEZ1,FN1,FOXB1,FRS…
Gene Ontology - Biological Process	cellular response to epidermal growth factor stimulus	predicted (union)	24	12.02	0.009	BAG4, BAIAP2,BECN1,CBL,CFLAR,COL1A1,DUSP22,DUSP3,EGFR,ERBB4,GAREM1,IQGAP1,NCL,PDPK1,PLCG1,PTPN11,SKAP1,SNAI2,SOX9,SYAP1,VIL1,ZFP36L1,ZFP36L2,ZPR1
Gene Ontology - Biological Process	nervous system development	predicted (union)	700	624.6	0.009	ABAT, ABCD2,ABL2,ABR,ACER3,ACSL3,ACTR2,ACVR1B,ADAM22,ADAM23,ADARB1,ADCY1,ADD2,ADGRL3,ADNP,ADORA2A,AFF2,AHI1,AK4,ALCAM,ALKBH1,ALS2,ALX1,AMIGO1,ANK3,ANKRD27,ANKS1A,ANOS1,ANP32B,APAF1,APBB2,APOB,APP,ARF6,ARHGEF10,ARHGEF7,ARL6,ARNT2,ARSB,ASAP1,ASCL1,ASPA,ASTN1,ATCAY,ATIC,ATL1,ATM,ATOH1,ATOH7,ATP2B1,ATP2B4,ATP5PB,ATP8A2,ATRN,ATXN10,AUTS2,B3GNT5,B4GALT5,B4GALT6,BACE2,BAIAP2,BBS7,BCAS1,BCL10,BCL11A,BCL1…
Reactome	Intrinsic Pathway for Apoptosis	experimental (strong)	8	1.546	0.009	AKT2, APAF1,BCL2,CASP8,E2F1,STAT3,TP53BP2,TP63
Reactome	Signaling by Interleukins	experimental (strong)	30	14.83	0.009	AKT2, BCL2,BCL6,CCL20,DUSP10,EGFR,ERBB2,FASLG,FOXO1,HMGB1,ICAM1,IL12A,IL1B,IRAK1,MAP2K3,MEF2C,MTAP,MYD88,PDCD4,PIK3R1,PSMD9,PTPN14,RASA1,RASGRP1,SMARCA4,SOCS1,SOX2,STAT3,UBE2N,VEGFA
Gene Ontology - Biological Process	leukocyte cell-cell adhesion	experimental (strong)	18	7.052	0.009	BCL10, BCL6,CEBPB,DUSP10,ERBB2,HMGB1,ICAM1,ICOSLG,IL12A,IL1B,IRAK1,PIK3R1,PPARA,RASGRP1,SMAD7,SOCS1,SOCS6,TGFBR2
Gene Ontology - Biological Process	mesenchyme development	experimental (strong)	16	5.845	0.009	BASP1, BCL2,BMPR2,IL1B,JAG1,LRP6,MEF2C,PDCD4,PTEN,RTN4,SMAD7,TCF21,TGFB2,TGFBR2,TGFBR3,TIAM1
Gene Ontology - Biological Process	positive regulation of cellular component movement	experimental (strong)	26	12.27	0.009	AKT2, BCL2,BCL6,BMPR2,CCL20,DOCK4,DOCK5,DOCK7,EGFR,HMGB1,ICAM1,IGF1R,IL12A,IL1B,MAP2K3,NTF3,PIK3R1,RHOB,RTN4,SP1,SPRY2,STAT3,TGFB2,TGFBR2,TIAM1,VEGFA
Gene Ontology - Biological Process	regulation of cell migration	experimental (strong)	33	17.58	0.009	AKT2, BCL2,BMPR2,CCL20,DOCK4,DOCK5,DOCK7,DUSP10,EGFR,HMGB1,ICAM1,IGF1R,IL12A,IL1B,JAG1,MAP2K3,MEF2C,NAV3,NTF3,PIK3R1,PTEN,RECK,RHOB,RTN4,SMAD7,SP1,SPRY2,STAT3,TGFB2,TGFBR2,TIAM1,TPM1,VEGFA
Gene Ontology - Biological Process	regulation of cell motility	experimental (strong)	34	18.26	0.009	AKT2, BCL2,BMPR2,CCL20,DOCK4,DOCK5,DOCK7,DUSP10,EGFR,ERBB2,HMGB1,ICAM1,IGF1R,IL12A,IL1B,JAG1,MAP2K3,MEF2C,NAV3,NTF3,PIK3R1,PTEN,RECK,RHOB,RTN4,SMAD7,SP1,SPRY2,STAT3,TGFB2,TGFBR2,TIAM1,TPM1,VEGFA
Gene Ontology - Biological Process	regulation of phosphorylation	experimental (strong)	46	27.97	0.009	AKT2, BCL10,BCL2,BMPR2,CASC2,CDC25A,CDK2AP1,CLU,DAXX,DOCK7,DUSP10,EGFR,ERBB2,FOXO1,HMGB1,ICAM1,IGF1R,IL12A,IL1B,IRAK1,ISCU,LRP6,MAP2K3,NTF3,PDCD4,PIK3R1,PPARA,PPIF,PTEN,RASGRP1,SIRT2,SMAD7,SOCS1,SOCS6,SOX2,SPRY2,STAT3,TGFB2,TGFBR2,TIAM1,TIMP3,TLR3,TNFRSF10B,TRAF7,UBE2N,VEGFA
Gene Ontology - Biological Process	regulation of proteolysis	experimental (strong)	24	10.96	0.009	APAF1, BCL10,CASC2,CASP8,CLU,FASLG,HMGB1,IL1B,PLAT,PTEN,RECK,REST,RPS7,SERPINI1,SIRT2,SMAD7,SOX2,STAT3,STUB1,TIMP3,TNFRSF10B,TP63,VEGFA,YOD1
Gene Ontology - Biological Process	regulation of signal transduction	experimental (strong)	69	48.79	0.009	APAF1, BCL10,BCL2,BCL6,BMPR2,CASC2,CASP8,CCL20,CLU,DAXX,DNM1L,DUSP10,E2F1,EGFR,ERBB2,FASLG,FOXO1,FZD6,GDF5,HMGB1,HNRNPK,ICAM1,IGF1R,IL12A,IL1B,IRAK1,JAG1,JMY,LRP6,MAP2K3,MEF2C,MYD88,NTF3,PCGF2,PDCD4,PIK3R1,PPIF,PSMD9,PTEN,RASA1,RASGRP1,RECK,RHO,RHOB,RPS7,RTN4,SMAD7,SMARCA4,SOCS1,SOCS6,SOX2,SPRY2,STAT3,STUB1,TCF21,TGFB2,TGFBR2,TGFBR3,TIAM1,TICAM2,TIMP3,TLR3,TNFRSF10B,TP53BP2,TP63,TRAF7,UBE2N,VEGFA…
Gene Ontology - Biological Process	response to stimulus	experimental (strong)	112	94.34	0.009	ABCB1, AKT2,ANP32A,APAF1,BCL10,BCL2,BCL6,BMPR2,BTG2,CADM1,CASC2,CASP8,CCL20,CDC25A,CEBPB,CLU,COL4A1,DAXX,DDAH1,DERL1,DNM1L,DOCK4,DOCK5,DOCK7,DUSP10,E2F1,EGFR,EGLN1,EIF4A2,ERBB2,FASLG,FMOD,FOXO1,FZD6,GDF5,HMGB1,HNRNPK,HPGD,ICAM1,ICOSLG,IGF1R,IL12A,IL1B,IRAK1,JAG1,JMY,LRP6,MAP2K3,MEF2C,MSH2,MSH6,MT-CO2,MTAP,MYD88,NFIB,NTF3,OXTR,PCGF2,PDCD4,PIAS3,PIK3R1,PLAT,PLOD3,PPARA,PPIF,PSMD9,PTEN,PTPN14,RASA1,…
KEGG	PI3K-Akt signaling pathway	experimental (any)	23	12	0.009	AKT2, ATF2,BCL2,BRCA1,CDK6,COL4A1,COL5A2,EGFR,FASLG,FGF12,FOXO3,GNB4,IGF1R,ITGB8,MYC,NFKB1,PDGFD,PIK3R1,PTEN,PTK2,SGK3,TLR4,VEGFA
Reactome	Regulation of TP53 Degradation	experimental (any)	7	1.459	0.009	AKT2, CCNG1,DAXX,MDM4,PHF20,RFFL,USP7
WikiPathways	Copper homeostasis	experimental (any)	7	1.864	0.009	APC, FOXO1,FOXO3,PTEN,SLC31A1,SOD3,SP1
WikiPathways	Photodynamic therapy-induced NF-kB survival signaling	experimental (any)	6	1.378	0.009	ICAM1, IL1B,MMP2,MMP9,NFKB1,VEGFA
WikiPathways	Regulation of Microtubule Cytoskeleton	experimental (any)	7	1.864	0.009	APC, GNAQ,PTEN,RHO,STAT3,TESK2,TIAM1
Gene Ontology - Biological Process	canonical Wnt signaling pathway	experimental (any)	23	11.55	0.009	APC, CSNK1A1,DDX3X,EGFR,FOXO1,FOXO3,FZD6,GNAQ,JADE1,LATS1,LRP6,NFKB1,PSMD9,PTEN,RECK,SEMA5A,SOX2,TBL1XR1,UBR5,USP34,USP47,WNK1,WNT5A
Gene Ontology - Biological Process	central nervous system neuron axonogenesis	experimental (any)	6	1.256	0.009	EPHA4, MYCBP2,NFIB,NIN,PTEN,PTK2
Gene Ontology - Biological Process	digestive system development	experimental (any)	13	4.985	0.009	BCL2, EGFR,HIF1A,KLF5,NIPBL,OXTR,RB1,TCF21,TGFB1,TGFB2,TGFBR2,TP63,WNT5A
Gene Ontology - Biological Process	endothelial cell proliferation	experimental (any)	13	4.945	0.009	AGGF1, BMPR2,DLG1,HIF1A,HMGB1,KRIT1,MEF2C,SEMA5A,SP1,STAT3,VASH2,VEGFA,WNT5A
Gene Ontology - Biological Process	innate immune response-activating signal transduction	experimental (any)	21	10.25	0.009	APPL1, BCL10,CASP8,HMGB1,IRAK1,MALT1,MAP3K1,MUC1,MYD88,NFKB1,PELI1,PRKCE,PSMD9,RAB11FIP2,RPS6KA3,RTN4,TICAM2,TLR3,TLR4,UBE2N,ZCCHC3
Gene Ontology - Biological Process	limb morphogenesis	experimental (any)	14	5.552	0.009	ATRX, FZD6,GDF5,HOXA9,LMBR1,LNPK,MBNL1,NIPBL,OSR1,PBX1,RECK,TGFB2,TP63,WNT5A
Gene Ontology - Biological Process	lipid metabolic process	experimental (any)	65	44.74	0.009	ABCD3, ACAT1,ACBD5,AKT2,B3GALNT1,B3GNT5,BDH2,BRCA1,CCR7,CERS6,CLU,CYP4V2,DDHD2,ECI2,EGFR,ELOVL4,ELOVL7,ESYT2,ETNK1,GPAM,GPD1L,HPGD,IL1B,ITGB8,LDAH,LPGAT1,MTMR12,MTMR9,NFKB1,OSBPL1A,OSBPL3,PBX1,PER2,PIGN,PIGX,PIK3C2A,PIK3R1,PLD1,PLEKHA1,PLEKHA2,PLEKHA8,PLPP1,PPARA,PPM1L,PRKAB2,PRKCE,PTEN,PTK2,RB1,RDH11,REST,RHO,SACM1L,SERAC1,SIRT2,SOCS1,SOCS5,SOCS6,SP1,SPTLC3,STUB1,TBL1XR1,TGFB1,ZADH2,ZBTB20
Gene Ontology - Biological Process	mesonephros development	experimental (any)	11	3.81	0.009	BASP1, BCL2,DLG1,MYC,OSR1,PBX1,PKD2,SMAD7,TCF21,TGFB1,VEGFA
Gene Ontology - Biological Process	muscle system process	experimental (any)	26	13.78	0.009	AKAP9, ATP2B4,CALD1,DLG1,DMD,DOCK4,DOCK5,FGF12,FOXO1,FOXO3,GPD1L,IL1B,MAP2K3,MEF2A,MEF2C,MTPN,OXTR,PARP1,PIK3C2A,PPARA,PTK2,SLMAP,SMAD7,TIAM1,TPM1,UTRN
Gene Ontology - Biological Process	myelin maintenance	experimental (any)	4	0.527	0.009	AKT2, CLU,MPP5,PTEN
Gene Ontology - Biological Process	negative regulation of extrinsic apoptotic signaling pathway	experimental (any)	11	3.769	0.009	BCL2, BRCA1,CASP8,FAS,FASLG,ICAM1,IL1B,PHIP,RFFL,SGK3,TNFRSF10B
Gene Ontology - Biological Process	negative regulation of fat cell differentiation	experimental (any)	7	1.702	0.009	E2F1, FOXO1,JAG1,SIRT2,TGFB1,WNT5A,ZADH2
Gene Ontology - Biological Process	positive regulation of I-kappaB kinase/NF-kappaB signaling	experimental (any)	15	6.241	0.009	BCL10, CASP8,CCR7,FASLG,IRAK1,MALT1,MYD88,PELI1,PRKCE,TICAM2,TLR3,TLR4,TNFRSF10B,TRIM38,UBE2N
Gene Ontology - Biological Process	positive regulation of peptidyl-lysine acetylation	experimental (any)	6	1.256	0.009	AUTS2, BRCA1,FOXP3,IL1B,MUC1,TGFB1
Gene Ontology - Biological Process	posttranscriptional regulation of gene expression	experimental (any)	36	21.24	0.009	AGO2, AGO4,AKT2,ANP32A,BTG2,CAPRIN1,CPEB3,DCP1A,DDX3X,DICER1,E2F1,EGFR,EIF1AX,EIF2S1,EIF4A2,EIF4EBP2,EIF5,ERBB2,FMR1,FOXO3,IREB2,MKNK2,MTPN,MYD88,PARP9,PER2,PSMD9,PURA,PYM1,RPS6KA3,SET,STAT3,TGFB1,TNPO1,TNRC6B,TSNAX
Gene Ontology - Biological Process	protein K48-linked ubiquitination	experimental (any)	8	2.189	0.009	DTX3L, PELI1,RFFL,RNF6,SKP2,TOPORS,TRIM38,UBR5
Gene Ontology - Biological Process	regulation of axon extension involved in axon guidance	experimental (any)	4	0.527	0.009	BMPR2, SEMA5A,VEGFA,WNT5A
Gene Ontology - Biological Process	regulation of endothelial cell proliferation	experimental (any)	12	4.377	0.009	AGGF1, BMPR2,HIF1A,HMGB1,KRIT1,MEF2C,SEMA5A,SP1,STAT3,VASH2,VEGFA,WNT5A
Gene Ontology - Biological Process	regulation of extrinsic apoptotic signaling pathway	experimental (any)	14	5.633	0.009	BCL10, BCL2,BRCA1,CASP8,FAS,FASLG,ICAM1,IL1B,PHIP,PTEN,RFFL,SGK3,TIMP3,TNFRSF10B
Gene Ontology - Biological Process	regulation of interleukin-6 production	experimental (any)	12	4.377	0.009	CD47, CEBPB,FOXP3,HMGB1,IL1B,MYD88,SOCS5,STAT3,TLR3,TLR4,WNT5A,ZBTB20
Gene Ontology - Biological Process	regulation of phosphatidylinositol 3-kinase activity	experimental (any)	7	1.702	0.009	CCR7, PIK3R1,PTK2,SOCS1,SOCS5,SOCS6,TGFB1
Gene Ontology - Biological Process	regulation of protein complex assembly	experimental (any)	26	13.7	0.009	ACTR2, AKAP9,AP1AR,ATF7IP,CCR7,CLU,DDX3X,DLG1,DNM1L,HMGB1,ICAM1,JMY,LATS1,MTPN,NAV3,NIN,PARP1,PRKCE,RASA1,RB1,SIRT2,SLAIN2,STUB1,TGFB1,TLR4,VEGFA
Gene Ontology - Biological Process	regulation of smooth muscle cell proliferation	experimental (any)	13	4.985	0.009	EGFR, HPGD,IL12A,IRAK1,MEF2C,MMP2,MMP9,PDCD4,PDGFD,PTEN,SKP2,TGFBR2,TPM1
Gene Ontology - Biological Process	response to arsenic-containing substance	experimental (any)	6	1.256	0.009	DAXX, DDX3X,MKNK2,PPIF,PTEN,TNFRSF11B
Gene Ontology - Biological Process	response to external biotic stimulus	experimental (any)	64	43.89	0.009	ACTR2, APPL1,BCL10,BCL2,CADM1,CASP8,CCL20,CCR7,CD47,CDK19,CDK6,CEBPB,CLU,CXCL10,DDX3X,DTX3L,DUSP10,FASLG,FKBP5,FMR1,FOXP3,HMGB1,HMGB3,HPGD,ICAM1,IL12A,IL1B,IRAK1,IVNS1ABP,MALT1,MAP3K1,MEF2C,MUC1,MYD88,NFIB,NFKB1,PARP9,PDCD4,PELI1,POLR3B,PRKCE,PSMD9,PTGFR,RAB11FIP2,RASGRP1,RPS6KA3,RTN4,SASH1,SETD2,SIRT2,SKP2,SLC17A5,SOCS1,SRPK2,TENT5A,TGFB1,TICAM2,TLR3,TLR4,TRIM38,TRIM59,UBE2N,WNT5A,ZCCHC3
Gene Ontology - Biological Process	response to other organism	experimental (any)	64	43.85	0.009	ACTR2, APPL1,BCL10,BCL2,CADM1,CASP8,CCL20,CCR7,CD47,CDK19,CDK6,CEBPB,CLU,CXCL10,DDX3X,DTX3L,DUSP10,FASLG,FKBP5,FMR1,FOXP3,HMGB1,HMGB3,HPGD,ICAM1,IL12A,IL1B,IRAK1,IVNS1ABP,MALT1,MAP3K1,MEF2C,MUC1,MYD88,NFIB,NFKB1,PARP9,PDCD4,PELI1,POLR3B,PRKCE,PSMD9,PTGFR,RAB11FIP2,RASGRP1,RPS6KA3,RTN4,SASH1,SETD2,SIRT2,SKP2,SLC17A5,SOCS1,SRPK2,TENT5A,TGFB1,TICAM2,TLR3,TLR4,TRIM38,TRIM59,UBE2N,WNT5A,ZCCHC3
Gene Ontology - Molecular Function	sodium ion transmembrane transporter activity	experimental (any)	14	5.188	0.009	DMD, FGF12,GPD1L,KLHL24,NETO2,OSR1,PKD2,PRKCE,PTPN3,SGK3,SLC5A3,SLMAP,UTRN,WNK3
Gene Ontology - Molecular Function	transcription regulatory region sequence-specific DNA binding	experimental (any)	39	22.66	0.009	ATF2, CEBPB,CLOCK,E2F1,E2F2,E2F3,FOXO3,FOXP3,HIF1A,HNRNPK,HOXA9,KLF5,LRRFIP1,MEF2A,MEF2C,MEIS1,MUC1,MYC,NFAT5,NFIA,NFIB,NFKB1,NR2C2,PARP1,PBX1,PER2,PPARA,RB1,REST,SATB1,SMARCA4,SOX2,SP1,STAT3,SUZ12,TAF1,TCF21,TGIF1,ZNF217
Reactome	Downregulation of TGF-beta receptor signaling	predicted (intersection)	11	2.971	0.010	BAMBI, PMEPA1,PPP1CB,PPP1CC,SMAD2,SMAD7,SMURF2,TGFBR1,TGFBR2,UCHL5,USP15
Reactome	Generic Transcription Pathway	predicted (intersection)	187	142.9	0.010	AGO1, AGO2,AGO3,AGO4,APAF1,AR,ARID2,ATM,BDNF,BRD7,BRIP1,BTG1,CBFB,CBX4,CBX8,CCNG1,CDK13,CDK6,CHEK1,CITED2,CNOT6,CNOT8,CNOT9,COX18,COX19,COX20,CREB1,DYRK2,EGFR,ELF2,ESR1,ESR2,FANCI,FASLG,FKBP5,FOXO1,FOXO3,G6PC,GAD2,GATAD2B,GLS,GPAM,GRIN2B,GSK3B,GTF2F2,GTF2H5,HDAC2,HDAC9,HEY2,HIPK1,HNF4A,JAG1,JMY,KDM5B,LIFR,MAP2K6,MAPK1,MAPK14,MDM4,MED13,MED17,MED6,MEF2C,MET,MGA,MSH2,MSTN,MSX2,NCOR1,NFATC2,NFYA,NR0…
Reactome	Signaling by BMP	predicted (intersection)	12	3.376	0.010	ACVR2B, ACVRL1,BMPR1A,BMPR1B,BMPR2,FSTL1,SKI,SMAD7,SMURF2,UBE2D1,UBE2D3,ZFYVE16
Gene Ontology - Biological Process	cell cycle	predicted (intersection)	252	203.5	0.010	ACTR3, ADARB1,AGO4,ANAPC1,ANAPC10,ANAPC7,ANGEL2,APAF1,APBB2,APPL1,ARPP19,ASAH2,ASCL1,ATM,ATP2B4,AZI2,BACH1,BCAT1,BOD1,BOLL,BRCC3,BRD7,BRIP1,BUB1,CAB39,CAB39L,CABLES1,CCNL1,CCPG1,CD28,CDC25A,CDC5L,CDC73,CDCA3,CDK13,CDK14,CDK18,CDK2AP1,CDK6,CDKL1,CENPC,CENPF,CENPQ,CEP41,CEP57,CEP68,CEP97,CHEK1,CHMP1B,CITED2,CKAP2,CLTC,CNOT6,CNOT8,CNOT9,CREBL2,CSNK1A1,CTCF,CTDSPL,CXCR5,CYP27B1,DAZL,DCUN1D3,DIS3L2,DL…
Gene Ontology - Biological Process	epithelial to mesenchymal transition	predicted (intersection)	32	16.34	0.010	ALX1, BAMBI,DAG1,DDX17,EFNA1,EPB41L5,GCNT2,GSK3B,HDAC2,HEY2,IL1B,JAG1,LRP6,MSX2,PDCD4,PDCD6,PHLDB1,POFUT2,RFLNB,RTN4,SDHAF2,SMAD2,SMAD7,SOX9,SPRY1,TGFB2,TGFBR1,TGFBR2,TGFBR3,TIAM1,WWTR1,ZNF703
Gene Ontology - Biological Process	positive regulation of epithelial cell migration	predicted (intersection)	34	17.83	0.010	ADAM9, ANGPT4,ANXA1,BCAS3,BMPR2,CCBE1,CCR6,EPB41L5,FGF1,FGF18,FGF2,FOXP1,GPLD1,HDAC9,ITGA2,ITGB1BP1,ITGB3,MAP2K3,MET,PDCD6,PDPK1,PLCG1,PRKD1,RAB11A,RHOB,RTN4,SASH1,SEMA5A,SOX9,SP1,TGFB2,TGFBR2,THBS1,WNT7A
Gene Ontology - Biological Process	protein phosphorylation	predicted (intersection)	271	220.7	0.010	AAK1, ACVR1C,ACVR2B,ACVRL1,ADAM8,ADAM9,ADARB1,ADCY2,ADNP,AIDA,AKAP12,ALS2,ANG,ANGPT4,AR,ATM,ATP2B4,BDNF,BMPER,BMPR1A,BMPR1B,BMPR2,BUB1,CAB39,CAMKK2,CASK,CASR,CCN1,CCNG1,CCNL1,CCR5,CCR7,CD80,CDC25A,CDC42BPG,CDK13,CDK14,CDK18,CDK2AP1,CDK6,CDON,CFLAR,CHEK1,CHUK,CNKSR3,CNOT9,CNTN1,COPS8,CORO1C,CREB1,CREBL2,CRIM1,CRKL,CSNK1A1,CTDSPL,DAG1,DCLK1,DCLK3,DLG1,DLG2,DNAJC10,DNAJC27,DUSP16,DUSP3,DUSP5,DUSP8,D…
Gene Ontology - Biological Process	regulation of cell migration	predicted (intersection)	130	95.21	0.010	ABHD2, ACVR1C,ACVRL1,ADAM8,ADAM9,ADARB1,AGO2,AKAP12,ANGPT4,ANGPTL3,ANXA1,APPL1,ARHGEF39,ARHGEF7,ARID2,ARSB,ATM,BCAS3,BMPER,BMPR1A,BMPR2,CBLL1,CCBE1,CCL1,CCL20,CCN1,CCR6,CCR7,CITED2,CORO1C,CRKL,CYP19A1,DAG1,DUSP3,EFNA1,EGFR,EMP2,EPB41L5,FER,FGF1,FGF18,FGF2,FGFR1OP,FOXO3,FOXP1,GCNT2,GLUL,GPLD1,HACE1,HDAC9,IDH2,IL12A,IL1B,IL6R,INSR,ITGA2,ITGB1BP1,ITGB3,JAG1,JAK2,KRIT1,LAMA4,LGR6,MAGI2,MAP2K3,MAPK1,M…
Gene Ontology - Biological Process	regulation of neuron differentiation	predicted (intersection)	102	71.71	0.010	ADNP, ARSB,ASCL1,BCL11A,BDNF,BMPR2,C21orf91,CAMSAP2,CAPRIN1,CD38,CDON,CFLAR,CHN1,CNTN1,CNTN2,COBL,CPEB3,CRKL,CUX1,DCC,DNM1L,DNM3,DNMT3B,DVL3,EDNRB,EFNA1,EIF4E,EPHA4,FEZ1,FMR1,FOXO3,GDF5,GFI1,GSK3B,HDAC2,HEY2,HOXA2,IST1,ITSN2,JAG1,KALRN,KDM4C,LLPH,MAGI2,MAP2,MEF2C,MEIS1,MIB1,MYCL,NCK1,NCKIPSD,NDNF,NEGR1,NIN,NPTN,NTRK2,PAK3,PAQR3,PBX1,PDLIM5,PLAA,PLXNA3,PRKD1,PTPRG,PTPRO,RAB11A,RAB21,REST,RET,RNF15…
Gene Ontology - Biological Process	response to organic substance	predicted (intersection)	429	367.1	0.010	ABAT, ABCA1,ABHD2,ACKR4,ACTA1,ACTR3,ACVR1C,ACVR2B,ACVRL1,ADAM23,ADAM9,ADAMTS12,ADCY2,ADGRL3,ADNP,AKAP12,AKAP6,ANG,ANGPTL3,ANOS1,ANXA1,APAF1,APPL1,AQP4,AR,ARNT,ARNT2,ARSB,ASAH2,ASCL1,ASPN,ATM,ATP2B1,ATP2B4,ATP6V0E1,ATP6V1A,BAMBI,BCL11A,BDNF,BMPER,BMPR1A,BMPR1B,BMPR2,BRIP1,BRWD1,C2CD2L,CA1,CALCOCO2,CALCRL,CAPN2,CASK,CASR,CBFB,CBL,CCBE1,CCDC3,CCL20,CCL22,CCN1,CCR5,CCR6,CCR7,CD180,CD38,CD47,CD55,CD80…
Gene Ontology - Biological Process	chromosome organization	predicted (union)	353	299.3	0.010	ACTR6, AEBP2,AGO4,AICDA,AIFM1,AKAP8,ANP32B,ANP32E,ARID2,ASCC3,ASF1A,ATF2,ATF7IP,ATG5,ATM,ATXN7,AUTS2,BAHD1,BAZ1A,BAZ2A,BECN1,BOD1,BPTF,BRCC3,BRD2,BRD4,BRD7,BRIP1,BRPF3,BRWD1,BUB1,CAMK2D,CBX4,CBX8,CCNE2,CCT5,CDC26,CDC27,CDC6,CDC73,CDCA8,CDK9,CENPA,CENPC,CENPF,CENPH,CENPM,CENPN,CENPP,CENPQ,CHD6,CHD7,CHD9,CHEK1,CHMP1B,CHMP4C,COPS3,COPS4,COPS8,CTCF,CTCFL,CTR9,CUL3,DAXX,DHX36,DHX9,DIS3L2,DLGAP5,DMRTC2…
Gene Ontology - Biological Process	regulation of mRNA processing	predicted (union)	49	30.69	0.010	AHCYL1, BARD1,CCNT1,CDC73,CDK9,CELF3,CELF5,CPEB3,CPSF6,CTR9,DDX17,DDX5,DHX36,DHX9,FMR1,HNRNPA1,HNRNPA2B1,HNRNPK,HNRNPU,IWS1,JMJD6,KHDRBS2,METTL16,NUDT21,PABPN1,PAPOLA,PRDX6,PTCD2,RBFOX2,RBM24,RBM25,REST,RNF20,SMU1,SON,SREK1,SRPK1,SRPK2,SRRM4,SRSF10,SRSF12,SRSF3,SRSF6,SRSF7,THRAP3,TIA1,TRA2B,YTHDC1,ZFP36L1
Gene Ontology - Molecular Function	single-stranded RNA binding	predicted (union)	32	17.72	0.010	A1CF, ADARB2,AGO1,AGO2,AGO3,AGO4,CBX4,CBX8,CNBP,DDX60,DHX9,DIS3L2,DLX2,FMR1,FXR1,HNRNPA1,HNRNPF,HNRNPH1,HNRNPU,IFIT5,JMJD6,KHDRBS2,LARP4,LSM14A,MSI1,MSI2,PABPC1,PIWIL1,PPIE,SYNCRIP,TIA1,TLR8
Gene Ontology - Biological Process	response to lipid	experimental (strong)	34	18.55	0.010	BCL10, BCL2,CASP8,CEBPB,CLU,DAXX,DNM1L,DUSP10,E2F1,EGFR,FASLG,FOXO1,HMGB1,HPGD,ICAM1,IL12A,IL1B,IRAK1,LRP6,MEF2C,MTAP,OXTR,PDCD4,PPARA,PTEN,REST,SMARCA4,STAT3,TCF21,TGFB2,TGFBR2,TGFBR3,TICAM2,TP63
Reactome	Extra-nuclear estrogen signaling	experimental (any)	10	2.918	0.010	AKT2, BCL2,EGFR,FOXO3,GNB4,IGF1R,MMP2,MMP9,PIK3R1,PTK2
Reactome	FasL/ CD95L signaling	experimental (any)	3	0.203	0.010	CASP8, FAS,FASLG
Reactome	Regulation of TP53 Expression and Degradation	experimental (any)	7	1.5	0.010	AKT2, CCNG1,DAXX,MDM4,PHF20,RFFL,USP7
Reactome	Signaling by cytosolic FGFR1 fusion mutants	experimental (any)	5	0.730	0.010	CNTRL, LRRFIP1,PIK3R1,STAT3,ZMYM2
WikiPathways	Physiological and Pathological Hypertrophy of the Heart	experimental (any)	5	0.973	0.010	LIFR, MAP2K3,MYEF2,PRKCE,STAT3
Gene Ontology - Biological Process	CD4-positive, alpha-beta T cell differentiation	experimental (any)	9	2.756	0.010	BCL6, FOXP3,HMGB1,MALT1,SATB1,SMAD7,SOCS1,SOCS5,STAT3
Gene Ontology - Biological Process	T-helper 1 cell activation	experimental (any)	2	0.081	0.010	HMGB1, IL12A
Gene Ontology - Biological Process	cellular response to antibiotic	experimental (any)	13	5.066	0.010	ACTR2, CLU,DAXX,FOXO1,FOXO3,MEF2C,PCGF2,PDGFD,PLEKHA1,PPIF,PRKCE,PTEN,RHOB
Gene Ontology - Biological Process	cellular response to cytokine stimulus	experimental (any)	55	36.6	0.010	ACTR2, APPL1,BCL2,BCL6,BRCA1,CASP8,CCL20,CCR7,CD47,CEBPB,CXCL10,EIF4A2,FASLG,FOXO1,FOXO3,HIF1A,ICAM1,IL12A,IL1B,IRAK1,KLF5,LIFR,MMP2,MMP9,MTAP,MUC1,MYC,MYD88,NFAT5,NFKB1,PARP9,PDCD4,PELI1,PIAS3,PIK3R1,PSMD9,PTPN14,RFFL,SMAD7,SMARCA4,SOCS1,SOCS5,SOX2,SPRY2,STAT3,TGFB1,TICAM2,TLR3,TLR4,TNFRSF11B,TRIM38,UBE2N,VEGFA,WNK1,WNT5A
Gene Ontology - Biological Process	cellular response to radiation	experimental (any)	15	6.282	0.010	AKT2, CDC25A,CLOCK,EIF2S1,FMR1,MYC,NIPBL,PARP1,PIK3R1,RDH11,RHO,RHOB,TAF1,TGFB1,USP47
Gene Ontology - Biological Process	development of primary sexual characteristics	experimental (any)	17	7.579	0.010	AGO4, ARID4A,ATRX,BASP1,BCL2,CEBPB,FOXO3,HOXA9,ICAM1,MSH2,OSR1,PLEKHA1,TCF21,TGFB2,TLR3,VEGFA,WNT5A
Gene Ontology - Biological Process	digestive tract morphogenesis	experimental (any)	7	1.783	0.010	BCL2, EGFR,HIF1A,NIPBL,TCF21,TP63,WNT5A
Gene Ontology - Biological Process	establishment of protein localization to vacuole	experimental (any)	5	0.892	0.010	AP3M1, CLU,LAMP2,LARS,ZFYVE16
Gene Ontology - Biological Process	execution phase of apoptosis	experimental (any)	8	2.27	0.010	APAF1, CASP8,DNM1L,HMGB1,RFFL,SIRT2,TOP2A,TP53BP2
Gene Ontology - Biological Process	gland morphogenesis	experimental (any)	12	4.458	0.010	BCL2, BTBD7,CEBPB,EGFR,FRS2,NFIB,SERPINB5,TGFB1,TGFB2,TGFBR2,TP63,WNT5A
Gene Ontology - Biological Process	lymphocyte differentiation	experimental (any)	23	11.75	0.010	BCL2, BCL6,CCR7,CDK6,DOCK10,DUSP10,ERBB2,FOXP3,HMGB1,HMGB3,IL12A,MALT1,MSH2,PIK3R1,PKNOX1,RASGRP1,SATB1,SMAD7,SOCS1,SOCS5,STAT3,TGFB1,TGFBR2
Gene Ontology - Biological Process	lymphocyte migration into lymph node	experimental (any)	2	0.081	0.010	CCR7, WNK1
Gene Ontology - Biological Process	metanephric cap mesenchymal cell proliferation involved in metanephros development	experimental (any)	2	0.081	0.010	MYC, OSR1
Gene Ontology - Biological Process	metanephric smooth muscle tissue development	experimental (any)	2	0.081	0.010	OSR1, PKD2
Gene Ontology - Biological Process	mitotic cell cycle	experimental (any)	52	34.08	0.010	ABCB1, AKAP9,ALMS1,APC,ATF2,ATRX,BCAT1,BCL2,BCL6,BRCA1,BTG2,CDC25A,CDK6,CEP152,CEP97,CKAP5,CNTRL,DDX3X,DLG1,E2F1,EGFR,FOXN3,IL1B,JADE1,LATS1,MDM4,MUC1,MYC,NAA50,NCAPG,NIPBL,ORC4,PBRM1,PBX1,PHIP,PKD2,PSMD9,PTEN,PTPN3,RAB6C,RASA1,RB1,RHOB,SETD2,SIRT2,SKP2,SMC1A,SPRY2,STAG2,TGFB1,USP47,ZNF207
Gene Ontology - Biological Process	modulation by host of viral RNA genome replication	experimental (any)	2	0.081	0.010	FBXL2, FMR1
Gene Ontology - Biological Process	negative regulation of Fc-gamma receptor signaling pathway involved in phagocytosis	experimental (any)	2	0.081	0.010	APPL1, CD47
Gene Ontology - Biological Process	negative regulation of axonogenesis	experimental (any)	7	1.743	0.010	PTEN, PTK2,RNF6,RTN4,RUFY3,SEMA5A,WNT5A
Gene Ontology - Biological Process	negative regulation of isotype switching to IgE isotypes	experimental (any)	2	0.081	0.010	BCL6, FOXP3
Gene Ontology - Biological Process	negative regulation of myeloid cell differentiation	experimental (any)	9	2.796	0.010	CDK6, HMGB3,HOXA9,MEIS1,MYC,PIAS3,PIK3R1,TLR3,TLR4
Gene Ontology - Biological Process	negative regulation of protein kinase activity	experimental (any)	17	7.66	0.010	APC, DUSP10,DUSP8,GNAQ,HIPK3,IGF1R,IL1B,LATS1,LRP6,PDCD4,PTEN,RB1,SOCS1,SOCS4,SOCS5,SPRY2,WNK1
Gene Ontology - Biological Process	negative regulation of striated muscle tissue development	experimental (any)	7	1.783	0.010	FRS2, MEIS1,PPARA,PTEN,SIRT2,TGFB1,TGFBR2
Gene Ontology - Biological Process	positive regulation of gene silencing by miRNA	experimental (any)	5	0.892	0.010	AGO2, EGFR,FMR1,STAT3,TGFB1
Gene Ontology - Biological Process	positive regulation of histone H4-K16 acetylation	experimental (any)	2	0.081	0.010	AUTS2, BRCA1
Gene Ontology - Biological Process	positive regulation of membrane permeability	experimental (any)	8	2.27	0.010	ATF2, BCL2,CASP8,E2F1,MOAP1,PPIF,TP53BP2,TP63
Gene Ontology - Biological Process	positive regulation of mitochondrial membrane permeability	experimental (any)	8	2.229	0.010	ATF2, BCL2,CASP8,E2F1,MOAP1,PPIF,TP53BP2,TP63
Gene Ontology - Biological Process	reactive oxygen species biosynthetic process	experimental (any)	11	3.891	0.010	ATP2B4, CD47,CLU,DDAH1,FOXO3,ICAM1,IL1B,MT-CO2,PKD2,STAT3,TLR4
Gene Ontology - Biological Process	regulation of CD4-positive, alpha-beta T cell differentiation	experimental (any)	7	1.783	0.010	BCL6, FOXP3,HMGB1,MALT1,SMAD7,SOCS1,SOCS5
Gene Ontology - Biological Process	regulation of T cell differentiation	experimental (any)	13	5.066	0.010	BCL6, DUSP10,ERBB2,FOXP3,HMGB1,IL12A,MALT1,RASGRP1,SMAD7,SOCS1,SOCS5,TGFB1,TGFBR2
Gene Ontology - Biological Process	regulation of dendritic spine development	experimental (any)	9	2.756	0.010	ACTR2, CAPRIN1,CPEB3,DNM1L,EPHA4,FMR1,MEF2C,PTEN,TIAM1
Gene Ontology - Biological Process	regulation of lipid transport by positive regulation of transcription from RNA polymerase II promoter	experimental (any)	2	0.081	0.010	HNRNPK, PPARA
Gene Ontology - Biological Process	regulation of protein localization to plasma membrane	experimental (any)	10	3.283	0.010	APPL1, DLG1,EGFR,MRAP2,PIK3R1,PRKCE,RAB11FIP2,RHOQ,TGFB1,WNK3
Gene Ontology - Biological Process	regulation of type I interferon production	experimental (any)	12	4.499	0.010	DDX3X, IRAK1,LRRFIP1,MYD88,NFKB1,POLR3B,SETD2,TLR3,TLR4,TRIM38,ZBTB20,ZCCHC3
Gene Ontology - Biological Process	response to amino acid	experimental (any)	11	3.891	0.010	CEBPB, COL4A1,COL5A2,CPEB3,EGFR,ICAM1,LARS,MMP2,PDGFD,RRAGC,SOCS1
Gene Ontology - Biological Process	smooth muscle cell proliferation	experimental (any)	13	5.026	0.010	EGFR, HPGD,IL12A,IRAK1,MEF2C,MMP2,MMP9,PDCD4,PDGFD,PTEN,SKP2,TGFBR2,TPM1
Gene Ontology - Molecular Function	cysteine-type endopeptidase activity	experimental (any)	21	9.727	0.010	APAF1, BCL10,CASC2,CASP8,DDX3X,FAS,FASLG,HMGB1,MALT1,MMP9,MYC,REST,RFFL,RPS6KA3,SOX2,TNFRSF10B,TP63,USP34,USP47,USP7,VEGFA
Gene Ontology - Molecular Function	sodium channel activity	experimental (any)	8	2.026	0.010	FGF12, GPD1L,KLHL24,NETO2,PKD2,PTPN3,SGK3,SLMAP
Gene Ontology - Molecular Function	ubiquitin protein ligase activity	experimental (any)	15	5.917	0.010	DNM1L, MYCBP2,PELI1,PTEN,RFFL,RNF103,RNF111,RNF185,RNF6,RPS7,STUB1,TOPORS,TRIM59,UBR5,VHL
Gene Ontology - Biological Process	blood vessel morphogenesis	predicted (intersection)	100	70.23	0.011	ACVRL1, ADAM8,ADGRF5,AGO1,AGO2,ANG,ANGPT4,ANGPTL3,ANXA1,ARHGAP24,ARID2,ASB4,ATP5IF1,BCAS3,BMPER,BMPR1A,BMPR2,BTG1,CALCRL,CCBE1,CCN1,CHD7,COL4A1,DAG1,EFNA1,EGLN1,EMP2,ESM1,FASLG,FGF1,FGF18,FGF2,GATA6,GLUL,GPLD1,HDAC9,HEY2,HIPK1,HOXB13,HPGD,HTATIP2,IL1B,ITGB1BP1,ITGB3,ITGB8,JAG1,JMJD6,KLF5,KRIT1,LEMD3,LEPR,MAPK14,MEIS1,MMP2,MYOCD,NCL,NDNF,NPPB,NTRK2,OTULIN,PDCD10,PDCD6,PDE3B,PDPK1,PGK1,PKD2,PLCG1,P…
Gene Ontology - Biological Process	positive regulation of cardiac muscle tissue development	predicted (intersection)	15	5.402	0.011	AKAP6, BMPR1A,CREB1,FGF2,GATA6,HEY2,MAPK1,MAPK14,MEF2C,MYOCD,TBX2,TBX20,TGFBR3,YAP1,ZFPM2
Gene Ontology - Biological Process	positive regulation of striated muscle tissue development	predicted (intersection)	19	7.833	0.011	AKAP6, BMPR1A,CDON,CREB1,FGF2,GATA6,HEY2,HMGCR,MAPK1,MAPK14,MEF2C,MYOCD,PRKAA1,SOX17,TBX2,TBX20,TGFBR3,YAP1,ZFPM2
Gene Ontology - Molecular Function	purine nucleoside binding	predicted (intersection)	64	41.33	0.011	AK4, ARHGAP5,ARHGEF7,ARL1,ARL10,ARL17A,ATL3,CCPG1,CSNK1A1,DIRAS2,DNAJC27,DNM1L,DNM3,EHD1,EHD3,EIF2S1,EPHA4,GBP1,GBP6,GFM1,GNAQ,GNL1,GPSM2,GSPT1,GTPBP1,GTPBP10,GTPBP8,GUCY1A1,GUCY1A2,GUF1,HBS1L,INSR,ITGB1BP1,MET,MFN1,MIEF1,MPPED2,MRAS,MX2,NIN,NKIRAS1,NOA1,NUDT16,RAB11A,RAB21,RAB22A,RAB27B,RAB2B,RAB30,RAB36,RAB3C,RAN,RAP2B,RASEF,RASL11B,RHOB,RIT1,RP2,RRAGD,SAR1A,SAR1B,SEPTIN10,SRL,SUCLG2
Gene Ontology - Molecular Function	ubiquitin-protein transferase activity	predicted (intersection)	63	40.38	0.011	ASB4, BAG2,CBL,CBLL1,CBX8,DNM1L,FBXL22,FBXL3,FBXO11,FBXO3,FBXO30,FBXO9,FEM1B,G2E3,HACE1,IRF2BPL,KLHL20,MALT1,MARCH5,MARCH6,MED17,MED21,MKRN1,NEURL1B,PELI1,PELI2,PJA2,PPIL2,RBCK1,RMND5A,RNF103,RNF111,RNF126,RNF130,RNF138,RNF144A,RNF157,RNF182,RNF185,RNF2,RNF217,RNF38,RNF6,SKP1,SMAD7,SMURF2,TAF1,TNFAIP3,TOPORS,TRAF6,TRIM13,TRIM2,TRIM25,TRIM33,TRIM71,TRIM9,UBE2D1,UBE2D2,UBE2D3,UBE2W,VHL,WWP1,ZNRF2
Gene Ontology - Biological Process	regulation of cell motility	predicted (union)	288	239.8	0.011	ABHD2, ABL2,ABR,ACTN4,ACVR1B,ACVR1C,ACVRL1,ADAM8,ADAM9,ADARB1,ADIPOR1,ADTRP,AFDN,AGO2,AJUBA,AKAP12,AKIRIN1,AMOT,ANGPT4,ANGPTL3,ANXA1,AP1AR,APP,APPL1,ARF6,ARHGEF39,ARHGEF7,ARID2,ARPIN,ARSB,ATM,BAG4,BCAS3,BMP10,BMP7,BMPER,BMPR1A,BMPR2,BTC,C3AR1,C5AR1,CAPN7,CBLL1,CCBE1,CCL1,CCL20,CCN1,CCN3,CCR1,CCR6,CCR7,CD99L2,CDH1,CDK6,CERS2,CITED2,CLASP2,CMKLR1,COL1A1,COL3A1,CORO1C,CRKL,CTNNA2,CXCL10,CXCL13,CXCL1…
Gene Ontology - Biological Process	anatomical structure formation involved in morphogenesis	experimental (strong)	38	22.17	0.011	APAF1, BCL10,BCL6,BMPR2,COL4A1,DDAH1,EGLN1,ERBB2,FASLG,FOXO1,FZD6,IL1B,JAG1,LRP6,MEF2C,NFIB,PPARA,PTEN,PTPN14,RECK,RHOB,RPS7,RTN4,SETD2,SOX2,SP1,SPRY2,STAT3,TCF21,TGFB2,TGFBI,TGFBR2,TGFBR3,TLR3,TOPORS,TP63,TPM1,VEGFA
Gene Ontology - Biological Process	cellular protein modification process	experimental (strong)	73	53.23	0.011	AKT2, BCL10,BCL2,BCL6,BMI1,BMPR2,BTG2,CASC2,CBX4,CDC25A,CDK2AP1,CLU,DAXX,DERL1,DNM1L,DOCK7,DUSP10,EGFR,EGLN1,ERBB2,FBXO11,FOXO1,HMGB1,ICAM1,IGF1R,IL12A,IL1B,IRAK1,LRP6,MAP2K3,MEF2C,MSLN,NTF3,OXTR,PCGF2,PDCD4,PIAS3,PIK3R1,PLAT,PLOD3,PPIF,PSMD9,PTEN,PTPN14,RASA1,RASGRP1,REST,RHO,RPS7,SATB1,SETD2,SIRT2,SMAD7,SOCS1,SOCS6,SOX2,SPRY2,STAT3,STUB1,TGFB2,TGFBR2,TGFBR3,TIAM1,TIMP3,TLR3,TNFRSF10B,TOPORS,TRA…
Gene Ontology - Biological Process	mesenchymal cell differentiation	experimental (strong)	14	4.782	0.011	BCL2, IL1B,JAG1,LRP6,MEF2C,PDCD4,PTEN,RTN4,SMAD7,TCF21,TGFB2,TGFBR2,TGFBR3,TIAM1
Gene Ontology - Biological Process	negative regulation of signal transduction	experimental (strong)	38	21.83	0.011	BCL2, BCL6,CASC2,CASP8,CLU,DUSP10,EGFR,ERBB2,FASLG,FOXO1,FZD6,ICAM1,IGF1R,IL1B,LRP6,PCGF2,PDCD4,PPIF,PSMD9,PTEN,RASA1,SMAD7,SMARCA4,SOCS1,SOCS6,SOX2,SPRY2,STUB1,TCF21,TGFB2,TGFBR2,TGFBR3,TICAM2,TIMP3,TLR3,TNFRSF10B,TP63,VHL
Gene Ontology - Biological Process	positive regulation of apoptotic signaling pathway	experimental (strong)	13	4.347	0.011	APAF1, BCL10,BCL2,CASP8,DNM1L,E2F1,PPIF,PTEN,RPS7,TIMP3,TP53BP2,TP63,TRAF7
Gene Ontology - Biological Process	positive regulation of cell migration	experimental (strong)	25	12.12	0.011	AKT2, BCL2,BMPR2,CCL20,DOCK4,DOCK5,DOCK7,EGFR,HMGB1,ICAM1,IGF1R,IL12A,IL1B,MAP2K3,NTF3,PIK3R1,RHOB,RTN4,SP1,SPRY2,STAT3,TGFB2,TGFBR2,TIAM1,VEGFA
Gene Ontology - Biological Process	positive regulation of cell motility	experimental (strong)	25	12.17	0.011	AKT2, BCL2,BMPR2,CCL20,DOCK4,DOCK5,DOCK7,EGFR,HMGB1,ICAM1,IGF1R,IL12A,IL1B,MAP2K3,NTF3,PIK3R1,RHOB,RTN4,SP1,SPRY2,STAT3,TGFB2,TGFBR2,TIAM1,VEGFA
Gene Ontology - Biological Process	positive regulation of cellular protein metabolic process	experimental (strong)	45	27.77	0.011	AKT2, APAF1,BCL10,BCL2,BCL6,BMI1,BMPR2,CASC2,CASP8,CDK2AP1,CLU,DAXX,DERL1,DOCK7,EGFR,ERBB2,FASLG,HMGB1,ICAM1,IGF1R,IL12A,IL1B,IRAK1,MAP2K3,NTF3,PIAS3,PTEN,RASGRP1,REST,SIRT2,SMAD7,SOCS1,SOX2,SPRY2,STAT3,STUB1,TGFB2,TGFBR2,TIAM1,TLR3,TNFRSF10B,TOPORS,TRAF7,UBE2N,VEGFA
Gene Ontology - Biological Process	positive regulation of protein metabolic process	experimental (strong)	47	29.47	0.011	AKT2, APAF1,BCL10,BCL2,BCL6,BMI1,BMPR2,CASC2,CASP8,CDK2AP1,CLU,DAXX,DERL1,DOCK7,EGFR,ERBB2,FASLG,FOXO1,HMGB1,HNRNPK,ICAM1,IGF1R,IL12A,IL1B,IRAK1,MAP2K3,NTF3,PIAS3,PTEN,RASGRP1,REST,SIRT2,SMAD7,SOCS1,SOX2,SPRY2,STAT3,STUB1,TGFB2,TGFBR2,TIAM1,TLR3,TNFRSF10B,TOPORS,TRAF7,UBE2N,VEGFA
Gene Ontology - Biological Process	positive regulation of protein modification process	experimental (strong)	39	22.7	0.011	AKT2, BCL10,BCL2,BCL6,BMI1,BMPR2,CDK2AP1,CLU,DAXX,DERL1,DOCK7,EGFR,ERBB2,HMGB1,ICAM1,IGF1R,IL12A,IL1B,IRAK1,MAP2K3,NTF3,PIAS3,PTEN,RASGRP1,SMAD7,SOCS1,SOX2,SPRY2,STAT3,STUB1,TGFB2,TGFBR2,TIAM1,TLR3,TNFRSF10B,TOPORS,TRAF7,UBE2N,VEGFA
Gene Ontology - Biological Process	programmed necrotic cell death	experimental (strong)	6	0.966	0.011	CASP8, DNM1L,FASLG,PPIF,TICAM2,TLR3
Gene Ontology - Biological Process	protein modification process	experimental (strong)	73	53.23	0.011	AKT2, BCL10,BCL2,BCL6,BMI1,BMPR2,BTG2,CASC2,CBX4,CDC25A,CDK2AP1,CLU,DAXX,DERL1,DNM1L,DOCK7,DUSP10,EGFR,EGLN1,ERBB2,FBXO11,FOXO1,HMGB1,ICAM1,IGF1R,IL12A,IL1B,IRAK1,LRP6,MAP2K3,MEF2C,MSLN,NTF3,OXTR,PCGF2,PDCD4,PIAS3,PIK3R1,PLAT,PLOD3,PPIF,PSMD9,PTEN,PTPN14,RASA1,RASGRP1,REST,RHO,RPS7,SATB1,SETD2,SIRT2,SMAD7,SOCS1,SOCS6,SOX2,SPRY2,STAT3,STUB1,TGFB2,TGFBR2,TGFBR3,TIAM1,TIMP3,TLR3,TNFRSF10B,TOPORS,TRA…
Gene Ontology - Biological Process	protein ubiquitination	experimental (strong)	20	8.695	0.011	BCL10, BCL2,BMI1,DAXX,DERL1,DNM1L,FBXO11,PCGF2,PSMD9,PTEN,RPS7,SMAD7,SOCS1,SOCS6,STUB1,TOPORS,TRAF7,UBE2N,VHL,WWP1
Gene Ontology - Biological Process	regulation of cell-cell adhesion	experimental (strong)	20	8.695	0.011	BCL10, BCL6,CEBPB,DUSP10,ERBB2,HMGB1,ICAM1,ICOSLG,IL12A,IL1B,IRAK1,JAG1,PIK3R1,PPARA,RASGRP1,SMAD7,SOCS1,SOCS6,SOX2,TGFBR2
Gene Ontology - Biological Process	regulation of phosphorus metabolic process	experimental (strong)	48	30.14	0.011	AKT2, BCL10,BCL2,BMPR2,CASC2,CDC25A,CDK2AP1,CLU,DAXX,DOCK7,DUSP10,EGFR,ERBB2,FOXO1,HMGB1,ICAM1,IGF1R,IL12A,IL1B,IRAK1,ISCU,LRP6,MAP2K3,MEF2C,MT-CO2,NTF3,PDCD4,PIK3R1,PPARA,PPIF,PTEN,RASGRP1,SIRT2,SMAD7,SOCS1,SOCS6,SOX2,SPRY2,STAT3,TGFB2,TGFBR2,TIAM1,TIMP3,TLR3,TNFRSF10B,TRAF7,UBE2N,VEGFA
Gene Ontology - Biological Process	regulation of signaling	experimental (strong)	73	53.23	0.011	APAF1, BCL10,BCL2,BCL6,BMPR2,CASC2,CASP8,CCL20,CLU,DAXX,DNM1L,DUSP10,E2F1,EGFR,EGLN1,ERBB2,FASLG,FOXO1,FZD6,GDF5,HMGB1,HNRNPK,ICAM1,IGF1R,IL12A,IL1B,IRAK1,JAG1,JMY,LRP6,MAP2K3,MEF2C,MYD88,NTF3,OXTR,PCGF2,PDCD4,PIK3R1,PLAT,PPIF,PSMD9,PTEN,RASA1,RASGRP1,RECK,REST,RHO,RHOB,RPS7,RTN4,SMAD7,SMARCA4,SOCS1,SOCS6,SOX2,SPRY2,STAT3,STUB1,TCF21,TGFB2,TGFBR2,TGFBR3,TIAM1,TICAM2,TIMP3,TLR3,TNFRSF10B,TP53BP2,T…
Gene Ontology - Biological Process	signaling	experimental (strong)	94	74.44	0.011	AKT2, ANP32A,APAF1,BCL10,BCL2,BCL6,BMPR2,BTG2,CASC2,CASP8,CCL20,CEBPB,CLU,COL4A1,DAXX,DDAH1,DERL1,DNM1L,DOCK4,DOCK5,DOCK7,DUSP10,E2F1,EGFR,EGLN1,ERBB2,FASLG,FMOD,FOXO1,FZD6,GDF5,HMGB1,HNRNPK,HPGD,ICAM1,ICOSLG,IGF1R,IL12A,IL1B,IRAK1,JAG1,JMY,LRP6,MAP2K3,MEF2C,MSH6,MTAP,MYD88,NTF3,OXTR,PCGF2,PDCD4,PIAS3,PIK3R1,PLAT,PPARA,PPIF,PSMD9,PTEN,RASA1,RASGRP1,RECK,REST,RHO,RHOB,RPS7,RTN4,SIRT2,SMAD7,SMARCA4…
Gene Ontology - Molecular Function	cytokine receptor binding	experimental (strong)	14	4.492	0.011	CASP8, CCL20,FASLG,IL12A,IL1B,MYD88,NTF3,PIK3R1,SMAD7,STAT3,TGFB2,TGFBR2,TGFBR3,VEGFA
Gene Ontology - Molecular Function	signaling receptor binding	experimental (strong)	40	22.36	0.011	CADM1, CASP8,CCL20,CEBPB,CLU,DAXX,DERL1,DOCK4,EGFR,ERBB2,FASLG,GDF5,HMGB1,ICAM1,ICOSLG,IGF1R,IL12A,IL1B,JAG1,LRP6,MYD88,NTF3,PIK3R1,PLAT,PTEN,PTPN14,RASA1,SMAD7,SMARCA4,SOCS1,STAT3,STUB1,TAP1,TCF21,TGFB2,TGFBI,TGFBR2,TGFBR3,TIAM1,VEGFA
Gene Ontology - Molecular Function	ubiquitin-like protein transferase activity	experimental (strong)	14	4.492	0.011	BMI1, CBX4,DNM1L,FBXO11,PIAS3,PTEN,RPS7,SMAD7,STUB1,TOPORS,TRAF7,UBE2N,VHL,WWP1
Reactome	CDC6 association with the ORC:origin complex	experimental (any)	4	0.446	0.011	E2F1, E2F2,E2F3,ORC4
Reactome	Signaling by TGF-beta Receptor Complex	experimental (any)	10	2.959	0.011	MYC, PARP1,RNF111,SMAD7,SP1,STUB1,TGFB1,TGFBR2,TGIF1,TRIM33
Reactome	Signaling by TGF-beta family members	experimental (any)	12	4.053	0.011	BMPR2, MYC,PARP1,RNF111,SMAD7,SP1,STUB1,TGFB1,TGFBR2,TGIF1,TRIM33,ZFYVE16
Gene Ontology - Biological Process	ERK1 and ERK2 cascade	experimental (any)	20	9.808	0.011	CCR7, DLG1,DUSP10,EGFR,ERBB2,FRS2,HMGB1,ICAM1,IL1B,MYC,OXTR,PTEN,RASGRP1,SPRY2,SPRY4,TGFB1,TIAM1,TIMP3,TLR4,TRAF7
Gene Ontology - Biological Process	TRAIL-activated apoptotic signaling pathway	experimental (any)	3	0.284	0.011	CASP8, PTEN,TIMP3
Gene Ontology - Biological Process	branching involved in ureteric bud morphogenesis	experimental (any)	8	2.31	0.011	BCL2, DLG1,MYC,PBX1,PKD2,TCF21,TGFB1,VEGFA
Gene Ontology - Biological Process	insulin receptor signaling pathway	experimental (any)	12	4.539	0.011	AKT2, APC,APPL1,EIF4EBP2,FOXO1,IGF1R,IL1B,PHIP,PIK3C2A,PIK3R1,RHOQ,SOCS1
Gene Ontology - Biological Process	isotype switching to IgA isotypes	experimental (any)	3	0.284	0.011	MSH2, NSD2,TGFB1
Gene Ontology - Biological Process	miRNA loading onto RISC involved in gene silencing by miRNA	experimental (any)	3	0.284	0.011	AGO2, AGO4,DICER1
Gene Ontology - Biological Process	miRNA mediated inhibition of translation	experimental (any)	4	0.567	0.011	AGO2, AGO4,STAT3,TNRC6B
Gene Ontology - Biological Process	microtubule-based process	experimental (any)	36	21.68	0.011	ACTR2, AKAP9,AP3M1,APC,ARHGAP21,ATRX,BRCA1,CEP152,CEP97,CKAP5,DLG1,DOCK7,ERBB2,FIGN,HIF1A,KIFAP3,KLHL42,NAV3,NIN,PKD2,PTK2,PURA,RAB6A,RAB6C,RASGRP1,SETD2,SLAIN2,SLK,SMC1A,SPG11,SPRY2,STAG2,SYNE2,TNPO1,TUBGCP5,ZNF207
Gene Ontology - Biological Process	mitotic sister chromatid cohesion	experimental (any)	5	0.932	0.011	ATRX, NAA50,NIPBL,RB1,SMC1A
Gene Ontology - Biological Process	negative regulation of alpha-beta T cell activation	experimental (any)	6	1.337	0.011	BCL6, FOXP3,HMGB1,SMAD7,SOCS1,SOCS5
Gene Ontology - Biological Process	negative regulation of cellular component movement	experimental (any)	20	9.767	0.011	AP1AR, BCL2,DUSP10,FOXO3,HMGB1,JAG1,KRIT1,LIMCH1,MEF2C,NAV3,PTEN,RECK,RHOB,SEMA5A,SMAD7,STAT3,TGFB1,TGFBR3,TPM1,WNT5A
Gene Ontology - Biological Process	negative regulation of interleukin-17 production	experimental (any)	4	0.567	0.011	FOXP3, IL12A,TGFB1,TLR4
Gene Ontology - Biological Process	negative regulation of muscle organ development	experimental (any)	7	1.824	0.011	FRS2, MEIS1,PPARA,PTEN,SIRT2,TGFB1,TGFBR2
Gene Ontology - Biological Process	negative regulation of protein serine/threonine kinase activity	experimental (any)	12	4.58	0.011	APC, DUSP10,DUSP8,HIPK3,IL1B,LATS1,LRP6,PDCD4,PTEN,RB1,SPRY2,WNK1
Gene Ontology - Biological Process	negative regulation of vasoconstriction	experimental (any)	3	0.284	0.011	BMPR2, DOCK4,DOCK5
Gene Ontology - Biological Process	neuronal stem cell population maintenance	experimental (any)	5	0.932	0.011	FOXO1, FOXO3,JAG1,REST,SOX2
Gene Ontology - Biological Process	positive regulation of JNK cascade	experimental (any)	12	4.539	0.011	CCR7, DAXX,EPHA4,HMGB1,IL1B,MAP3K2,RASGRP1,SASH1,TIAM1,TLR3,TLR4,WNT5A
Gene Ontology - Biological Process	positive regulation of Wnt signaling pathway	experimental (any)	15	6.444	0.011	DDX3X, EGFR,NFKB1,PSMD9,RECK,SEMA5A,SMARCA4,SPIN1,TBL1XR1,UBR5,USP34,USP47,WNK1,WNT5A,ZRANB1
Gene Ontology - Biological Process	positive regulation of axon guidance	experimental (any)	3	0.284	0.011	BMPR2, SEMA5A,VEGFA
Gene Ontology - Biological Process	positive regulation of histone H4 acetylation	experimental (any)	3	0.284	0.011	AUTS2, BRCA1,MUC1
Gene Ontology - Biological Process	positive regulation of nuclear-transcribed mRNA catabolic process, deadenylation-dependent decay	experimental (any)	4	0.567	0.011	AGO2, BTG2,CPEB3,TNRC6B
Gene Ontology - Biological Process	production of siRNA involved in RNA interference	experimental (any)	3	0.284	0.011	AGO2, DICER1,TSNAX
Gene Ontology - Biological Process	protein polymerization	experimental (any)	18	8.389	0.011	ACTR2, AKAP9,AP1AR,CCR7,CKAP5,DLG1,DNM1L,ICAM1,JMY,LATS1,MTPN,NAV3,NIN,PRKCE,RASA1,SLAIN2,TUBGCP5,ZNF207
Gene Ontology - Biological Process	regulation of MyD88-independent toll-like receptor signaling pathway	experimental (any)	3	0.284	0.011	TICAM2, TLR3,TLR4
Gene Ontology - Biological Process	regulation of axon extension	experimental (any)	9	2.837	0.011	ADNP, BMPR2,GOLGA4,RNF6,RTN4,RUFY3,SEMA5A,VEGFA,WNT5A
Gene Ontology - Biological Process	regulation of cytokine biosynthetic process	experimental (any)	10	3.364	0.011	BCL10, CEBPB,FOXP3,IL1B,MAP2K3,NFKB1,STAT3,TLR3,TLR4,WNT5A
Gene Ontology - Biological Process	regulation of interleukin-23 production	experimental (any)	3	0.284	0.011	MYD88, TGFB1,TLR4
Gene Ontology - Biological Process	regulation of protein localization	experimental (any)	52	34.37	0.011	AKT2, APC,APPL1,BCL2,CADM1,CASP8,CCL1,CCR7,CENPQ,CLOCK,DLG1,DNM1L,DTX3L,E2F1,EGFR,ERBB2,FOXP3,GAPVD1,GPD1L,HIF1A,HMGB1,IL1B,MRAP2,MYCBP2,NSD2,PARP1,PARP9,PER2,PFKFB2,PIK3R1,PRKCE,PSMD9,PTPN14,RAB11FIP2,RASGRP1,RB1,REST,RHOQ,RTN4,RUFY3,SETD2,SOCS1,TGFB1,TGFB2,TIAM1,TLR4,TP53BP2,TP63,UBR5,WNK3,WNT5A,YOD1
Gene Ontology - Biological Process	secondary palate development	experimental (any)	5	0.932	0.011	DLG1, TGFB2,TGFBR2,TGFBR3,WNT5A
Gene Ontology - Biological Process	striated muscle tissue development	experimental (any)	24	12.6	0.011	BCL2, BTG2,EGLN1,FOXN2,FRS2,KLF5,MEF2A,MEF2C,MEIS1,MTPN,PPARA,PTEN,RB1,SGCB,SIRT2,SMAD7,TCF21,TGFB1,TGFB2,TGFBR2,TGFBR3,TPM1,VEGFA,WNT5A
Gene Ontology - Biological Process	type I interferon production	experimental (any)	12	4.58	0.011	DDX3X, IRAK1,LRRFIP1,MYD88,NFKB1,POLR3B,SETD2,TLR3,TLR4,TRIM38,ZBTB20,ZCCHC3
Gene Ontology - Molecular Function	phosphatidylinositol 3-kinase activity	experimental (any)	8	2.067	0.011	CCR7, PIK3C2A,PIK3R1,PTK2,SOCS1,SOCS5,SOCS6,TGFB1
Gene Ontology - Molecular Function	transforming growth factor beta receptor binding	experimental (any)	5	0.811	0.011	SMAD7, TGFB1,TGFB2,TGFBR2,TGFBR3
KEGG	MicroRNAs in cancer	predicted (intersection)	36	18.5	0.012	ATM, BMPR2,CCNG1,CDC25A,CDK6,CRKL,DICER1,DNMT3B,EGFR,FOXP1,FZD3,GLS,HNRNPK,IGF2BP1,ITGB3,MAPK1,MDM4,MET,MMP16,PDCD4,PLCG1,RDX,RECK,SERPINB5,SLC7A1,SOS2,SPRY2,STAT3,TGFB2,THBS1,TIMP3,TP63,TRIM71,VIM,ZEB1,ZFPM2
Reactome	Gene expression (Transcription)	predicted (intersection)	223	175.7	0.012	AEBP2, AGO1,AGO2,AGO3,AGO4,APAF1,AR,ARID2,ATM,BDNF,BRD7,BRIP1,BTG1,CBFB,CBX4,CBX8,CCNG1,CDC73,CDK13,CDK6,CHEK1,CITED2,CNOT6,CNOT8,CNOT9,COX18,COX19,COX20,CREB1,CSTF1,CSTF3,CTR9,DICER1,DNMT3B,DYRK2,EGFR,ELF2,ELL2,ESR1,ESR2,FANCI,FASLG,FKBP5,FOXO1,FOXO3,G6PC,GAD2,GATAD2B,GLS,GPAM,GRIN2B,GSK3B,GTF2F2,GTF2H5,HDAC2,HDAC9,HEY2,HIPK1,HNF4A,ICE2,INTS3,INTS6,JAG1,JMY,KDM5B,LIFR,MAP2K6,MAPK1,MAPK14,MDM4,ME…
Gene Ontology - Biological Process	cell development	predicted (intersection)	284	233.5	0.012	ABHD2, ACTA1,ADARB1,ADGRF5,ADNP,AKAP6,ALS2,ALX1,ANG,ANOS1,AP1AR,APBB2,AR,ARHGEF7,ARPC2,ARSB,ASCL1,ASPA,ATM,ATXN10,BCL11A,BDNF,BLOC1S5,BMPR1A,BMPR1B,BMPR2,BOC,BOLL,BRIP1,BVES,C21orf91,CABP4,CAMSAP2,CAPRIN1,CBFB,CCR6,CD38,CDK6,CDON,CEP57,CFAP44,CFL2,CFLAR,CHD7,CHL1,CHN1,CHRNB1,CLDN1,CNTN1,CNTN2,COBL,CORO1C,CPEB3,CREB1,CRKL,CRPPA,CUX1,CYB5R4,DAG1,DAZL,DCC,DCLK1,DDX20,DIAPH2,DICER1,DLD,DNM1L,DNM3,DNM…
Gene Ontology - Biological Process	nucleobase-containing compound metabolic process	predicted (intersection)	714	641	0.012	ACOT2, ACOT4,ACSM2A,ACTR3,ACVR2B,ACVRL1,ADA2,ADAL,ADAM8,ADARB1,ADCY2,ADNP,ADPRM,AEBP2,AGO1,AGO2,AGO3,AGO4,AGPAT5,AK4,ALX1,ALX4,AMD1,ANG,ANGEL2,ANXA4,APAF1,APBB2,AQR,AR,ARID2,ARID3B,ARNT,ARNT2,ASCC3,ASCL1,ATF7,ATF7IP,ATM,ATMIN,ATP2B4,ATP5F1E,BACH1,BAHD1,BAMBI,BARX2,BBS7,BBX,BCAS2,BCAS3,BCL11A,BCL7A,BICD1,BLZF1,BMPER,BMPR1A,BMPR1B,BMPR2,BMS1,BNC1,BNC2,BRCC3,BRD7,BRIP1,BTG1,CAMKK2,CAMTA1,CASK,CBFB,C…
Gene Ontology - Biological Process	regulation of cell projection organization	predicted (intersection)	105	74.68	0.012	ADNP, ARHGEF7,ARPC2,ARSB,ATMIN,BCAS3,BCL11A,BDNF,BMPR2,C21orf91,CAMSAP2,CAPRIN1,CCR7,CD38,CDKL1,CEP97,CFLAR,CHN1,CNTN1,CNTN2,COBL,CORO1C,CPEB3,CRKL,CUX1,DCC,DNM1L,DNM3,DVL3,EFNA1,EPHA4,FER,FEZ1,FMR1,GFI1,GRIN2B,GSK3B,HAP1,HDAC2,IST1,ITGA2,ITSN2,KALRN,KLF5,LLPH,MAGI2,MAP2,MARK4,MEF2C,MSTN,NCK1,NCKAP1,NCKIPSD,NDNF,NEGR1,NIN,NPTN,NTRK2,ODF2L,PAK3,PAQR3,PDLIM5,PFN2,PLAA,PLXNA3,PPP1R16B,PRKD1,PTPRG,PT…
Gene Ontology - Molecular Function	guanyl ribonucleotide binding	predicted (intersection)	65	42.41	0.012	AK4, ARHGAP5,ARHGEF7,ARL1,ARL10,ARL17A,ATL3,CCPG1,CSNK1A1,DIRAS2,DNAJC27,DNM1L,DNM3,EHD1,EHD3,EIF2S1,EPHA4,GBP1,GBP6,GFM1,GNAQ,GNL1,GPSM2,GSPT1,GTPBP1,GTPBP10,GTPBP8,GUCY1A1,GUCY1A2,GUF1,HBS1L,INSR,ITGB1BP1,MET,MFN1,MIEF1,MPPED2,MRAS,MX2,NIN,NKIRAS1,NOA1,NUDT16,PRKG1,RAB11A,RAB21,RAB22A,RAB27B,RAB2B,RAB30,RAB36,RAB3C,RAN,RAP2B,RASEF,RASL11B,RHOB,RIT1,RP2,RRAGD,SAR1A,SAR1B,SEPTIN10,SRL,SUCLG2
Gene Ontology - Molecular Function	transforming growth factor beta-activated receptor activity	predicted (intersection)	5	0.810	0.012	ACVRL1, LTBP1,TGFBR1,TGFBR2,TGFBR3
Gene Ontology - Biological Process	protein localization	predicted (union)	768	691.7	0.012	AAK1, ABAT,ABCA1,ABCA12,ABCG1,ABHD17B,ACOT2,ACOT4,ACOX1,ACSL3,ACTN4,ACVR1C,ACVR2B,ADAM8,ADAM9,ADORA2A,ADTRP,AFDN,AFTPH,AGFG1,AGK,AGXT,AHCTF1,AHCYL1,AHI1,AJUBA,AKAP12,AKAP5,AKAP6,AKAP8,ALS2,AMACR,AMOT,ANG,ANK3,ANKRD13C,ANKRD27,ANKRD50,ANKS1B,ANKS4B,ANP32B,ANXA1,ANXA4,AP1AR,AP1G1,AP1S2,AP1S3,AP3B1,AP3M1,AP3S2,AP4E1,AP4S1,AP5M1,APOB,APPBP2,APPL1,AR,ARF6,ARFGAP3,ARFIP1,ARIH2,ARL1,ARL17A,ARL2BP,ARL4D,…
Gene Ontology - Cellular Component	plasma membrane bounded cell projection	predicted (union)	580	515.7	0.012	AAK1, ABAT,ABHD17B,ABHD2,ABLIM1,ACTA1,ACTA2,ACTN4,ACTR2,ACTR3,ACVRL1,ADAM22,ADCY2,ADGRE2,ADGRL3,ADNP,ADORA2A,AFAP1L1,AGBL4,AGO2,AHCY,AHCYL2,AHI1,AJUBA,AK2,ALCAM,ALS2,AMIGO1,AMOT,ANG,ANGPTL3,ANK3,ANKMY2,ANKS1A,ANKS1B,ANKS4B,ANLN,ANXA1,AP3B1,AP3M1,AP3S2,APBB2,APP,APPL1,AQP11,AQP4,ARF6,ARHGAP32,ARHGEF26,ARHGEF7,ARL2BP,ARL6,ARMC4,ARMC9,ARPC2,ARPIN,ASAP1,ATCAY,ATG14,ATG5,ATL1,ATP2B1,ATP2B4,ATP6V1A,ATP…
Gene Ontology - Cellular Component	transferase complex	predicted (union)	198	160.1	0.012	ABAT, ACVR1B,ACVR1C,AEBP2,ANAPC1,ANAPC10,ANAPC7,ARMC8,ASB4,ATG14,ATG3,BARD1,BECN1,BRCC3,BRPF3,BTRC,CAB39,CAND1,CBLL1,CBX4,CBX5,CBX8,CCND1,CCND2,CCNE2,CCNT1,CCNT2,CCNY,CDC26,CDC27,CDC73,CDK13,CDK14,CDK5R1,CDK6,CDK9,CHM,CHUK,CLNS1A,CTR9,CUL3,DCAF10,DCAF11,DCAF5,DCUN1D1,DLD,DPM1,DR1,DTL,DYRK2,E2F6,ENC1,ERCC4,ERN1,EZH1,FBXL2,FBXL3,FBXL4,FBXO11,FBXO32,FBXO33,FBXO4,FBXO44,FBXO9,FBXW11,GID4,GPR37,GTF2A1…
Gene Ontology - Biological Process	cell communication	experimental (strong)	94	75.21	0.012	AKT2, ANP32A,APAF1,BCL10,BCL2,BCL6,BMPR2,BTG2,CASC2,CASP8,CCL20,CEBPB,CLU,COL4A1,DAXX,DDAH1,DERL1,DNM1L,DOCK4,DOCK5,DOCK7,DUSP10,E2F1,EGFR,EGLN1,ERBB2,FASLG,FMOD,FOXO1,FZD6,GDF5,HMGB1,HNRNPK,HPGD,ICAM1,ICOSLG,IGF1R,IL12A,IL1B,IRAK1,JAG1,JMY,LRP6,MAP2K3,MEF2C,MSH6,MTAP,MYD88,NTF3,OXTR,PCGF2,PDCD4,PIAS3,PIK3R1,PLAT,PPARA,PPIF,PSMD9,PTEN,RASA1,RASGRP1,RECK,REST,RHO,RHOB,RPS7,RTN4,SIRT2,SMAD7,SMARCA4…
Gene Ontology - Biological Process	cellular protein metabolic process	experimental (strong)	80	60.57	0.012	AKT2, APAF1,BCL10,BCL2,BCL6,BMI1,BMPR2,BTG2,CASC2,CASP8,CBX4,CDC25A,CDK2AP1,CLU,DAXX,DERL1,DNM1L,DOCK7,DUSP10,EGFR,EGLN1,EIF4A2,ERBB2,FASLG,FBXO11,FOXO1,HMGB1,ICAM1,IGF1R,IL12A,IL1B,IRAK1,LRP6,MAP2K3,MEF2C,MSLN,NTF3,OXTR,PCGF2,PDCD4,PIAS3,PIK3R1,PLAT,PLOD3,PPIF,PSMD9,PTEN,PTPN14,RASA1,RASGRP1,RECK,REST,RHO,RPS7,SATB1,SERPINI1,SETD2,SIRT2,SMAD7,SOCS1,SOCS6,SOX2,SPRY2,STAT3,STUB1,TGFB2,TGFBI,TGFBR2…
Gene Ontology - Biological Process	multicellular organism development	experimental (strong)	87	67.77	0.012	AKT2, APAF1,BASP1,BCL10,BCL2,BCL6,BMI1,BMPR2,BTG2,CADM1,CASP8,CEBPB,CLU,COL4A1,DDAH1,DNM1L,DOCK7,DUSP10,E2F1,EGFR,EGLN1,ERBB2,FASLG,FOXO1,FZD6,GDF5,HMGB1,HPGD,ICAM1,IL12A,IL1B,JAG1,LRP6,MEF2C,MSH2,MSH6,MSLN,MT-CO2,NAV3,NFIA,NFIB,NTF3,OXTR,PCGF2,PDCD4,PIAS3,PIK3R1,PLOD3,PPARA,PSMD9,PTEN,PTPN14,RASA1,RASGRP1,RECK,REST,RHO,RHOB,RPS7,RTN4,SATB1,SERPINB5,SERPINI1,SETD2,SIRT2,SMAD7,SMARCA4,SMN1,SOCS1,S…
Gene Ontology - Biological Process	neuron death	experimental (strong)	20	8.791	0.012	AKT2, APAF1,BCL2,BTG2,CASP8,CEBPB,CLU,DAXX,EGLN1,FASLG,GDF5,MEF2C,MSH2,PPARA,RASA1,REST,STAT3,TGFB2,TP53BP2,TP63
Gene Ontology - Biological Process	positive regulation of cell adhesion	experimental (strong)	20	8.743	0.012	BCL10, BCL6,DOCK5,DUSP10,ERBB2,HMGB1,ICAM1,ICOSLG,IL12A,IL1B,IRAK1,PIK3R1,RASGRP1,SMAD7,SOCS1,SOX2,TGFB2,TGFBR2,TPM1,VEGFA
Gene Ontology - Biological Process	positive regulation of protein insertion into mitochondrial membrane involved in apoptotic signaling pathway	experimental (strong)	5	0.676	0.012	BCL2, CASP8,E2F1,TP53BP2,TP63
Gene Ontology - Biological Process	protein insertion into membrane	experimental (strong)	6	1.014	0.012	BCL2, CASP8,E2F1,EGFR,TP53BP2,TP63
Gene Ontology - Biological Process	protein metabolic process	experimental (strong)	84	64.58	0.012	AKT2, APAF1,BCL10,BCL2,BCL6,BMI1,BMPR2,BTG2,CASC2,CASP8,CBX4,CDC25A,CDK2AP1,CEBPB,CLU,DAXX,DERL1,DNM1L,DOCK7,DUSP10,EGFR,EGLN1,EIF4A2,ERBB2,FASLG,FBXO11,FOXO1,HMGB1,HNRNPK,ICAM1,IGF1R,IL12A,IL1B,IRAK1,LRP6,MAP2K3,MEF2C,MSLN,NTF3,OXTR,PCGF2,PDCD4,PIAS3,PIK3R1,PLAT,PLOD3,PPARA,PPIF,PSMD9,PTEN,PTPN14,RASA1,RASGRP1,RECK,REST,RHO,RPS7,SATB1,SERPINI1,SETD2,SIRT2,SMAD7,SOCS1,SOCS6,SOX2,SPRY2,STAT3,STUB1…
Gene Ontology - Biological Process	regulation of cellular protein metabolic process	experimental (strong)	59	40.43	0.012	AKT2, APAF1,BCL10,BCL2,BCL6,BMI1,BMPR2,BTG2,CASC2,CASP8,CDC25A,CDK2AP1,CLU,DAXX,DERL1,DNM1L,DOCK7,DUSP10,EGFR,EIF4A2,ERBB2,FASLG,FOXO1,HMGB1,ICAM1,IGF1R,IL12A,IL1B,IRAK1,LRP6,MAP2K3,NTF3,PDCD4,PIAS3,PLAT,PTEN,RASGRP1,RECK,REST,RPS7,SERPINI1,SIRT2,SMAD7,SOCS1,SOX2,SPRY2,STAT3,STUB1,TGFB2,TGFBR2,TIAM1,TIMP3,TLR3,TNFRSF10B,TOPORS,TRAF7,UBE2N,VEGFA,YOD1
Gene Ontology - Biological Process	response to organic substance	experimental (strong)	72	52.75	0.012	AKT2, APAF1,BCL10,BCL2,BCL6,BMPR2,BTG2,CASP8,CCL20,CEBPB,CLU,COL4A1,DAXX,DERL1,DNM1L,DUSP10,E2F1,EGFR,EIF4A2,ERBB2,FASLG,FMOD,FOXO1,GDF5,HMGB1,HPGD,ICAM1,IGF1R,IL12A,IL1B,IRAK1,JAG1,LRP6,MAP2K3,MEF2C,MTAP,MYD88,NTF3,OXTR,PDCD4,PIAS3,PIK3R1,PLOD3,PPARA,PSMD9,PTEN,PTPN14,REST,SETD2,SIRT2,SMAD7,SMARCA4,SOCS1,SOX2,SOX5,SP1,SPRY2,STAT3,STUB1,TCF21,TGFB2,TGFBR2,TGFBR3,TGIF1,TIAM1,TICAM2,TIMP3,TLR3,TP63…
Gene Ontology - Molecular Function	enzyme binding	experimental (strong)	50	31.49	0.012	BCL10, BCL2,CASP8,CBX4,CDC25A,CDK2AP1,CEBPB,CLU,DAXX,DERL1,DNM1L,DOCK4,DOCK5,DOCK7,DUSP10,E2F1,EGFR,EGLN1,ERBB2,FOXO1,FZD6,HMGB1,MAP2K3,MARCKS,MSH2,MSH6,PIAS3,PIK3R1,PPARA,PTEN,PTPN14,RASA1,RASGRP1,RPS7,RTN4,SIRT2,SMAD7,SMARCA4,SOCS1,SP1,SPRY2,STAT3,STUB1,TCF21,TGFBR2,TIAM1,TOPORS,UBE2N,VHL,YOD1
KEGG	Jak-STAT signaling pathway	experimental (any)	12	4.742	0.012	AKT2, IL12A,LIFR,MYC,PIAS3,PIK3R1,SOCS1,SOCS4,SOCS5,SPRY2,SPRY4,STAT3
Reactome	Intrinsic Pathway for Apoptosis	experimental (any)	8	2.026	0.012	AKT2, APAF1,BCL2,CASP8,E2F1,STAT3,TP53BP2,TP63
WikiPathways	Allograft Rejection	experimental (any)	9	3.04	0.012	ABCB1, CASP8,FAS,FASLG,FOXP3,IL12A,IL1B,TGFB1,VEGFA
WikiPathways	Endometrial cancer	experimental (any)	8	2.472	0.012	AKT2, APC,EGFR,ERBB2,FOXO3,MYC,PIK3R1,PTEN
WikiPathways	G1 to S cell cycle control	experimental (any)	8	2.472	0.012	CDC25A, CDK6,E2F1,E2F2,E2F3,MYC,ORC4,RB1
Gene Ontology - Biological Process	cardiac muscle tissue development	experimental (any)	16	7.174	0.012	EGLN1, FRS2,MEF2A,MEF2C,MEIS1,PPARA,PTEN,SGCB,SMAD7,TGFB1,TGFB2,TGFBR2,TGFBR3,TPM1,VEGFA,WNT5A
Gene Ontology - Biological Process	cellular response to light stimulus	experimental (any)	11	4.012	0.012	AKT2, CDC25A,EIF2S1,FMR1,MYC,PARP1,PIK3R1,RDH11,RHO,TAF1,USP47
Gene Ontology - Biological Process	endothelial cell migration	experimental (any)	16	7.174	0.012	BMPR2, HIF1A,HMGB1,KRIT1,MAP2K3,MEF2C,PIK3C2A,PTEN,PTK2,RHOB,SASH1,SEMA5A,SP1,TGFB1,VEGFA,WNT5A
Gene Ontology - Biological Process	intrinsic apoptotic signaling pathway by p53 class mediator	experimental (any)	9	2.878	0.012	BCL2, E2F1,E2F2,HNRNPK,MUC1,RPS7,TOPORS,TP53BP2,TP63
Gene Ontology - Biological Process	positive regulation of DNA repair	experimental (any)	8	2.351	0.012	ACTR2, BRCA1,DTX3L,EGFR,HMGB1,PARP1,PARP9,UBE2N
Gene Ontology - Biological Process	positive regulation of protein catabolic process	experimental (any)	16	7.174	0.012	APC, CLU,CSNK1A1,FMR1,FOXO1,IL1B,PTEN,PTK2,RNF185,SIRT2,SMAD7,SOCS4,SOCS5,STUB1,TAF1,WNT5A
Gene Ontology - Biological Process	protein localization	experimental (any)	113	87.58	0.012	AFTPH, AKT2,AP1AR,AP3M1,APC,APPL1,ARMCX3,ATRX,BCL2,BCL6,CADM1,CASP8,CCDC14,CCL1,CCR7,CENPQ,CLOCK,CLU,DCP1A,DDX3X,DERL1,DLG1,DMD,DNM1L,DTX3L,E2F1,ECI2,EGFR,ERBB2,EXOC5,EXOC8,FERMT2,FOXP3,GAPVD1,GOLGA4,GPD1L,HIF1A,HMGB1,IL1B,KIFAP3,KLF5,KNL1,LAMP2,LARS,LATS1,LIN7C,LRP6,MOAP1,MON2,MORC3,MPP5,MRAP2,MSH2,MYCBP2,NBEA,NIN,NIPBL,NSD2,PAN3,PARP1,PARP9,PER2,PFKFB2,PIK3R1,PKD2,PLEKHA1,PLEKHA8,PLOD3,PRKCE,PS…
Gene Ontology - Biological Process	regulation of lymphocyte differentiation	experimental (any)	14	5.877	0.012	BCL6, DUSP10,ERBB2,FOXP3,HMGB1,HMGB3,IL12A,MALT1,RASGRP1,SMAD7,SOCS1,SOCS5,TGFB1,TGFBR2
Gene Ontology - Biological Process	transforming growth factor beta receptor signaling pathway	experimental (any)	15	6.485	0.012	APPL1, FERMT2,FMOD,GDF5,GLG1,HPGD,PARP1,PTK2,SMAD7,STUB1,TGFB1,TGFB2,TGFBR2,TGFBR3,TRIM33
WikiPathways	IL-1 signaling pathway	predicted (intersection)	17	6.483	0.013	CHUK, IL1B,IL1RAP,IRAK3,MAP2K3,MAP2K6,MAP3K1,MAPK1,MAPK14,PELI1,PELI2,PIK3R1,PLCG1,PTPN11,TAB1,TAB3,TRAF6
WikiPathways	Integrated Breast Cancer Pathway	predicted (intersection)	35	18.64	0.013	ANXA1, AR,ATM,BACH1,BMPR1A,BMPR2,CDC25A,CERK,CHEK1,CHUK,CREB1,CYP19A1,DAG1,EGFR,ESR1,FER,FOXO1,HMGCR,MAPK1,MSH2,PKIA,RAD51,RALGAPA1,RASGRP3,RHO,SMAD2,SMAD7,SP1,TAB1,TGFBR1,TGFBR2,TPR,TSC1,UBE2F,USP15
WikiPathways	Leptin signaling pathway	predicted (intersection)	21	9.049	0.013	CFL2, CHUK,CREB1,EIF4E,ESR1,FOXO1,GSK3B,IL1B,JAK2,KPNA4,LEPR,MAPK1,MAPK14,PDE3B,PIK3R1,PLCG1,PRKAA1,PRKAA2,PTPN11,SP1,STAT3
WikiPathways	TGF-beta Signaling Pathway	predicted (intersection)	31	15.67	0.013	ITGA2, ITGB3,KLF6,MAP2K3,MAP2K6,MAPK1,MAPK14,MEF2C,MET,PIK3R1,PRKAR2A,RNF111,SKI,SKP1,SMAD2,SMAD7,SMURF2,SP1,STAMBPL1,TAB1,TFDP1,TGFBR1,TGFBR2,TGFBR3,THBS1,TRAF6,UCHL5,WWP1,YAP1,ZEB1,ZFYVE16
Gene Ontology - Biological Process	cellular nitrogen compound metabolic process	predicted (intersection)	792	717	0.013	ABAT, ACOT2,ACOT4,ACSM2A,ACTR3,ACVR2B,ACVRL1,ADA2,ADAL,ADAM8,ADARB1,ADCY2,ADNP,ADPRM,AEBP2,AGO1,AGO2,AGO3,AGO4,AGPAT5,AK4,ALX1,ALX4,AMD1,ANG,ANGEL2,ANXA4,APAF1,APBB2,AQR,AR,ARID2,ARID3B,ARNT,ARNT2,ASAH2,ASCC3,ASCL1,ATF7,ATF7IP,ATM,ATMIN,ATP2B4,ATP5F1E,ATP5IF1,B3GALT1,BACH1,BAHD1,BAMBI,BARX2,BBS7,BBX,BCAS2,BCAS3,BCL11A,BCL7A,BDH2,BICD1,BLZF1,BMPER,BMPR1A,BMPR1B,BMPR2,BMS1,BNC1,BNC2,BOLL,BRCC3,BRD7…
Gene Ontology - Biological Process	positive regulation of muscle tissue development	predicted (intersection)	19	7.968	0.013	AKAP6, BMPR1A,CDON,CREB1,FGF2,GATA6,HEY2,HMGCR,MAPK1,MAPK14,MEF2C,MYOCD,PRKAA1,SOX17,TBX2,TBX20,TGFBR3,YAP1,ZFPM2
Gene Ontology - Biological Process	regulation of cellular component organization	predicted (intersection)	326	272.7	0.013	AAK1, ABCA1,ACTR3,ACVRL1,ADAM9,ADGRL3,ADNP,AGO4,AKAP6,ANKFY1,ANXA1,AP1AR,APAF1,APBB2,APPL1,AR,ARHGEF7,ARPC2,ARSB,ATAD1,ATF7IP,ATL3,ATM,ATMIN,ATP5IF1,BAMBI,BCAS3,BCL11A,BDNF,BICD1,BLZF1,BMPR2,BRD7,BRWD1,BRWD3,BTBD9,BTG1,BUB1,BVES,C21orf91,CALCOCO2,CAMKK2,CAMSAP2,CAPN2,CAPRIN1,CBFB,CBL,CBLL1,CBLN2,CCR7,CCT5,CD28,CD38,CD47,CDC73,CDK13,CDKL1,CENPF,CEP97,CFL2,CFLAR,CHEK1,CHMP1B,CHN1,CKAP2,CLDN1,CLTC,C…
Gene Ontology - Cellular Component	nuclear lumen	predicted (intersection)	659	583.6	0.013	ACBD5, ADARB1,ADNP,AEBP2,AGO1,AGO2,AGO3,AGO4,ALX1,ALX4,ANAPC1,ANAPC10,ANAPC7,ANG,ANGEL2,ANKS1B,ANXA1,APOLD1,AQR,AR,ARGLU1,ARHGAP32,ARID2,ARID3B,ARL14EP,ARL4D,ARNT,ARNT2,ARPP19,ASCC3,ASCL1,ATAD2B,ATF7,ATF7IP,ATM,ATMIN,ATP10D,BACH1,BAHD1,BARX2,BBX,BCAS2,BCAS3,BCL11A,BDNF,BICRAL,BMP2K,BMPR1A,BMPR2,BMS1,BNC1,BNC2,BOC,BRCC3,BRD7,BRIP1,BRWD1,BTG1,BUB1,CAMKK2,CAMTA1,CASK,CAVIN2,CBFB,CBLL1,CBX4,CBX8,CCNG…
Gene Ontology - Molecular Function	GTP binding	predicted (intersection)	60	38.76	0.013	AK4, ARHGAP5,ARHGEF7,ARL1,ARL10,ARL17A,ATL3,CCPG1,CSNK1A1,DIRAS2,DNAJC27,DNM1L,DNM3,EHD1,EHD3,EIF2S1,EPHA4,GBP1,GBP6,GFM1,GNAQ,GNL1,GSPT1,GTPBP1,GTPBP10,GTPBP8,GUCY1A1,GUCY1A2,GUF1,HBS1L,INSR,MET,MFN1,MRAS,MX2,NIN,NKIRAS1,NOA1,NUDT16,RAB11A,RAB21,RAB22A,RAB27B,RAB2B,RAB30,RAB36,RAB3C,RAN,RAP2B,RASEF,RASL11B,RHOB,RIT1,RP2,RRAGD,SAR1A,SAR1B,SEPTIN10,SRL,SUCLG2
Gene Ontology - Molecular Function	catalytic activity	predicted (intersection)	812	740.1	0.013	AAK1, ABAT,ABCA1,ABCB11,ABHD10,ABHD12B,ABHD2,ACOT2,ACOT4,ACP1,ACSM2A,ACSM2B,ACVR1C,ACVR2B,ACVRL1,ADA2,ADAM23,ADAM28,ADAM8,ADAM9,ADAMTS12,ADARB1,ADCY2,ADNP,ADPRM,AGO2,AGO3,AGPAT5,AIDA,AK4,AKAP5,ALDH1A1,ALG10B,ALG6,ALG9,ALS2,AMD1,ANG,ANGPT4,ANGPTL3,ANOS1,ANXA1,ANXA4,ANXA5,APAF1,APH1B,APPBP2,AQR,ARFGEF3,ARHGAP24,ARHGAP31,ARHGAP32,ARHGAP5,ARHGEF12,ARHGEF7,ARL1,ARL4D,ARPP19,ARSB,ART4,ASAH2,ASAP2,ASB4,…
Gene Ontology - Molecular Function	kinase activity	predicted (intersection)	198	157.6	0.013	AAK1, ACVR1C,ACVR2B,ACVRL1,ADAM8,ADAM9,ADARB1,ADCY2,ADNP,AIDA,AK4,ALS2,ANG,ANGPT4,ATM,ATP2B4,BDNF,BMPR1A,BMPR1B,BMPR2,BUB1,CAB39,CAMKK2,CASK,CCN1,CCNL1,CCR7,CDC25A,CDC42BPG,CDK13,CDK14,CDK18,CDK6,CERK,CHEK1,CHUK,COPS8,CORO1C,CRIM1,CRKL,CSNK1A1,DAG1,DCLK1,DCLK3,DGKB,DGKE,DGKH,DLG1,DLG2,DUSP16,DUSP3,DUSP5,DUSP8,DVL3,DYRK2,EFNA1,EGFR,ELP4,EMP2,EPHA4,ERN1,ETNK1,FAM20B,FASTKD2,FER,FGF1,FGF18,FGF2,FGFR…
Gene Ontology - Molecular Function	ubiquitin-like protein transferase activity	predicted (intersection)	66	43.62	0.013	ASB4, BAG2,CBL,CBLL1,CBX4,CBX8,DNM1L,FBXL22,FBXL3,FBXO11,FBXO3,FBXO30,FBXO9,FEM1B,G2E3,HACE1,IRF2BPL,KLHL20,MALT1,MARCH5,MARCH6,MED17,MED21,MKRN1,NEURL1B,PELI1,PELI2,PJA2,PPIL2,RBCK1,RMND5A,RNF103,RNF111,RNF126,RNF130,RNF138,RNF14,RNF144A,RNF157,RNF182,RNF185,RNF2,RNF217,RNF38,RNF6,SKP1,SMAD7,SMURF2,TAF1,TNFAIP3,TOPORS,TRAF6,TRIM13,TRIM2,TRIM25,TRIM33,TRIM71,TRIM9,UBE2D1,UBE2D2,UBE2D3,UBE2F,UBE2W…
Reactome	Establishment of Sister Chromatid Cohesion	predicted (union)	10	3.48	0.013	ESCO1, ESCO2,PDS5A,PDS5B,RAD21,SMC1A,SMC3,STAG1,STAG2,WAPL
Reactome	Signaling by NTRKs	predicted (union)	47	28.79	0.013	ADCYAP1R1, ADORA2A,BDNF,CDK5R1,CLTC,CREB1,CRKL,DNM3,DUSP3,DUSP6,ELK1,FRS2,GAB1,GRIN2B,IRS1,MAPK1,MAPK13,MAPK14,MEF2A,MEF2C,NRAS,NTF3,NTRK2,NTRK3,PCSK5,PCSK6,PIK3CA,PIK3CB,PIK3R1,PLCG1,PPP2CA,PPP2R1B,PTPN11,PTPRO,RAC1,RALA,RALB,RAP1A,RAPGEF1,RIT1,RPS6KA2,RPS6KA3,SH3GL2,SHC3,STAT3,TIAM1,VRK3
Reactome	Signaling by Receptor Tyrosine Kinases	predicted (union)	169	131.9	0.013	ADCYAP1R1, ADORA2A,AHCYL1,ANOS1,APH1A,APH1B,ARF6,ARHGEF7,ATP6V0E1,ATP6V1A,BAIAP2,BDNF,BTC,CBL,CDK5R1,CHEK1,CILP,CLTC,COL4A1,COL4A4,COL4A5,COL6A6,COL9A2,CREB1,CRKL,DNM3,DUSP3,DUSP6,EGF,EGFR,ELK1,EPS15,ERBB4,ERBIN,ESR1,FER,FGF1,FGF10,FGF18,FGF2,FGF22,FGF23,FGF5,FGFRL1,FLT1,FRS2,GAB1,GABRB1,GRAP2,GRIN2B,GTF2F2,HGFAC,HNRNPA1,HNRNPF,HNRNPH1,IGF1,INSR,IRS1,ITGA2,ITGB3,ITPR1,ITPR2,JAK2,KL,KLB,LAMA4,LAMA…
Reactome	Signaling by TGF-beta family members	predicted (union)	47	29.11	0.013	ACVR1B, ACVR1C,ACVR2A,ACVR2B,ACVRL1,ATP1B4,BAMBI,BMP10,BMPR1A,BMPR1B,BMPR2,CBL,CCNT1,CCNT2,CDK8,CDK9,CDKN2B,CGN,FST,FSTL1,GREM2,INHBA,NCOR1,PMEPA1,PPP1CB,PPP1CC,PPP1R15A,RNF111,SKI,SMAD2,SMAD5,SMAD7,SMURF2,SP1,STRAP,TFDP1,TGFBR1,TGFBR2,TGIF2,TRIM33,UBE2D1,UBE2D3,UCHL5,USP15,WWTR1,XPO1,ZFYVE16
Gene Ontology - Biological Process	cardiac septum development	predicted (union)	49	31.01	0.013	BMP7, BMPR1A,BMPR2,CCN1,CHD7,CITED2,DCTN5,EGLN1,FGFRL1,FRS2,FZD1,GATA3,GATA6,HECTD1,HEG1,HEY2,HEYL,JAG1,LRP2,LTBP1,LUZP1,MAML1,MDM4,MSX2,NRP1,PARVA,PAX8,PCSK5,PROX1,ROBO2,SAV1,SMAD7,SOX11,SOX4,STRA6,SUFU,TAB1,TBX1,TBX2,TBX20,TBX3,TGFB2,TGFBR1,TGFBR2,TGFBR3,TRIP11,ZBTB14,ZFPM1,ZFPM2
Gene Ontology - Cellular Component	cohesin complex	predicted (union)	9	3.164	0.013	RAD21, RAD21L1,SGO2,SMC1A,SMC1B,SMC3,STAG1,STAG2,WAPL
Gene Ontology - Biological Process	negative regulation of signaling	experimental (strong)	39	23.33	0.013	BCL2, BCL6,CASC2,CASP8,CLU,DUSP10,EGFR,ERBB2,FASLG,FOXO1,FZD6,ICAM1,IGF1R,IL1B,LRP6,PCGF2,PDCD4,PPIF,PSMD9,PTEN,RASA1,REST,SMAD7,SMARCA4,SOCS1,SOCS6,SOX2,SPRY2,STUB1,TCF21,TGFB2,TGFBR2,TGFBR3,TICAM2,TIMP3,TLR3,TNFRSF10B,TP63,VHL
Gene Ontology - Biological Process	positive regulation of locomotion	experimental (strong)	25	12.46	0.013	AKT2, BCL2,BMPR2,CCL20,DOCK4,DOCK5,DOCK7,EGFR,HMGB1,ICAM1,IGF1R,IL12A,IL1B,MAP2K3,NTF3,PIK3R1,RHOB,RTN4,SP1,SPRY2,STAT3,TGFB2,TGFBR2,TIAM1,VEGFA
Gene Ontology - Biological Process	response to misfolded protein	experimental (strong)	3	0.193	0.013	CLU, DERL1,STUB1
KEGG	Leishmaniasis	experimental (any)	8	2.472	0.013	IL12A, IL1B,IRAK1,MYD88,NFKB1,TGFB1,TGFB2,TLR4
Reactome	Toll Like Receptor 3 (TLR3) Cascade	experimental (any)	11	3.607	0.013	ATF2, CASP8,HMGB1,IRAK1,MAP2K3,MEF2A,MEF2C,NFKB1,RPS6KA3,TLR3,UBE2N
WikiPathways	Association Between Physico-Chemical Features and Toxicity Associated Pathways	experimental (any)	8	2.513	0.013	ACTR2, APC,DAAM1,EGFR,ERBB2,FZD6,MYC,PTK2
WikiPathways	Insulin Signaling	experimental (any)	14	6.12	0.013	AKT2, FOXO1,FOXO3,IGF1R,MAP2K3,MAP3K1,MAP3K2,PIK3C2A,PIK3R1,PTEN,RHOQ,RPS6KA3,SGK3,SOCS1
WikiPathways	Leptin signaling pathway	experimental (any)	9	3.08	0.013	ERBB2, FOXO1,IL1B,NFKB1,PIK3R1,PTEN,PTK2,SP1,STAT3
WikiPathways	Wnt/beta-catenin Signaling Pathway in Leukemia	experimental (any)	5	1.054	0.013	APC, CSNK1A1,FZD6,LRP6,MYC
Gene Ontology - Biological Process	cellular response to amyloid-beta	experimental (any)	6	1.419	0.013	EPHA4, FOXO3,ICAM1,IGF1R,PARP1,TLR4
Gene Ontology - Biological Process	cellular response to inorganic substance	experimental (any)	15	6.525	0.013	ATRX, DAXX,EGFR,EIF2S1,FMR1,FOXO1,MEF2A,MEF2C,MMP9,NCSTN,PARP1,PKD2,PPIF,WNK1,WNT5A
Gene Ontology - Biological Process	cellular response to peptide	experimental (any)	24	12.77	0.013	AKT2, APC,APPL1,EIF4EBP2,EPHA4,FOXO1,FOXO3,ICAM1,IGF1R,IL1B,KLF5,NFKB1,PARP1,PHIP,PIK3C2A,PIK3R1,PTEN,PTK2,RHOQ,SOCS1,SP1,STAT3,TGFB1,TLR4
Gene Ontology - Biological Process	centrosome localization	experimental (any)	5	0.973	0.013	AKAP9, DLG1,DYNC1LI2,NIN,SYNE2
Gene Ontology - Biological Process	chordate embryonic development	experimental (any)	35	21.12	0.013	APAF1, BCL10,BMPR2,CASP8,CEBPB,DLG1,EGFR,EGLN1,FZD6,HIF1A,HOXA9,LATS1,LRP6,MBNL1,MEF2C,MIB1,MSH2,OSR1,PBX1,PCGF2,PKD2,PLOD3,RPS7,RTN4,SETD2,TBL1XR1,TET1,TGFB1,TGFB2,TGFBR2,TPM1,UBR3,VASH2,VEGFA,WNT5A
Gene Ontology - Biological Process	chromatin remodeling	experimental (any)	13	5.269	0.013	ATRX, BAZ1B,CENPQ,DAXX,FOXP3,KNL1,MYC,PBRM1,RB1,RSF1,SATB1,SMARCA4,TP63
Gene Ontology - Biological Process	defense response	experimental (any)	69	49.08	0.013	ACTR2, APPL1,BCL10,BCL2,BCL6,CADM1,CASC2,CASP8,CCL1,CCL20,CCR7,CD47,CDK19,CEBPB,CLOCK,CLU,CXCL10,DDX3X,DTX3L,DUSP10,EGFR,FOXP3,HIF1A,HMGB1,HMGB3,ICAM1,ICOSLG,IL12A,IL1B,IRAK1,MALT1,MAP2K3,MAP3K1,MEF2C,MMP9,MUC1,MYD88,NFKB1,OLR1,PARP9,PDCD4,PELI1,POLR3B,PPARA,PRKCE,PSMD9,RAB11FIP2,RASGRP1,RB1,RPS6KA3,RTN4,SETD2,SIRT2,SKP2,SOCS1,SOCS5,SOCS6,SRPK2,STAT3,TAP1,TGFB1,TICAM2,TLR3,TLR4,TRIM38,TRIM59,UBE2…
Gene Ontology - Biological Process	histone H4-K5 acetylation	experimental (any)	4	0.608	0.013	JADE1, JADE3,KANSL3,PHF20
Gene Ontology - Biological Process	histone H4-K8 acetylation	experimental (any)	4	0.608	0.013	JADE1, JADE3,KANSL3,PHF20
Gene Ontology - Biological Process	histone deacetylation	experimental (any)	8	2.391	0.013	BCL6, FOXP3,NIPBL,PER2,REST,SIRT2,TGFB1,VEGFA
Gene Ontology - Biological Process	macrophage cytokine production	experimental (any)	4	0.608	0.013	TGFB1, TGFB2,TLR4,WNT5A
Gene Ontology - Biological Process	negative regulation of CD4-positive, alpha-beta T cell activation	experimental (any)	5	0.973	0.013	BCL6, FOXP3,HMGB1,SMAD7,SOCS5
Gene Ontology - Biological Process	negative regulation of T-helper cell differentiation	experimental (any)	4	0.608	0.013	BCL6, FOXP3,SMAD7,SOCS5
Gene Ontology - Biological Process	negative regulation of intrinsic apoptotic signaling pathway	experimental (any)	10	3.485	0.013	BCL2, CLU,DDX3X,HIF1A,IVNS1ABP,MMP9,MUC1,PPIF,USP47,WFS1
Gene Ontology - Biological Process	negative regulation of leukocyte activation	experimental (any)	13	5.269	0.013	BCL6, CEBPB,DLG1,ERBB2,FOXP3,HMGB1,HMGB3,PELI1,SMAD7,SOCS1,SOCS5,SOCS6,TGFB1
Gene Ontology - Biological Process	phosphatidylinositol biosynthetic process	experimental (any)	11	4.053	0.013	MTMR12, MTMR9,PIGN,PIGX,PIK3C2A,PIK3R1,PLEKHA1,PLEKHA2,PLEKHA8,PTEN,SACM1L
Gene Ontology - Biological Process	positive regulation of MAPK cascade	experimental (any)	30	17.31	0.013	CCR7, DAXX,EGFR,EPHA4,ERBB2,FRS2,HMGB1,ICAM1,IGF1R,IL1B,IRAK1,MAP2K3,MAP3K1,MAP3K2,NTF3,PRKCE,PTEN,RASGRP1,SASH1,SOX2,SPRY2,TGFB1,TGFB2,TIAM1,TLR3,TLR4,TRAF7,UBE2N,VEGFA,WNT5A
Gene Ontology - Biological Process	positive regulation of interleukin-8 production	experimental (any)	6	1.419	0.013	BCL10, IL1B,MYD88,TLR3,TLR4,WNT5A
Gene Ontology - Biological Process	positive regulation of protein insertion into mitochondrial membrane involved in apoptotic signaling pathway	experimental (any)	5	0.973	0.013	BCL2, CASP8,E2F1,TP53BP2,TP63
Gene Ontology - Biological Process	protein localization to vacuole	experimental (any)	6	1.419	0.013	AP3M1, CLU,LAMP2,LARS,RTN4,ZFYVE16
Gene Ontology - Biological Process	regulation of adaptive immune response	experimental (any)	13	5.269	0.013	BCL6, DUSP10,FOXP3,HMGB1,IL12A,IL1B,MALT1,MEF2C,MSH2,NSD2,SMAD7,SOCS5,TGFB1
Gene Ontology - Biological Process	regulation of cell activation	experimental (any)	31	17.99	0.013	BCL10, BCL2,BCL6,CCR7,CD47,CEBPB,DLG1,DUSP10,ERBB2,FOXP3,HMGB1,HMGB3,ICOSLG,IL12A,IL1B,MALT1,MEF2C,MSH2,NSD2,PAG1,PELI1,PIK3R1,RASGRP1,SMAD7,SOCS1,SOCS5,SOCS6,TGFB1,TGFBR2,TLR4,WNT5A
Gene Ontology - Biological Process	regulation of cell cycle phase transition	experimental (any)	28	15.77	0.013	AKAP9, ALMS1,APC,ATP2B4,BCL2,BRCA1,BTG2,CDK6,CEP152,CKAP5,CNTRL,DDX3X,E2F1,EGFR,FOXN3,JADE1,MDM4,MUC1,PBX1,PKD2,PSMD9,PTEN,RB1,SIRT2,TAF1,TGFB1,USP47,ZNF207
Gene Ontology - Biological Process	regulation of cellular component size	experimental (any)	22	11.39	0.013	ACTR2, ADNP,AP1AR,BMPR2,CCR7,DLG1,GOLGA4,ICAM1,JMY,LARS,LATS1,MTPN,PRKCE,PTEN,RAB22A,RASA1,RNF6,RTN4,RUFY3,SEMA5A,VEGFA,WNT5A
Gene Ontology - Biological Process	regulation of endopeptidase activity	experimental (any)	23	12.12	0.013	APAF1, BCL10,CASC2,CASP8,DDX3X,EPHA4,FAS,FASLG,HMGB1,MMP9,MYC,RECK,REST,RFFL,RPS6KA3,SERPINI1,SOX2,STAT3,TIMP3,TNFRSF10B,TP63,USP47,VEGFA
Gene Ontology - Biological Process	regulation of histone deacetylation	experimental (any)	5	0.973	0.013	BCL6, FOXP3,NIPBL,TGFB1,VEGFA
Gene Ontology - Biological Process	response to antineoplastic agent	experimental (any)	10	3.485	0.013	ATRX, BRCA1,DAXX,EGFR,FMR1,FOXO1,FOXO3,ICAM1,SLC31A1,TGFB1
Gene Ontology - Molecular Function	p53 binding	experimental (any)	9	2.634	0.013	DAXX, HIF1A,MUC1,RFFL,SMARCA4,TAF1,TP53BP2,TP63,USP7
Reactome	TGF-beta receptor signaling activates SMADs	predicted (intersection)	12	3.646	0.014	BAMBI, CBL,PMEPA1,PPP1CB,PPP1CC,SMAD2,SMAD7,SMURF2,TGFBR1,TGFBR2,UCHL5,USP15
Gene Ontology - Biological Process	activation of protein kinase activity	predicted (intersection)	64	41.19	0.014	ACVR2B, ADAM9,ADCY2,ADNP,ALS2,ANG,ANGPT4,CAB39,COPS8,CRKL,DLG1,DUSP5,EGFR,EMP2,ERN1,FGF1,FGF2,FPR1,FRS2,GPRC5A,GRM1,IL1B,INSR,ITGA1,ITGB1BP1,ITGB3,JAK2,MALT1,MAP2K3,MAP2K6,MAP3K1,MAP3K21,MAP3K8,MAP4K2,MAP4K3,MAPK1,MAPK10,MAPK14,MTCP1,NRK,NTF3,PAK3,PDPK1,PLCE1,PRKAA1,PRKAR2A,PTPN11,RET,RICTOR,SPDYA,SPRY2,STK3,TAB1,TAB3,TAOK1,TGFA,TGFB2,TGFBR1,TGFBR2,THBS1,TLR6,TNFRSF10B,TNFSF15,TRAF6
Gene Ontology - Biological Process	regulation of cell population proliferation	predicted (intersection)	234	188.8	0.014	ACVR1C, ACVRL1,ADARB1,AGO3,ANG,ANXA1,AR,ARID2,ARNT,ARNT2,ASCL1,ATM,ATP5IF1,BAMBI,BMPR1A,BMPR1B,BMPR2,BNC1,BRD7,BRIP1,BTG1,CALCRL,CASK,CASR,CBX8,CCN1,CCPG1,CD164,CD28,CD38,CD47,CD55,CDC73,CDK13,CDK6,CDON,CFLAR,CNBP,CNOT6,CNOT8,CNTFR,COPS8,CREB1,CRKL,CTCF,CYP27B1,DDX20,DERL2,DICER1,DIS3L2,DLG1,DNAJA2,EDNRB,EGFR,EMP2,ERN1,ESM1,ESR1,FASLG,FER,FGF1,FGF18,FGF2,FGF5,FGFR1OP,FGFRL1,FKTN,FOSL2,FOXO1,FOXO3…
Gene Ontology - Biological Process	regulation of fibroblast migration	predicted (intersection)	11	3.376	0.014	AKAP12, APPL1,ARHGEF7,CORO1C,FER,FGF2,ITGB1BP1,PAK3,PRR5L,RCC2,THBS1
Gene Ontology - Biological Process	regulation of plasma membrane bounded cell projection organization	predicted (intersection)	103	73.47	0.014	ADNP, ARHGEF7,ARPC2,ARSB,ATMIN,BCAS3,BCL11A,BDNF,BMPR2,C21orf91,CAMSAP2,CAPRIN1,CCR7,CD38,CDKL1,CEP97,CFLAR,CHN1,CNTN1,CNTN2,COBL,CORO1C,CPEB3,CRKL,CUX1,DCC,DNM1L,DNM3,DVL3,EFNA1,EPHA4,FER,FEZ1,FMR1,GFI1,GRIN2B,GSK3B,HAP1,HDAC2,IST1,ITSN2,KALRN,KLF5,LLPH,MAGI2,MAP2,MARK4,MEF2C,MSTN,NCK1,NCKAP1,NCKIPSD,NDNF,NEGR1,NIN,NPTN,NTRK2,ODF2L,PAK3,PAQR3,PDLIM5,PFN2,PLAA,PLXNA3,PPP1R16B,PRKD1,PTPRG,PTPRO,RA…
Gene Ontology - Molecular Function	Lys63-specific deubiquitinase activity	predicted (intersection)	6	1.215	0.014	BRCC3, DESI2,OTUD4,STAMBPL1,TNFAIP3,YOD1
Gene Ontology - Biological Process	RNA processing	predicted (union)	270	224.3	0.014	A1CF, ADARB1,ADARB2,ADAT2,AFF2,AGO1,AGO2,AGO3,AGO4,AHCYL1,AICDA,ALKBH1,APOBEC2,APOBEC4,APP,AQR,BARD1,BCAS2,BICD1,BMS1,BMT2,CCNL1,CCNT1,CDC5L,CDC73,CDK13,CDK9,CELF1,CELF3,CELF5,CHD7,CHERP,CIR1,CLNS1A,CNOT6L,CPEB3,CPSF6,CSTF1,CSTF2T,CSTF3,CTNNBL1,CTR9,DDX17,DDX20,DDX46,DDX5,DHX36,DHX8,DHX9,DICER1,DIMT1,EGFR,ELAVL1,ELP1,ELP2,ELP4,ELP6,ERI1,ERN1,ESR1,EXOSC1,EXOSC3,FCF1,FMR1,GAR1,GEMIN4,GEMIN6,GEMIN8,…
Gene Ontology - Biological Process	locomotion	predicted (union)	528	464.5	0.014	ABHD2, ABL2,ABR,ACTN4,ACTR3,ACVR1B,ACVR1C,ACVRL1,ADAM8,ADAM9,ADAMTS12,ADARB1,ADD2,ADGRE2,ADGRL3,ADIPOR1,ADORA2A,ADTRP,AFDN,AGO2,AJUBA,AKAP12,AKIRIN1,ALCAM,ALKBH1,ALX1,AMOT,ANG,ANGPT4,ANGPTL3,ANKS1A,ANLN,ANOS1,ANXA1,AP1AR,APBB2,APOB,APP,APPL1,ARF6,ARHGEF39,ARHGEF7,ARID2,ARPC2,ARPIN,ARRDC3,ARSB,ASCL1,ASTN1,ATM,ATOH1,ATP1B2,ATP2B4,AUTS2,AVL9,BAG4,BAMBI,BCAS3,BCL11B,BDNF,BMP10,BMP7,BMPER,BMPR1A,BMPR1…
Gene Ontology - Biological Process	mitotic cell cycle	predicted (union)	306	257.6	0.014	ABRAXAS2, ACTR1A,ACVR1B,AJUBA,AKAP8,ANAPC1,ANAPC10,ANAPC7,ANGEL2,ANK3,ANLN,APP,ARHGEF10,ARPP19,ASAH2,ASCL1,ATF2,ATM,AZI2,BACH1,BCAT1,BECN1,BID,BMP7,BOD1,BRD4,BRD7,BTC,BTG2,BTRC,BUB1,CACUL1,CASP2,CCND1,CCND2,CCNE2,CCNY,CD28,CDC25A,CDC26,CDC27,CDC5L,CDC6,CDC73,CDCA8,CDK13,CDK14,CDK6,CDKN2B,CENPA,CENPC,CENPF,CEP126,CEP152,CEP41,CEP57,CEP72,CEP76,CEP78,CEP85,CEP97,CHEK1,CHMP1B,CHMP4C,CKAP2,CKS1B,CLAS…
Gene Ontology - Biological Process	regulation of cellular component movement	predicted (union)	311	262	0.014	ABHD2, ABL2,ABR,ACTN4,ACVR1B,ACVR1C,ACVRL1,ADAM8,ADAM9,ADARB1,ADIPOR1,ADTRP,AFDN,AGO2,AJUBA,AKAP12,AKIRIN1,AMOT,ANGPT4,ANGPTL3,ANXA1,AP1AR,APP,APPL1,ARF6,ARHGEF39,ARHGEF7,ARID2,ARMC4,ARPIN,ARSB,ATM,BAG4,BCAS3,BMP10,BMP7,BMPER,BMPR1A,BMPR2,BTC,C3AR1,C5AR1,CACNA1C,CAMK2D,CAPN7,CBLL1,CCBE1,CCL1,CCL20,CCN1,CCN3,CCR1,CCR6,CCR7,CD99L2,CDH1,CDK6,CERS2,CITED2,CLASP2,CMKLR1,COL1A1,COL3A1,CORO1C,CRKL,CTNNA…
Gene Ontology - Biological Process	cellular response to oxygen levels	experimental (strong)	14	5.12	0.014	BCL2, DDAH1,DNM1L,E2F1,EGLN1,FOXO1,ICAM1,IRAK1,PSMD9,PTEN,SIRT2,STUB1,VEGFA,VHL
Gene Ontology - Biological Process	epithelial to mesenchymal transition	experimental (strong)	11	3.43	0.014	IL1B, JAG1,LRP6,PDCD4,PTEN,RTN4,SMAD7,TGFB2,TGFBR2,TGFBR3,TIAM1
Gene Ontology - Biological Process	establishment of protein localization to membrane	experimental (strong)	9	2.415	0.014	AKT2, BCL2,CASP8,E2F1,EGFR,ERBB2,RPS7,TP53BP2,TP63
Gene Ontology - Biological Process	extrinsic apoptotic signaling pathway via death domain receptors	experimental (strong)	9	2.415	0.014	BCL2, CASP8,DAXX,FASLG,ICAM1,PIK3R1,PTEN,TIMP3,TNFRSF10B
Gene Ontology - Biological Process	negative regulation of cell population proliferation	experimental (strong)	27	14.1	0.014	BCL2, BCL6,BMPR2,BTG2,CEBPB,DDAH1,DUSP10,E2F1,ERBB2,GDF5,IL12A,IL1B,MEF2C,NFIB,PDCD4,PTEN,PTPN14,REST,SIRT2,SOX2,SPRY2,STAT3,TGFB2,TGFBR2,TGFBR3,TPM1,VHL
Gene Ontology - Biological Process	positive regulation of ubiquitin-protein transferase activity	experimental (strong)	5	0.725	0.014	BMI1, PTEN,STUB1,TOPORS,UBE2N
Gene Ontology - Biological Process	regulation of cellular process	experimental (strong)	119	104.9	0.014	AKT2, ANP32A,APAF1,BASP1,BCL10,BCL2,BCL6,BMI1,BMPR2,BTG2,CADM1,CASC2,CASP8,CBX4,CCL20,CDC25A,CDK2AP1,CEBPB,CLU,COL4A1,DAXX,DDAH1,DERL1,DNM1L,DOCK4,DOCK5,DOCK7,DUSP10,E2F1,EGFR,EGLN1,EIF4A2,ERBB2,FASLG,FMOD,FOXO1,FZD6,GDF5,HMGB1,HNRNPK,HPGD,ICAM1,ICOSLG,IGF1R,IL12A,IL1B,IRAK1,ISCU,JAG1,JMY,LRP6,LRRFIP1,MAP2K3,MEF2C,MSH2,MSH6,MT-CO2,MTAP,MYD88,NAV3,NFIA,NFIB,NTF3,OXTR,PCBP1,PCGF2,PDCD4,PIAS3,PIK3R1…
Gene Ontology - Biological Process	regulation of locomotion	experimental (strong)	34	19.47	0.014	AKT2, BCL2,BMPR2,CCL20,DOCK4,DOCK5,DOCK7,DUSP10,EGFR,ERBB2,HMGB1,ICAM1,IGF1R,IL12A,IL1B,JAG1,MAP2K3,MEF2C,NAV3,NTF3,PIK3R1,PTEN,RECK,RHOB,RTN4,SMAD7,SP1,SPRY2,STAT3,TGFB2,TGFBR2,TIAM1,TPM1,VEGFA
Gene Ontology - Biological Process	regulation of mitochondrial membrane permeability	experimental (strong)	7	1.497	0.014	BCL2, CASP8,E2F1,PPIF,STAT3,TP53BP2,TP63
Reactome	Oxidative Stress Induced Senescence	experimental (any)	11	3.648	0.014	AGO4, BMI1,CBX4,CDK6,E2F1,E2F2,E2F3,MAP2K3,MDM4,SUZ12,TNRC6B
Reactome	Regulation of PTEN mRNA translation	experimental (any)	4	0.486	0.014	AGO2, AGO4,PTEN,TNRC6B
Gene Ontology - Biological Process	ERBB signaling pathway	experimental (any)	13	5.35	0.014	EGFR, ERBB2,FASLG,MMP9,PIK3C2A,PIK3R1,PTPN3,RTN4,SOCS4,SOCS5,SPRY2,STUB1,TGFB1
Gene Ontology - Biological Process	alpha-beta T cell activation	experimental (any)	12	4.742	0.014	BCL2, BCL6,FOXP3,HMGB1,IL12A,MALT1,SATB1,SMAD7,SOCS1,SOCS5,STAT3,TGFBR2
Gene Ontology - Biological Process	cardiac muscle hypertrophy	experimental (any)	9	2.959	0.014	ATP2B4, FOXO1,MEF2A,MEF2C,MTPN,PARP1,PPARA,PTK2,TIAM1
Gene Ontology - Biological Process	connective tissue development	experimental (any)	18	8.633	0.014	ACAT1, ATF2,BMPR2,GDF5,GLG1,HIF1A,ITGB8,LNPK,MEF2C,NFIB,OSR1,PDGFD,SOX5,TBL1XR1,TGFB1,TGFBI,TGFBR2,WNT5A
Gene Ontology - Biological Process	homeostatic process	experimental (any)	80	58.93	0.014	ADNP, ALMS1,APC,ARID4A,ATP2B4,ATRX,BCL10,BCL2,BCL6,BDH2,CCL1,CCR7,CDK6,CEBPB,CXCL10,CYBRD1,DMD,DNAJC16,DOCK10,DOCK7,EGFR,EGLN1,ERP44,FASLG,FGF12,FOXO1,FOXO3,FOXP3,GPD1L,GTF2I,HIF1A,HMGB1,ICAM1,IGF1R,IL1B,IREB2,ISCU,JPH1,KRIT1,LAMP2,LRP6,MEF2C,MRAP2,MYC,NCSTN,OXTR,PARP1,PER2,PIK3R1,PKD2,PKNOX1,PRKAB2,PRKCE,PTBP3,PTPN3,RAB11FIP2,RB1,RHO,RTN4,SFXN1,SLMAP,SMAD7,SMARCA4,SPPL3,STAT3,TGFB1,TGFBR3,TIAM1,…
Gene Ontology - Biological Process	limb development	experimental (any)	15	6.647	0.014	ATRX, BMPR2,FZD6,GDF5,HOXA9,LMBR1,LNPK,MBNL1,NIPBL,OSR1,PBX1,RECK,TGFB2,TP63,WNT5A
Gene Ontology - Biological Process	male gonad development	experimental (any)	12	4.742	0.014	AGO4, ARID4A,ATRX,BCL2,HOXA9,ICAM1,MSH2,PLEKHA1,TCF21,TGFB2,TLR3,WNT5A
Gene Ontology - Biological Process	negative regulation of muscle tissue development	experimental (any)	7	1.905	0.014	FRS2, MEIS1,PPARA,PTEN,SIRT2,TGFB1,TGFBR2
Gene Ontology - Biological Process	negative regulation of transporter activity	experimental (any)	8	2.432	0.014	FGF12, FMR1,MMP9,OSR1,PKD2,PPIF,PRKCE,PTEN
Gene Ontology - Biological Process	positive regulation of protein complex assembly	experimental (any)	17	7.984	0.014	ACTR2, AKAP9,AP1AR,CCR7,CLU,DLG1,ICAM1,JMY,NAV3,NIN,PARP1,PRKCE,SLAIN2,STUB1,TGFB1,TLR4,VEGFA
Gene Ontology - Biological Process	positive regulation of protein polymerization	experimental (any)	11	4.134	0.014	ACTR2, AKAP9,AP1AR,CCR7,DLG1,ICAM1,JMY,NAV3,NIN,PRKCE,SLAIN2
Gene Ontology - Biological Process	positive regulation of response to DNA damage stimulus	experimental (any)	10	3.526	0.014	ACTR2, BRCA1,DTX3L,EGFR,FMR1,HMGB1,MYC,PARP1,PARP9,UBE2N
Gene Ontology - Biological Process	regulation of cell cycle G1/S phase transition	experimental (any)	14	5.958	0.014	ATP2B4, BCL2,BTG2,CDK6,DDX3X,E2F1,EGFR,JADE1,MDM4,MUC1,PKD2,PTEN,RB1,TAF1
Gene Ontology - Biological Process	regulation of cell projection organization	experimental (any)	36	22.13	0.014	ACTR2, ADNP,APC,ATMIN,AUTS2,BMPR2,CAPRIN1,CCR7,CEP97,CPEB3,DNM1L,EPHA4,FMR1,GOLGA4,ICAM1,ITSN2,KLF5,MEF2C,MYCBP2,MYO9A,NAV3,NIN,PLD1,PTEN,PTK2,RHOQ,RNF6,RTN4,RUFY3,SEMA5A,SERPINI1,SPRY2,SYNE2,TIAM1,VEGFA,WNT5A
Gene Ontology - Biological Process	regulation of cellular protein localization	experimental (any)	32	18.97	0.014	AKT2, APC,APPL1,BCL2,CASP8,CENPQ,DLG1,DTX3L,E2F1,EGFR,ERBB2,GPD1L,IL1B,MRAP2,PARP1,PARP9,PIK3R1,PRKCE,PTPN14,RAB11FIP2,RB1,RHOQ,RTN4,RUFY3,SETD2,TGFB1,TP53BP2,TP63,UBR5,WNK3,WNT5A,YOD1
Gene Ontology - Biological Process	regulation of intrinsic apoptotic signaling pathway	experimental (any)	14	5.998	0.014	BCL2, CLU,DDX3X,DNM1L,HIF1A,HNRNPK,IVNS1ABP,MMP9,MUC1,PARP1,PPIF,RPS7,USP47,WFS1
Gene Ontology - Biological Process	regulation of membrane permeability	experimental (any)	9	2.959	0.014	ATF2, BCL2,CASP8,E2F1,MOAP1,PPIF,STAT3,TP53BP2,TP63
Gene Ontology - Biological Process	regulation of mitotic cell cycle	experimental (any)	36	22.01	0.014	AKAP9, ALMS1,APC,ATF2,ATRX,BCL2,BCL6,BRCA1,BTG2,CDK6,CEP152,CEP97,CKAP5,CNTRL,DDX3X,DLG1,E2F1,EGFR,FOXN3,IL1B,JADE1,MDM4,MUC1,PBX1,PHIP,PKD2,PSMD9,PTEN,PTPN3,RB1,SIRT2,SMC1A,STAG2,TGFB1,USP47,ZNF207
Gene Ontology - Biological Process	regulation of translation	experimental (any)	24	12.89	0.014	AGO2, AGO4,AKT2,BTG2,CAPRIN1,CPEB3,DDX3X,EIF1AX,EIF2S1,EIF4A2,EIF4EBP2,EIF5,ERBB2,FMR1,FOXO3,IREB2,MKNK2,MTPN,PER2,PURA,PYM1,RPS6KA3,STAT3,TNRC6B
Gene Ontology - Biological Process	regulation of ubiquitin-dependent protein catabolic process	experimental (any)	13	5.35	0.014	CLU, CSNK1A1,LATS1,PTEN,PTK2,RPS7,SIRT2,SMAD7,SOCS4,SOCS5,STUB1,TAF1,USP7
Gene Ontology - Molecular Function	translation repressor activity	experimental (any)	5	0.851	0.014	CPEB3, EIF4EBP2,FMR1,IREB2,PURA
WikiPathways	Angiopoietin Like Protein 8 Regulatory Pathway	predicted (intersection)	31	16.07	0.015	CBL, DIO2,EIF4E,FOXO1,FOXO3,G6PC,GSK3B,INSR,MAP2K3,MAP2K6,MAP3K1,MAP3K8,MAP4K2,MAP4K3,MAPK1,MAPK10,MAPK14,PDPK1,PIK3C3,PIK3R1,PRKAA1,PRKAA2,PRKAB2,RICTOR,RPS6KA3,SESN3,SHC3,SLC2A1,SOS2,THRB,TSC1
Gene Ontology - Biological Process	regulation of signaling	predicted (intersection)	487	424.7	0.015	AAK1, ABAT,ABCA1,ACVR1C,ACVR2B,ACVRL1,ADA2,ADAM8,ADAM9,ADAMTS12,ADNP,AGO1,AGO3,AIDA,AKAP12,AKAP5,AKAP6,AKAP7,ALS2,ANGPTL3,ANXA1,AP1AR,APAF1,APPL1,AR,ARFGEF3,ARHGAP24,ARHGAP31,ARHGAP32,ARHGAP5,ARHGEF12,ARHGEF3,ARHGEF39,ARHGEF7,ARL6,ARNT,ASAH2,ASCL1,ASPN,ATAD1,ATM,ATP2B1,ATP2B4,ATP5IF1,BAMBI,BDNF,BICD1,BMP3,BMP8A,BMPER,BMPR1A,BMPR1B,BMPR2,BRD7,BRIP1,BVES,C2CD2L,CAAP1,CAMKMT,CAMTA1,CASK,CASR,CBFB,CB…
Gene Ontology - Biological Process	cardiac epithelial to mesenchymal transition	experimental (strong)	6	1.111	0.015	JAG1, PDCD4,RTN4,TGFB2,TGFBR2,TGFBR3
Gene Ontology - Biological Process	cell population proliferation	experimental (strong)	55	37.48	0.015	ABCB1, AKT2,BCL2,BCL6,BMI1,BMPR2,BTG2,CDC25A,CEBPB,CLU,DDAH1,DOCK7,DUSP10,E2F1,EGFR,ERBB2,FASLG,FOXO1,FZD6,GDF5,HMGB1,HPGD,ICOSLG,IGF1R,IL12A,IL1B,IRAK1,JAG1,LRP6,MEF2C,NFIB,NTF3,PDCD4,PTEN,PTPN14,REST,RTN4,SATB1,SERPINB5,SIRT2,SOX2,SOX5,SP1,SPRY2,STAT3,TGFB2,TGFBI,TGFBR2,TGFBR3,TIAM1,TOPORS,TP63,TPM1,VEGFA,VHL
Gene Ontology - Biological Process	interleukin-6 biosynthetic process	experimental (strong)	4	0.435	0.015	BCL10, CEBPB,IL1B,STAT3
Gene Ontology - Biological Process	regulation of protein ubiquitination	experimental (strong)	11	3.478	0.015	BCL10, BMI1,DAXX,DERL1,DNM1L,PTEN,RPS7,SMAD7,STUB1,TOPORS,UBE2N
KEGG	TGF-beta signaling pathway	experimental (any)	9	3.121	0.015	BMPR2, GDF5,MYC,SMAD7,SP1,TGFB1,TGFB2,TGFBR2,ZFYVE16
Reactome	SUMO E3 ligases SUMOylate target proteins	experimental (any)	16	6.687	0.015	BMI1, BRCA1,CBX4,DAXX,HNRNPK,PARP1,PCGF2,PIAS3,PPARA,SATB1,SMC1A,STAG2,SUZ12,TOP2A,TOPORS,VHL
WikiPathways	Cell Differentiation - Index expanded	experimental (any)	4	0.689	0.015	MEF2A, MEF2C,SOX2,STAT3
WikiPathways	miRNAs involved in DNA damage response	experimental (any)	4	0.689	0.015	CDC25A, CDK6,E2F1,MYC
Gene Ontology - Biological Process	T cell proliferation	experimental (any)	14	6.079	0.015	CEBPB, DLG1,ERBB2,FOXP3,HMGB1,ICOSLG,IL12A,IL1B,MALT1,NCSTN,PELI1,SATB1,TGFB1,TGFBR2
Gene Ontology - Biological Process	axon development	experimental (any)	27	15.24	0.015	ADNP, AUTS2,BCL2,BMPR2,BOC,DOCK7,ENAH,EPHA4,ERBB2,FRS2,GOLGA4,MYCBP2,NFIB,NIN,PIK3R1,PTEN,PTK2,RAPH1,RNF6,RTN4,RUFY3,SEMA5A,SLC9A6,SPG11,TIAM1,VEGFA,WNT5A
Gene Ontology - Biological Process	cell-substrate adhesion	experimental (any)	22	11.59	0.015	AP1AR, BCL2,BCL6,CCR7,CDK6,DOCK5,EDIL3,FERMT2,JAG1,LIMCH1,PIK3R1,PLEKHA2,PRKCE,PTEN,PTK2,RASA1,SLK,TESK2,TIAM1,TRPM7,UTRN,VEGFA
Gene Ontology - Biological Process	development of primary male sexual characteristics	experimental (any)	12	4.782	0.015	AGO4, ARID4A,ATRX,BCL2,HOXA9,ICAM1,MSH2,PLEKHA1,TCF21,TGFB2,TLR3,WNT5A
Gene Ontology - Biological Process	interferon-gamma production	experimental (any)	10	3.567	0.015	CCR7, CD47,FOXP3,HMGB1,IL12A,IL1B,RASGRP1,TLR3,TLR4,WNT5A
Gene Ontology - Biological Process	kidney morphogenesis	experimental (any)	10	3.567	0.015	BASP1, BCL2,DLG1,MYC,OSR1,PBX1,PKD2,TCF21,TGFB1,VEGFA
Gene Ontology - Biological Process	microtubule organizing center localization	experimental (any)	5	1.013	0.015	AKAP9, DLG1,DYNC1LI2,NIN,SYNE2
Gene Ontology - Biological Process	nephron morphogenesis	experimental (any)	9	2.999	0.015	BCL2, DLG1,MYC,OSR1,PBX1,PKD2,TCF21,TGFB1,VEGFA
Gene Ontology - Biological Process	positive regulation of ATP metabolic process	experimental (any)	6	1.459	0.015	HIF1A, ISCU,MT-CO2,PFKFB2,STAT3,ZBTB20
Gene Ontology - Biological Process	positive regulation of cell development	experimental (any)	31	18.28	0.015	ACTR2, ADNP,BCL2,BCL6,BMPR2,CAPRIN1,CPEB3,DICER1,DNM1L,DOCK5,E2F1,EPHA4,FMR1,GDF5,GOLGA4,HIF1A,IL1B,ITSN2,MEF2C,NIN,NIPBL,PTEN,REST,RUFY3,SEMA5A,SERPINI1,SIRT2,TGFB1,TIAM1,VEGFA,WNT5A
Gene Ontology - Biological Process	positive regulation of lymphocyte differentiation	experimental (any)	10	3.567	0.015	BCL6, DUSP10,FOXP3,IL12A,MALT1,RASGRP1,SOCS1,SOCS5,TGFB1,TGFBR2
Gene Ontology - Biological Process	positive regulation of lymphocyte proliferation	experimental (any)	11	4.174	0.015	BCL2, BCL6,FOXP3,HMGB1,ICOSLG,IL12A,IL1B,MEF2C,PELI1,TGFBR2,TLR4
Gene Ontology - Biological Process	positive regulation of neuron differentiation	experimental (any)	23	12.28	0.015	ACTR2, ADNP,BCL2,BCL6,BMPR2,CAPRIN1,CPEB3,DNM1L,EPHA4,FMR1,GDF5,GOLGA4,ITSN2,MEF2C,NIN,PTEN,REST,RUFY3,SEMA5A,SERPINI1,TIAM1,VEGFA,WNT5A
Gene Ontology - Biological Process	positive regulation of proteasomal protein catabolic process	experimental (any)	10	3.567	0.015	CLU, CSNK1A1,FMR1,RNF185,SIRT2,SMAD7,SOCS4,SOCS5,STUB1,TAF1
Gene Ontology - Biological Process	positive regulation of ubiquitin-protein transferase activity	experimental (any)	5	1.013	0.015	BMI1, PTEN,STUB1,TOPORS,UBE2N
Gene Ontology - Biological Process	regulation of fibroblast migration	experimental (any)	5	1.013	0.015	APPL1, DDR2,PRKCE,RFFL,TGFB1
Gene Ontology - Biological Process	response to cytokine	experimental (any)	57	39.27	0.015	ACTR2, APPL1,BCL2,BCL6,BRCA1,CASP8,CCL20,CCR7,CD47,CEBPB,CXCL10,EIF4A2,FASLG,FOXO1,FOXO3,HIF1A,ICAM1,IL12A,IL1B,IRAK1,KLF5,LIFR,MMP2,MMP9,MTAP,MUC1,MYC,MYD88,NFAT5,NFKB1,OXTR,PARP9,PDCD4,PELI1,PIAS3,PIK3R1,PSMD9,PTPN14,RFFL,SETD2,SMAD7,SMARCA4,SOCS1,SOCS5,SOX2,SPRY2,STAT3,TGFB1,TICAM2,TLR3,TLR4,TNFRSF11B,TRIM38,UBE2N,VEGFA,WNK1,WNT5A
Gene Ontology - Biological Process	viral RNA genome replication	experimental (any)	5	1.013	0.015	FBXL2, FMR1,PCBP1,RESF1,TOP2A
Gene Ontology - Biological Process	interleukin-6-mediated signaling pathway	predicted (intersection)	9	2.431	0.016	CBL, CTR9,FER,GFI1,IL6R,IL6ST,JAK2,PTPN11,STAT3
Gene Ontology - Biological Process	miRNA loading onto RISC involved in gene silencing by miRNA	predicted (intersection)	5	0.810	0.016	AGO1, AGO2,AGO3,AGO4,DICER1
Gene Ontology - Biological Process	tricuspid valve development	predicted (intersection)	5	0.810	0.016	BMPR1A, BMPR2,HEY2,TBX20,TGFBR2
Gene Ontology - Biological Process	negative regulation of gene expression	predicted (union)	534	470.8	0.016	ACVR1B, ACVR2B,ACVRL1,ADNP,AEBP2,AFF2,AGO1,AGO2,AGO3,AGO4,AICDA,AJUBA,ALX1,ANG,ANGEL2,APP,AR,ASCL1,ASF1A,ATF2,ATF7IP,ATM,BACH1,BAHD1,BARD1,BARX2,BAZ2A,BCL11A,BCL7A,BCLAF1,BHLHE41,BIRC5,BMP7,BPTF,BRD7,BRIP1,BTAF1,BTG2,BTRC,CAPRIN1,CARHSP1,CAST,CBFB,CBX4,CBX5,CBX8,CC2D1B,CCND1,CCNT1,CCR1,CD28,CD36,CD38,CD46,CDC73,CDK5R1,CDK6,CDK9,CDX4,CEBPA,CEBPD,CELF1,CENPF,CGGBP1,CILP,CIPC,CIR1,CITED2,CNBP,CNOT1,…
Gene Ontology - Biological Process	cellular response to decreased oxygen levels	experimental (strong)	13	4.685	0.016	BCL2, DDAH1,DNM1L,E2F1,EGLN1,ICAM1,IRAK1,PSMD9,PTEN,SIRT2,STUB1,VEGFA,VHL
Gene Ontology - Biological Process	tissue morphogenesis	experimental (strong)	27	14.3	0.016	APAF1, BCL10,BCL2,BMPR2,COL4A1,EGFR,EGLN1,FZD6,JAG1,MEF2C,PLOD3,PSMD9,PTEN,RHOB,RPS7,SERPINB5,SETD2,SMAD7,SPRY2,TCF21,TGFB2,TGFBR2,TGFBR3,TIAM1,TP63,TPM1,VEGFA
Reactome	TRIF-mediated programmed cell death	experimental (any)	3	0.243	0.016	CASP8, TICAM2,TLR4
Gene Ontology - Biological Process	RNA secondary structure unwinding	experimental (any)	3	0.324	0.016	AGO2, AGO4,DDX3X
Gene Ontology - Biological Process	Sertoli cell differentiation	experimental (any)	4	0.648	0.016	ARID4A, ATRX,ICAM1,TCF21
Gene Ontology - Biological Process	T cell cytokine production	experimental (any)	6	1.5	0.016	DLG1, FOXP3,IL12A,IL1B,MALT1,SMAD7
Gene Ontology - Biological Process	activation of NF-kappaB-inducing kinase activity	experimental (any)	4	0.648	0.016	IRAK1, MALT1,TLR3,TNFRSF10B
Gene Ontology - Biological Process	cell cycle phase transition	experimental (any)	35	21.48	0.016	ABCB1, AKAP9,ALMS1,APC,ATP2B4,BCAT1,BCL2,BRCA1,BTG2,CDC25A,CDK6,CEP152,CKAP5,CNTRL,DDX3X,E2F1,EGFR,FOXN3,JADE1,LATS1,MDM4,MUC1,MYC,ORC4,PBX1,PKD2,PSMD9,PTEN,RB1,SIRT2,SKP2,TAF1,TGFB1,USP47,ZNF207
Gene Ontology - Biological Process	diaphragm development	experimental (any)	3	0.324	0.016	BASP1, FGFRL1,TCF21
Gene Ontology - Biological Process	interleukin-6 biosynthetic process	experimental (any)	4	0.648	0.016	BCL10, CEBPB,IL1B,STAT3
Gene Ontology - Biological Process	mammary gland epithelial cell differentiation	experimental (any)	4	0.648	0.016	AKT2, CEBPB,HIF1A,LATS1
Gene Ontology - Biological Process	morphogenesis of a branching epithelium	experimental (any)	15	6.768	0.016	BCL2, BTBD7,COL4A1,DLG1,FRS2,MYC,PBX1,PKD2,SPRY2,TCF21,TGFB1,TGFBR2,TP63,VEGFA,WNT5A
Gene Ontology - Biological Process	nitric oxide biosynthetic process	experimental (any)	8	2.513	0.016	ATP2B4, CD47,CLU,DDAH1,ICAM1,IL1B,PKD2,TLR4
Gene Ontology - Biological Process	phosphatidylinositol 3-kinase signaling	experimental (any)	12	4.823	0.016	EGFR, ERBB2,FBXL2,IGF1R,NTF3,PIK3R1,PLEKHA1,PTEN,PTK2,RASGRP1,SIRT2,TGFB2
Gene Ontology - Biological Process	phospholipid biosynthetic process	experimental (any)	18	8.835	0.016	DDHD2, ETNK1,GPAM,GPD1L,LPGAT1,MTMR12,MTMR9,PIGN,PIGX,PIK3C2A,PIK3R1,PLD1,PLEKHA1,PLEKHA2,PLEKHA8,PTEN,SACM1L,SERAC1
Gene Ontology - Biological Process	positive regulation of cardiac epithelial to mesenchymal transition	experimental (any)	3	0.324	0.016	JAG1, TGFB2,TGFBR2
Gene Ontology - Biological Process	positive regulation of cytoskeleton organization	experimental (any)	16	7.417	0.016	ACTR2, AKAP9,AP1AR,CCR7,CD47,DLG1,ICAM1,JMY,LIMCH1,NAV3,NIN,NTF3,PRKCE,SEMA5A,SLAIN2,TPM1
Gene Ontology - Biological Process	positive regulation of mononuclear cell proliferation	experimental (any)	11	4.215	0.016	BCL2, BCL6,FOXP3,HMGB1,ICOSLG,IL12A,IL1B,MEF2C,PELI1,TGFBR2,TLR4
Gene Ontology - Biological Process	positive regulation of nitric oxide biosynthetic process	experimental (any)	6	1.5	0.016	CLU, DDAH1,ICAM1,IL1B,PKD2,TLR4
Gene Ontology - Biological Process	positive regulation of protein acetylation	experimental (any)	6	1.5	0.016	AUTS2, BRCA1,FOXP3,IL1B,MUC1,TGFB1
Gene Ontology - Biological Process	regulation of animal organ morphogenesis	experimental (any)	19	9.484	0.016	BASP1, BCL2,BMPR2,BTBD7,DAAM1,FRS2,FZD6,JAG1,MYC,NFIB,PRICKLE2,PSMD9,TGFB1,TGFB2,TGFBR2,TIAM1,TNFRSF11B,VEGFA,WNT5A
Gene Ontology - Biological Process	regulation of cell growth	experimental (any)	25	13.86	0.016	ADNP, BCL2,BCL6,BMPR2,DDX3X,EGFR,ERBB2,GOLGA4,ITSN2,JADE1,MTPN,PPARA,RB1,RNF6,RPS6KA3,RTN4,RUFY3,SEMA5A,SGK3,SMARCA4,TGFB1,TGFB2,USP47,VEGFA,WNT5A
Gene Ontology - Biological Process	regulation of transforming growth factor beta2 production	experimental (any)	3	0.324	0.016	ATF2, HIF1A,TGFB2
Gene Ontology - Biological Process	response to misfolded protein	experimental (any)	4	0.648	0.016	CLU, DERL1,KLHL15,STUB1
Gene Ontology - Cellular Component	cytoplasmic ribonucleoprotein granule	experimental (any)	16	6.485	0.016	AGO2, AGO4,CAPRIN1,CLOCK,DCP1A,DDX3X,EIF2S1,FMR1,HNRNPK,ICOSLG,MBNL1,NSUN2,NUFIP2,PCBP1,SMN1,SOCS1
Gene Ontology - Molecular Function	purine nucleotide binding	predicted (intersection)	262	217.3	0.017	AAK1, ABCA1,ABCA5,ABCB11,ACBD5,ACSM2A,ACSM2B,ACTA1,ACTR3,ACVR1C,ACVR2B,ACVRL1,ADCY2,AK4,APAF1,AQR,ARHGAP5,ARHGEF7,ARL1,ARL10,ARL17A,ASCC3,ATAD1,ATAD2B,ATL3,ATM,ATP10B,ATP10D,ATP11B,ATP2B1,ATP2B4,ATP6V1A,BAG2,BBS12,BMP2K,BMPR1A,BMPR1B,BMPR2,BMS1,BRIP1,BUB1,CAMKK2,CASK,CCPG1,CCT5,CDC42BPG,CDK13,CDK14,CDK18,CDK6,CDKL1,CERK,CHD7,CHD9,CHEK1,CHUK,CLCN5,CNNM2,CSNK1A1,DCLK1,DCLK3,DDX17,DDX20,DDX55,DGKB,D…
Gene Ontology - Biological Process	cell projection organization	predicted (union)	453	394.9	0.017	ABCC4, ABCD2,ABHD17B,ABL2,ABLIM1,ACTR1A,ACTR2,ACTR3,ADARB1,ADCY1,ADNP,ADORA2A,AHI1,AJUBA,AKIRIN1,ALCAM,ALKBH1,ALS2,AMIGO1,ANK3,ANKRD27,ANLN,ANOS1,APBB2,APP,ARF6,ARHGEF26,ARHGEF7,ARL6,ARMC4,ARMC9,ARPC2,ARPIN,ARSB,ASAP1,ATCAY,ATG3,ATG5,ATL1,ATMIN,ATOH1,ATP8A2,ATXN10,AUTS2,B4GALT5,B4GALT6,BAG4,BAIAP2,BBIP1,BBS12,BBS7,BBS9,BCAS3,BCL11A,BCL11B,BDNF,BLOC1S5,BLOC1S6,BMP7,BMPR1B,BMPR2,BOC,BTG2,C21orf91,C…
Gene Ontology - Biological Process	cell-cell adhesion	experimental (strong)	25	12.85	0.017	BCL10, BCL2,BCL6,CADM1,CEBPB,DUSP10,EGFR,ERBB2,HMGB1,ICAM1,ICOSLG,IL12A,IL1B,IRAK1,JAG1,LRP6,PIK3R1,PPARA,RASGRP1,SMAD7,SOCS1,SOCS6,SOX2,TGFB2,TGFBR2
Gene Ontology - Biological Process	negative regulation of apoptotic process	experimental (strong)	34	19.85	0.017	AKT2, BCL10,BCL2,BCL6,BTG2,CASP8,CBX4,CEBPB,CLU,EGFR,FASLG,FOXO1,GDF5,HNRNPK,ICAM1,IGF1R,IL1B,IRAK1,LRP6,MEF2C,MSH2,MYD88,PCGF2,PDCD4,PIK3R1,PPIF,PTEN,RASA1,SPRY2,STAT3,TNFRSF10B,TOPORS,VEGFA,VHL
Gene Ontology - Biological Process	negative regulation of cell death	experimental (strong)	36	21.45	0.017	AKT2, BCL10,BCL2,BCL6,BTG2,CASP8,CBX4,CEBPB,CLU,EGFR,FASLG,FOXO1,GDF5,HNRNPK,ICAM1,IGF1R,IL1B,IRAK1,LRP6,MEF2C,MSH2,MYD88,PCGF2,PDCD4,PIK3R1,PPARA,PPIF,PTEN,RASA1,REST,SPRY2,STAT3,TNFRSF10B,TOPORS,VEGFA,VHL
Gene Ontology - Biological Process	negative regulation of cellular metabolic process	experimental (strong)	56	38.74	0.017	BASP1, BCL2,BCL6,BMI1,BMPR2,BTG2,CASC2,CBX4,CEBPB,CLU,DAXX,DUSP10,E2F1,EIF4A2,FASLG,FOXO1,HMGB1,HNRNPK,IGF1R,IL1B,LRP6,LRRFIP1,MEF2C,MSH2,MSH6,MYD88,NFIB,NTF3,PCGF2,PDCD4,PIAS3,PLAT,PPARA,PPIF,PTEN,RECK,REST,RPS7,SATB1,SERPINI1,SIRT2,SMAD7,SMARCA4,SOCS1,SOX2,SPRY2,STAT3,TCF21,TGFB2,TGIF1,TIMP3,TP63,VEGFA,VHL,WWP1,YOD1
Gene Ontology - Biological Process	positive regulation of immune system process	experimental (strong)	30	16.71	0.017	BCL10, BCL2,BCL6,CADM1,CASP8,CCL20,CLU,DUSP10,HMGB1,ICAM1,ICOSLG,IL12A,IL1B,IRAK1,JAG1,MEF2C,MSH2,MYD88,PIK3R1,PSMD9,RASGRP1,RTN4,SOCS1,STAT3,TGFB2,TGFBR2,TICAM2,TLR3,UBE2N,VEGFA
Gene Ontology - Biological Process	positive regulation of protein localization to membrane	experimental (strong)	9	2.512	0.017	AKT2, BCL2,CASP8,E2F1,EGFR,ERBB2,PIK3R1,TP53BP2,TP63
Gene Ontology - Biological Process	tube development	experimental (strong)	38	23.09	0.017	APAF1, BASP1,BCL10,BCL2,BMPR2,COL4A1,DDAH1,EGFR,EGLN1,ERBB2,FASLG,FZD6,HPGD,IL1B,JAG1,MEF2C,NFIA,NFIB,OXTR,PLOD3,PTEN,RASA1,RECK,RHOB,RPS7,SETD2,SMAD7,SP1,SPRY2,STAT3,TCF21,TGFB2,TGFBI,TGFBR2,TGFBR3,TLR3,TP63,VEGFA
WikiPathways	T-Cell Receptor and Co-stimulatory Signaling	experimental (any)	5	1.135	0.017	CSNK1A1, NFKB1,PTEN,RASA1,RASGRP1
Gene Ontology - Biological Process	cell cycle G1/S phase transition	experimental (any)	19	9.605	0.017	ATP2B4, BCAT1,BCL2,BTG2,CDC25A,CDK6,DDX3X,E2F1,EGFR,JADE1,MDM4,MUC1,MYC,ORC4,PKD2,PTEN,RB1,SKP2,TAF1
Gene Ontology - Biological Process	glycerophospholipid biosynthetic process	experimental (any)	16	7.498	0.017	DDHD2, ETNK1,GPAM,GPD1L,MTMR12,MTMR9,PIGN,PIGX,PIK3C2A,PIK3R1,PLD1,PLEKHA1,PLEKHA2,PLEKHA8,PTEN,SACM1L
Gene Ontology - Biological Process	mitotic cell cycle phase transition	experimental (any)	33	20.06	0.017	ABCB1, AKAP9,ALMS1,APC,BCAT1,BCL2,BRCA1,BTG2,CDC25A,CDK6,CEP152,CKAP5,CNTRL,DDX3X,E2F1,EGFR,FOXN3,JADE1,LATS1,MDM4,MUC1,MYC,ORC4,PBX1,PKD2,PSMD9,PTEN,RB1,SIRT2,SKP2,TGFB1,USP47,ZNF207
Gene Ontology - Biological Process	protein methylation	experimental (any)	14	6.16	0.017	ARID4A, ATRX,AUTS2,BRCA1,BTG2,FBXO11,NSD2,NSD3,RAB6A,SATB1,SETD1B,SETD2,SUZ12,TET1
Gene Ontology - Biological Process	regulation of mitotic cell cycle phase transition	experimental (any)	26	14.67	0.017	AKAP9, ALMS1,APC,BCL2,BRCA1,BTG2,CDK6,CEP152,CKAP5,CNTRL,DDX3X,E2F1,EGFR,FOXN3,JADE1,MDM4,MUC1,PBX1,PKD2,PSMD9,PTEN,RB1,SIRT2,TGFB1,USP47,ZNF207
Gene Ontology - Biological Process	regulation of signal transduction by p53 class mediator	experimental (any)	15	6.849	0.017	BCL2, BRCA1,HNRNPK,JMY,KAT6A,MDM4,MUC1,PHF20,PRKAB2,RFFL,RPS7,TAF1,TAF5,TP53BP2,TP63
Gene Ontology - Biological Process	response to drug	experimental (any)	49	33.03	0.017	ABCB1, ABCD3,ACTR2,ATP2B4,ATRX,BCL2,BRCA1,CASP8,CCR7,DAXX,EGFR,EGLN1,FMR1,FOXO1,FOXO3,GNAQ,HPGD,ICAM1,IL1B,JAG1,KLF9,MEF2C,MYC,NFKB1,OSR1,OXTR,PCGF2,PDGFD,PER2,PLEKHA1,PPARA,PPIF,PRKCE,PTEN,RAB6C,REST,RHOB,SFXN1,SLC31A1,STAT3,TAF1,TGFB1,TGFB2,TGFBR2,TGIF1,TIAM1,TLR3,TNFRSF11B,USP47
Gene Ontology - Molecular Function	channel regulator activity	experimental (any)	11	3.85	0.017	AKAP9, BCL2,DLG1,FGF12,GPD1L,PIAS3,PTPN3,RASA1,SGK3,WNK1,WNK3
Gene Ontology - Biological Process	ameboidal-type cell migration	predicted (intersection)	68	44.97	0.018	ACVR1C, ACVRL1,ADAM9,AGO2,AKAP12,ALX1,ANGPT4,ANXA1,APPL1,ARHGEF7,ARSB,BCAS3,BMPER,BMPR2,CCBE1,CCR6,CORO1C,EDNRB,EFNA1,EMP2,EPB41L5,FER,FGF1,FGF18,FGF2,FOXP1,GLUL,GPLD1,HDAC9,ITGA2,ITGB1BP1,ITGB3,KRIT1,MAP2K3,MCC,MEF2C,MET,MIXL1,PAK3,PDCD10,PDCD6,PDPK1,PFN2,PITX2,PLCG1,PRKD1,PRR5L,PTPN11,PTPRG,RAB11A,RCC2,RET,RHOB,RTN4,SASH1,SEMA3A,SEMA5A,SMURF2,SOX17,SOX9,SP1,SP100,SYNJ2BP,TGFB2,TGFBR1,TGFBR2,THB…
Gene Ontology - Biological Process	cell surface receptor signaling pathway	predicted (intersection)	388	332.5	0.018	AAK1, ABAT,ABCA1,ACKR4,ACTR3,ACVR1C,ACVR2B,ACVRL1,ADAM9,ADAMTS12,ADGRA3,ADGRE2,ADGRF5,ADGRG2,ADGRL3,AGO1,AGO2,AGO3,AGO4,ANGPT4,ANGPTL3,ANOS1,ANXA1,APH1B,APPL1,AR,ARHGEF7,ARL6,ARNT,ARPC2,ASCL1,ASPN,ATP6V0E1,ATP6V1A,BAMBI,BBS7,BDNF,BMPER,BMPR1A,BMPR1B,BMPR2,BOC,BRD7,BRWD1,BTLA,CA1,CALCRL,CBFB,CBL,CCBE1,CCDC3,CCL20,CCL22,CCN1,CCR5,CCR6,CCR7,CD180,CD28,CD38,CD47,CD55,CD80,CDC73,CDH6,CDIP1,CDK14,CDK6,…
Gene Ontology - Biological Process	cellular aromatic compound metabolic process	predicted (intersection)	737	666.4	0.018	ABAT, ACOT2,ACOT4,ACSM2A,ACTR3,ACVR2B,ACVRL1,ADA2,ADAL,ADAM8,ADARB1,ADCY2,ADNP,ADPRM,AEBP2,AGO1,AGO2,AGO3,AGO4,AGPAT5,AK4,ALX1,ALX4,AMD1,ANG,ANGEL2,ANXA4,APAF1,APBB2,APPL1,AQR,AR,ARID2,ARID3B,ARNT,ARNT2,ASCC3,ASCL1,ATF7,ATF7IP,ATM,ATMIN,ATP2B4,ATP5F1E,ATP5IF1,BACH1,BAHD1,BAMBI,BARX2,BBS7,BBX,BCAS2,BCAS3,BCL11A,BCL7A,BDH2,BICD1,BLZF1,BMPER,BMPR1A,BMPR1B,BMPR2,BMS1,BNC1,BNC2,BRCC3,BRD7,BRIP1,BTBD9,…
Gene Ontology - Biological Process	positive regulation of heart growth	predicted (intersection)	13	4.592	0.018	AKAP6, BMPR1A,FGF2,GATA6,HEY2,MAPK1,MAPK14,MEF2C,TBX2,TBX20,TGFBR3,YAP1,ZFPM2
Gene Ontology - Biological Process	protein metabolic process	predicted (intersection)	707	637	0.018	AAK1, ABCA1,ACP1,ACVR1C,ACVR2B,ACVRL1,ADA2,ADAM23,ADAM28,ADAM8,ADAM9,ADAMTS12,ADARB1,ADCY2,ADNP,AGO1,AGO2,AGO3,AGO4,AIDA,AKAP12,ALG10B,ALG6,ALG9,ALS2,ANAPC1,ANAPC10,ANAPC7,ANG,ANGPT4,ANOS1,ANXA1,APAF1,APH1B,APOLD1,AR,ARNT,ARPP19,ARSB,ART4,ASB15,ASB4,ASB6,ATM,ATP2B4,ATP5IF1,B3GALNT2,B3GAT2,B3GNT3,B3GNT5,B4GAT1,BAG2,BBS7,BCL11A,BCL2L13,BDNF,BLMH,BMPER,BMPR1A,BMPR1B,BMPR2,BOD1,BOLL,BRCC3,BRD7,BUB1,C…
Gene Ontology - Cellular Component	cell projection	predicted (union)	596	533.5	0.018	AAK1, ABAT,ABHD17B,ABHD2,ABLIM1,ACTA1,ACTA2,ACTN4,ACTR2,ACTR3,ACVRL1,ADAM22,ADCY2,ADGRE2,ADGRL3,ADNP,ADORA2A,AFAP1L1,AGBL4,AGFG1,AGO2,AHCY,AHCYL2,AHI1,AJUBA,AK2,ALCAM,ALS2,AMIGO1,AMOT,ANG,ANGPTL3,ANK3,ANKMY2,ANKS1A,ANKS1B,ANKS4B,ANLN,ANXA1,AP3B1,AP3M1,AP3S2,APBB2,APP,APPL1,AQP11,AQP4,ARF6,ARHGAP24,ARHGAP32,ARHGEF26,ARHGEF7,ARL2BP,ARL6,ARMC4,ARMC9,ARPC2,ARPIN,ASAP1,ATCAY,ATG14,ATG5,ATL1,ATP2B1,ATP…
Gene Ontology - Biological Process	T cell activation	experimental (strong)	20	9.371	0.018	BCL10, BCL2,BCL6,CASP8,CEBPB,DUSP10,ERBB2,HMGB1,ICAM1,ICOSLG,IL12A,IL1B,PIK3R1,RASGRP1,SATB1,SMAD7,SOCS1,SOCS6,STAT3,TGFBR2
Gene Ontology - Biological Process	negative regulation of programmed cell death	experimental (strong)	34	20	0.018	AKT2, BCL10,BCL2,BCL6,BTG2,CASP8,CBX4,CEBPB,CLU,EGFR,FASLG,FOXO1,GDF5,HNRNPK,ICAM1,IGF1R,IL1B,IRAK1,LRP6,MEF2C,MSH2,MYD88,PCGF2,PDCD4,PIK3R1,PPIF,PTEN,RASA1,SPRY2,STAT3,TNFRSF10B,TOPORS,VEGFA,VHL
Gene Ontology - Biological Process	tube morphogenesis	experimental (strong)	34	20	0.018	APAF1, BCL10,BCL2,BMPR2,COL4A1,DDAH1,EGFR,EGLN1,ERBB2,FASLG,FZD6,HPGD,IL1B,JAG1,MEF2C,NFIB,PTEN,RASA1,RECK,RHOB,RPS7,SETD2,SMAD7,SP1,SPRY2,STAT3,TCF21,TGFB2,TGFBI,TGFBR2,TGFBR3,TLR3,TP63,VEGFA
Gene Ontology - Molecular Function	ubiquitin-like protein ligase binding	experimental (strong)	16	6.135	0.018	BCL10, BCL2,CASP8,CEBPB,CLU,DAXX,DERL1,DNM1L,EGFR,FOXO1,FZD6,RTN4,SMAD7,STUB1,UBE2N,YOD1
KEGG	Renal cell carcinoma	experimental (any)	8	2.634	0.018	AKT2, EGLN1,HIF1A,PIK3R1,TGFB1,TGFB2,VEGFA,VHL
Reactome	PIP3 activates AKT signaling	experimental (any)	21	10.25	0.018	AGO2, AGO4,AKT2,ATF2,BMI1,CBX4,EGFR,ERBB2,FOXO1,FOXO3,FRS2,IRAK1,MYD88,PIK3R1,PSMD9,PTEN,REST,STUB1,SUZ12,TNRC6B,USP7
Reactome	RIPK1-mediated regulated necrosis	experimental (any)	4	0.527	0.018	CASP8, FAS,FASLG,TNFRSF10B
Reactome	Regulated Necrosis	experimental (any)	4	0.527	0.018	CASP8, FAS,FASLG,TNFRSF10B
Reactome	Regulation of TP53 Activity	experimental (any)	15	6.241	0.018	AKT2, BRCA1,CCNG1,DAXX,JMY,KAT6A,MDM4,PHF20,PRKAB2,RFFL,TAF1,TAF5,TP53BP2,TP63,USP7
Reactome	Regulation of necroptotic cell death	experimental (any)	4	0.527	0.018	CASP8, FAS,FASLG,TNFRSF10B
Reactome	SUMOylation	experimental (any)	16	6.89	0.018	BMI1, BRCA1,CBX4,DAXX,HNRNPK,PARP1,PCGF2,PIAS3,PPARA,SATB1,SMC1A,STAG2,SUZ12,TOP2A,TOPORS,VHL
Reactome	TP53 Regulates Metabolic Genes	experimental (any)	10	3.283	0.018	AGO2, AGO4,AKT2,COX20,MT-CO2,PRKAB2,PTEN,SESN1,TNRC6B,TP63
WikiPathways	IL-4 Signaling Pathway	experimental (any)	7	2.148	0.018	ATF2, CEBPB,NFKB1,PIK3R1,SOCS1,SOCS5,STAT3
Gene Ontology - Biological Process	activation of innate immune response	experimental (any)	21	11.06	0.018	APPL1, BCL10,CASP8,HMGB1,IRAK1,MALT1,MAP3K1,MUC1,MYD88,NFKB1,PELI1,PRKCE,PSMD9,RAB11FIP2,RPS6KA3,RTN4,TICAM2,TLR3,TLR4,UBE2N,ZCCHC3
Gene Ontology - Biological Process	cellular protein localization	experimental (any)	78	57.96	0.018	AKT2, AP1AR,AP3M1,APC,APPL1,ARMCX3,ATRX,BCL2,CASP8,CCDC14,CENPQ,CLU,DCP1A,DDX3X,DERL1,DLG1,DMD,DNM1L,DTX3L,E2F1,ECI2,EGFR,ERBB2,EXOC5,FERMT2,GOLGA4,GPD1L,IL1B,KIFAP3,KLF5,KNL1,LAMP2,LARS,LATS1,LRP6,MOAP1,MORC3,MPP5,MRAP2,MSH2,NIPBL,PAN3,PARP1,PARP9,PIK3R1,PRKCE,PTPN14,PURA,RAB11FIP2,RAB6A,RAPGEF6,RB1,RHOB,RHOQ,RPS7,RRAGC,RTN4,RUFY3,SEC63,SETD2,SLMAP,SMAD7,SRSF11,STAT3,SYNE2,TGFB1,THOC2,TIAM1,TNPO…
Gene Ontology - Biological Process	cytokine biosynthetic process	experimental (any)	10	3.688	0.018	BCL10, CEBPB,FOXP3,IL1B,MAP2K3,NFKB1,STAT3,TLR3,TLR4,WNT5A
Gene Ontology - Biological Process	embryo development ending in birth or egg hatching	experimental (any)	35	21.76	0.018	APAF1, BCL10,BMPR2,CASP8,CEBPB,DLG1,EGFR,EGLN1,FZD6,HIF1A,HOXA9,LATS1,LRP6,MBNL1,MEF2C,MIB1,MSH2,OSR1,PBX1,PCGF2,PKD2,PLOD3,RPS7,RTN4,SETD2,TBL1XR1,TET1,TGFB1,TGFB2,TGFBR2,TPM1,UBR3,VASH2,VEGFA,WNT5A
Gene Ontology - Biological Process	innate immune response	experimental (any)	43	28.13	0.018	ACTR2, APPL1,BCL10,CADM1,CASP8,CD47,CLU,DDX3X,DTX3L,DUSP10,HMGB1,HMGB3,ICAM1,IL12A,IRAK1,MALT1,MAP3K1,MUC1,MYD88,NFKB1,PARP9,PELI1,POLR3B,PRKCE,PSMD9,RAB11FIP2,RASGRP1,RPS6KA3,RTN4,SETD2,SIRT2,SKP2,SOCS1,SRPK2,TGFB1,TICAM2,TLR3,TLR4,TRIM38,TRIM59,UBE2N,WNT5A,ZCCHC3
Gene Ontology - Biological Process	lipid biosynthetic process	experimental (any)	37	23.3	0.018	ABCD3, B3GNT5,BRCA1,CERS6,DDHD2,ELOVL4,ELOVL7,ETNK1,GPAM,GPD1L,HPGD,IL1B,LPGAT1,MTMR12,MTMR9,NFKB1,OSBPL1A,OSBPL3,PBX1,PIGN,PIGX,PIK3C2A,PIK3R1,PLD1,PLEKHA1,PLEKHA2,PLEKHA8,PLPP1,PPM1L,PRKAB2,PTEN,REST,SACM1L,SERAC1,SP1,SPTLC3,ZBTB20
Gene Ontology - Biological Process	macrophage differentiation	experimental (any)	6	1.54	0.018	CASP8, MMP9,PARP1,RB1,TGFB1,VEGFA
Gene Ontology - Biological Process	membrane protein proteolysis	experimental (any)	7	2.026	0.018	IL1B, NCSTN,NFKB1,PTPN3,SPPL3,TGFB1,TIMP3
Gene Ontology - Biological Process	muscle hypertrophy	experimental (any)	9	3.121	0.018	ATP2B4, FOXO1,MEF2A,MEF2C,MTPN,PARP1,PPARA,PTK2,TIAM1
Gene Ontology - Biological Process	negative regulation of kinase activity	experimental (any)	17	8.227	0.018	APC, DUSP10,DUSP8,GNAQ,HIPK3,IGF1R,IL1B,LATS1,LRP6,PDCD4,PTEN,RB1,SOCS1,SOCS4,SOCS5,SPRY2,WNK1
Gene Ontology - Biological Process	positive regulation of B cell activation	experimental (any)	8	2.553	0.018	BCL2, BCL6,MEF2C,MSH2,NSD2,PELI1,TGFB1,TLR4
Gene Ontology - Biological Process	positive regulation of blood vessel endothelial cell migration	experimental (any)	7	2.026	0.018	HIF1A, HMGB1,MAP2K3,PIK3C2A,SP1,TGFB1,VEGFA
Gene Ontology - Biological Process	positive regulation of cellular protein catabolic process	experimental (any)	12	4.945	0.018	CLU, CSNK1A1,FMR1,PTEN,PTK2,RNF185,SIRT2,SMAD7,SOCS4,SOCS5,STUB1,TAF1
Gene Ontology - Biological Process	positive regulation of nitric oxide metabolic process	experimental (any)	6	1.54	0.018	CLU, DDAH1,ICAM1,IL1B,PKD2,TLR4
Gene Ontology - Biological Process	protein autoubiquitination	experimental (any)	8	2.553	0.018	BRCA1, DTX3L,KLHL24,RNF11,RNF185,SASH1,STUB1,TAF1
Gene Ontology - Biological Process	protein insertion into membrane	experimental (any)	7	2.026	0.018	BCL2, CASP8,E2F1,EGFR,MOAP1,TP53BP2,TP63
Gene Ontology - Biological Process	regulation of JUN kinase activity	experimental (any)	9	3.121	0.018	DAXX, DUSP10,EPHA4,HIPK3,MAP3K2,PDCD4,SASH1,TIAM1,WNT5A
Gene Ontology - Biological Process	regulation of intracellular estrogen receptor signaling pathway	experimental (any)	6	1.54	0.018	BRCA1, GPAM,LATS1,PARP1,SKP2,TP63
Gene Ontology - Biological Process	regulation of ion transport	experimental (any)	34	20.99	0.018	ABCB1, AKAP9,AKT2,ATP2B4,BCL2,CEBPB,CXCL10,DLG1,DMD,FGF12,FMR1,GPD1L,ICAM1,IL1B,ISCU,JPH1,KLHL24,MEF2C,MMP9,NETO2,OSR1,PER2,PKD2,PPIF,PRKCE,PTEN,PTPN3,SESTD1,SLMAP,TGFB1,UTRN,WFS1,WNK1,WNK3
Gene Ontology - Biological Process	regulation of plasma membrane bounded cell projection organization	experimental (any)	35	21.76	0.018	ACTR2, ADNP,APC,ATMIN,AUTS2,BMPR2,CAPRIN1,CCR7,CEP97,CPEB3,DNM1L,EPHA4,FMR1,GOLGA4,ICAM1,ITSN2,KLF5,MEF2C,MYCBP2,MYO9A,NAV3,NIN,PLD1,PTEN,PTK2,RHOQ,RNF6,RTN4,RUFY3,SEMA5A,SERPINI1,SYNE2,TIAM1,VEGFA,WNT5A
Gene Ontology - Biological Process	temperature homeostasis	experimental (any)	14	6.241	0.018	ALMS1, APC,CEBPB,DOCK7,FOXO1,IGF1R,IL1B,OXTR,PER2,PRKAB2,RB1,STAT3,TLR4,VEGFA
Gene Ontology - Biological Process	ureteric bud morphogenesis	experimental (any)	8	2.553	0.018	BCL2, DLG1,MYC,PBX1,PKD2,TCF21,TGFB1,VEGFA
Gene Ontology - Biological Process	positive regulation of endothelial cell migration	predicted (intersection)	25	12.29	0.019	ANGPT4, ANXA1,BCAS3,BMPR2,CCBE1,FGF1,FGF18,FGF2,FOXP1,GPLD1,HDAC9,ITGB1BP1,ITGB3,MAP2K3,MET,PDCD6,PDPK1,PLCG1,PRKD1,RHOB,SASH1,SEMA5A,SP1,THBS1,WNT7A
Gene Ontology - Biological Process	regulation of endothelial cell migration	predicted (intersection)	35	19.45	0.019	ACVRL1, ANGPT4,ANXA1,BCAS3,BMPER,BMPR2,CCBE1,EFNA1,EMP2,FGF1,FGF18,FGF2,FOXP1,GLUL,GPLD1,HDAC9,ITGB1BP1,ITGB3,KRIT1,MAP2K3,MEF2C,MET,PDCD10,PDCD6,PDPK1,PLCG1,PRKD1,RHOB,SASH1,SEMA5A,SP1,SP100,SYNJ2BP,THBS1,WNT7A
Gene Ontology - Biological Process	roof of mouth development	predicted (intersection)	23	10.94	0.019	ACVR2B, ALX1,ALX4,BBS7,BMPR1A,BNC2,CHD7,DLG1,INSIG2,MEF2C,OSR1,PAK1IP1,PLEKHA1,SKI,SMAD2,SOX11,TBX2,TGFB2,TGFBR1,TGFBR2,TGFBR3,WNT7A,WNT9B
[truncated: 900 more rows]
